# Supplementary material for: Molecular basis of XPF-ERCC1 targeting to SLX4-dependent DNA repair pathways
Source: Nat Commun. 2025 Dec 16;17:522. doi: 10.1038/s41467-025-67216-3 (PMC12804970; doi:10.1038/s41467-025-67216-3)
Supplement: Supplementary file 3 — Supplementary Data 1 [file 41467_2025_67216_MOESM3_ESM.xlsx]

## Sheet: Sheet1
Designation	Supplier	Type	Purpose	Sequence
hsXPA	TWIST Biosciences	Synthetic gene	Cloning of expression constructs; codon optimised	ATGGCTGCTGCTGACGGAGCTCTGCCTGAAGCTGCTGCTCTCGAACAGCCAGCTGAGCTGCCAGCTTCTGTGAGAGCTTCAATCGAGAGGAAGAGACAGCGCGCCCTGATGCTCAGGCAAGCTCGTCTCGCTGCTAGGCCTTACTCTGCTACTGCTGCTGCTGCTACTGGTGGCATGGCTAACGTCAAGGCTGCCCCCAAGATCATCGACACCGGAGGTGGCTTCATCCTGGAGGAAGAGGAAGAGGAAGAGCAGAAGATCGGAAAGGTGGTCCACCAGCCAGGTCCTGTGATGGAATTCGACTACGTCATCTGCGAAGAGTGCGGCAAGGAGTTCATGGACTCTTACCTGATGAACCACTTCGACCTGCCAACTTGCGACAACTGCCGTGACGCCGAC…
hsERCC1	TWIST Biosciences	Synthetic gene	Cloning of expression constructs; codon optimised	ATGGACCCTGGCAAGGACAAGGAAGGAGTCCCACAGCCATCTGGACCTCCCGCCAGGAAGAAGTTCGTGATCCCCCTGGACGAGGACGAAGTCCCACCTGGTGTGGCTAAGCCTCTGTTCAGATCTACCCAGTCACTGCCCACCGTCGACACTTCTGCCCAGGCTGCCCCACAGACTTACGCTGAGTACGCCATCTCACAACCACTGGAAGGTGCTGGTGCTACCTGCCCAACTGGTTCCGAGCCTCTGGCTGGCGAAACCCCTAACCAGGCTCTGAAGCCCGGTGCCAAGTCCAACAGCATCATCGTCTCACCAAGGCAGAGAGGCAACCCTGTGCTGAAGTTCGTCCGCAACGTGCCCTGGGAATTCGGCGACGTCATCCCAGACTACGTGCTGGGA…
HsXPA_438B_fw	Integrated DNA Technologies	DNA oligonucleotide	Forward primer for cloning of 438B-XPA	TACTTCCAATCCAATGCAATGGCTGCTGCTGACGG
HsXPA_438B_rev	Integrated DNA Technologies	DNA oligonucleotide	Reverse primer for cloning of 438B-XPA	TTATCCACTTCCAATGTTATTACATCTTCTCGTAAGTCAGTTCG
gsERCC1_to_438A_fw	Integrated DNA Technologies	DNA oligonucleotide	Forward primer for cloning of 438A-ERCC1	TACTTCCAATCCAATCGATGGACCCTGGCAAGGACAAG
gsERCC1_to_438A_rev	Integrated DNA Technologies	DNA oligonucleotide	Reverse primer for cloning of 438A-ERCC1	TTATCCACTTCCAATGTTATTATGGCACCTTCAGGAAGGGC
hsXPF_to_438B_fw	Integrated DNA Technologies	DNA oligonucleotide	Forward primer for cloning of 438B-XPF	TACTTCCAATCCAATGCAATGGAGTCAGGGCAGCCGG
hsXPF_to_438B_rev	Integrated DNA Technologies	DNA oligonucleotide	Reverse primer for cloning of 438B-XPF	TTATCCACTTCCAATGTTACTACTTTTTCCCTTTTCCTTTTGATACGACTTCTGC
hsSLX4IP_to_438A_fw	Integrated DNA Technologies	DNA oligonucleotide	Forward primer for cloning of 438A-SLX4IP	TACTTCCAATCCAATCGATGGCATCTAAGAAATTTGCTGTTAAATGTGG
hsSLX4IP_to_438A_rev	Integrated DNA Technologies	DNA oligonucleotide	Reverse primer for cloning of 438A-SLX4IP	TTATCCACTTCCAATGTTATTAATGGCCTCTTTCGTATTTCTTTCTTTTC
JJ-438Sn-hSLX4_330555-F	Integrated DNA Technologies	DNA oligonucleotide	Forward primer used for cloning of 438Sn-SLX4_330-555, 438Sn-SLX4_330-555_5A, 438Sn-SLX4_330-790	TACTTCCAATCCAATGCAATGGTGCCTCAGATCCCTGAGTGCCCGATTTGTGGGAAAC
JJ-438Sn-hSLX4_330555-R	Integrated DNA Technologies	DNA oligonucleotide	Reverse primer used for cloning of 438Sn-SLX4_330-555, 438Sn-SLX4_500-555	TTATCCACTTCCAATGTTATTACACGAGAGGAGGGACCAGCCTGGCCGTGTAGAAGTC
JJ-438Sn_hSLX4_500aa-F	Integrated DNA Technologies	DNA oligonucleotide	Forward primer used for cloning of 438Sn-SLX4_500-555, 438Sn-SLX4_500-790	TACTTCCAATCCAATGCAATGACGCCACCACTTCCTGCCAGCAGGATTTTAAAGGAAGG
JJ-438Sn_hSLX4_790aa-R	Integrated DNA Technologies	DNA oligonucleotide	Reverse primer used for cloning of 438Sn-SLX4_330-790, 438Sn-SLX4_500-790	TTATCCACTTCCAATGTTATTAAGGCACCTGTTCGCACAGGTGCACGAGCTCACTCACG
JJ-Sn-SLX4_378-555aa_F	Integrated DNA Technologies	DNA oligonucleotide	Forward primer used for cloning of 438Sn-SLX4_378-555	TACTTCCAATCCAATGCAATGCCTGAGGGTAGCAGCAGCCCACCCATGTTCAGCTTCAG
JJ-Sn-SLX4_378-555aa_R	Integrated DNA Technologies	DNA oligonucleotide	Reverse primer used for cloning of 438Sn-SLX4_378-555	TGCATTGGATTGGAAGTACAGGTTTTCGCTTCCGCCACCGCTT
JJ-Mut-438Sn-SLX4_330555_5Amutations-R	Integrated DNA Technologies	Ultramer DNA oligo	Reverse primer for cloning of 438Sn-SLX4_330-555_5A mutant	TTATCCACTTCCAATGTTATTACACGAGAGGAGGGACAGCCCTGGCCGTGTAAGCGTCCTCCATGGCCCAGGCCCCAGTAGCTGCGCTGCCCTCGGCAGCAAAGCTCTGCTTGCGTTCAGGTGGAGGAGGACACTGGCCCGCTCTTTC
hSLX4_523-555aa flanked with 438-MBP/Sn vector sequences	Integrated DNA Technologies	gBlock	Cloning of MBP-fused SLX4 fragment	TACTTCCAATCCAATGCAATGCCTGAACGCAAGCAGAGCTTTCTGTGGGAGGGCAGCGCACTGACTGGGGCCTGGGCCATGGAGGACTTCTACACGGCCAGGCTGGTCCCTCCTCTCGTGTAATAACATTGGAAGTGGATAA
hSLX4_523-555aa 5A flanked with 438-MBP/Sn vector sequences	Integrated DNA Technologies	gBlock	Cloning of MBP-fused SLX4 fragment (5A mutant)	TACTTCCAATCCAATGCAATGCCTGAACGCAAGCAGAGCTTTGCTGCCGAGGGCAGCGCAGCTACTGGGGCCTGGGCCATGGAGGACGCTTACACGGCCAGGGCTGTCCCTCCTCTCGTGTAATAACATTGGAAGTGGATAA
XPFmut F544A I546A L547A E549K I554P E572R	Integrated DNA Technologies	gBlock	Creation of XPF mutants (XPFmut) for insect cell expression	AAGCATGAAGAATTTGATGTAAATTTGTCATCGGATGCTGCTGCTGGAGCCGCTAAAAAGCCCCTCACTATCCCTCATCCGCTTCTGGGTTGCAGCGACCCCTATGCTCTGACAAGGGTACTACATCGTGTGGAGCCAAGATACGTGGTT
XPFmut F544A I546A L547A E549K	Integrated DNA Technologies	gBlock	Creation of XPF mutants (XPFmut) for insect cell expression	AAGCATGAAGAATTTGATGTAAATTTGTCATCGGATGCTGCTGCTGGAGCCGCTAAAAAGCCCCTCACTATCATCCATCCGCTTCTGGGTTGCAGCGACCCCTATGCTCTGACAAGGGTACTACATGAAGTGGAGCCAAGATACGTGGTT
XPFmut E572R	Integrated DNA Technologies	gBlock	Creation of XPF mutants (XPFmut) for insect cell expression	AAGCATGAAGAATTTGATGTAAATTTGTCATCGGATGCTGCTTTCGGAATCCTGAAAGAACCCCTCACTATCATCCATCCGCTTCTGGGTTGCAGCGACCCCTATGCTCTGACAAGGGTACTACATCGTGTGGAGCCAAGATACGTGGTT
XPFmut I554P	Integrated DNA Technologies	gBlock	Creation of XPF mutants (XPFmut) for insect cell expression	AAGCATGAAGAATTTGATGTAAATTTGTCATCGGATGCTGCTTTCGGAATCCTGAAAGAACCCCTCACTATCCCTCATCCGCTTCTGGGTTGCAGCGACCCCTATGCTCTGACAAGGGTACTACATGAAGTGGAGCCAAGATACGTGGTT
JJ-XPFmut-F'-2	Integrated DNA Technologies	DNA oligonucleotide	Forward primer to linearize 438B-XPF-A-ERCC1 for insertion of XPFmut gBlocks	TGGAGCCAAGATACGTGGTTCTTTATGACGCAGAGCTAACCTTTG
JJ-XPFmut-R'-1	Integrated DNA Technologies	DNA oligonucleotide	Reverse primer to linearize 438B-XPF-A-ERCC1for insertion of XPFmut gBlocks	ACATCAAATTCTTCATGCTTAATTTCTTCCGGGCAGCTTTCTG
XPF-ForkDNA-CY3-nuclease-top	Integrated DNA Technologies	DNA oligonucleotide	Y-fork DNA substrate for nuclease assays: Top strand	ATAGTCGGTTATGTATCTAGCGAGATAAAGTGTAGATGCAGCGTGGACAT/3Cy3Sp/
XE_ForkDNA_Top_2S	Integrated DNA Technologies	DNA oligonucleotide	Y-fork DNA substrate for Cryo-EM: Top strand	ATAGTCGGTTATGTATCTAGCGAGAT*A*AAGTGTAGATGCAGCGTGGACAT * = Phosphorothioate-modified backbone
XPF-ForkDNA-NoDye-cryoEM-bottom	Integrated DNA Technologies	DNA oligonucleotide	Y-fork DNA substrate: Bottom strand	TACAGGTGCGACGTAGATGTGTTTATCTCGCTAGATACATAACCGACTAT
ForkDNA_Digestion_product	Integrated DNA Technologies	DNA oligonucleotide	23 nt-fragment used as a size marker for digestion product	AAGTGTAGATGCAGCGTGGACAT/3Cy3Sp/
JJ-DeepXPF-F	Integrated DNA Technologies	DNA oligonucleotide	Forward PCR primer for XPF KO cell clone verification	CTGCGACCCGGAAGAGCTTCCATGGAGTCAGGGCAGCCGGCT
JJ-DeepXPF-R	Integrated DNA Technologies	DNA oligonucleotide	Reverse PCR primer for XPF KO cell clone verification	CGCAGTGTGAGGGACCTGCATCCCCCTGGGGACCCCTGCCATCCTTCTCTGTGT
ERCC4_XPF_crRNA2	Integrated DNA Technologies	crRNA	Genome editing (cleavage of ERCC4 gene)	/AltR1/rUrGrUrCrGrCrUrCrGrUrArCrUrCrCrArGrCrArGrGrUrUrUrUrArGrArGrCrUrArUrGrCrU/AltR2/
ERCC4_XPF_crRNA1	Integrated DNA Technologies	crRNA	Genome editing (cleavage of ERCC4 gene)	/AltR1/rGrCrCrArUrGrGrCrArArUrCrCrGrUrCrGrArGrCrGrUrUrUrUrArGrArGrCrUrArUrGrCrU/AltR2/
SLX4x5mutVECR	Integrated DNA Technologies	DNA oligonucleotide	Cloning of SLX4 mutant gBLOCK to pCDNA5-FRT-Neo-eGFP-SLX4 via NEB HiFi assembly	GTGGTGGCGTGCTAGACAATTC
SLX4x5mutVECF	Integrated DNA Technologies	DNA oligonucleotide	Cloning of SLX4 mutant gBLOCK to pCDNA5-FRT-Neo-eGFP-SLX4 via NEB HiFi assembly	GCCATCGCAGGACAAGCACCCG
XPFx6mutVECR	Integrated DNA Technologies	DNA oligonucleotide	Cloning of XPF mutant gBLOCK to pCDNA5-FRT-Neo-eGFP-XPF via NEB HiFi Assembly	TAGAAGCCCGTTCTTTGTTTTGGG
XPFx6mutVECF	Integrated DNA Technologies	DNA oligonucleotide	Cloning of XPF mutant gBLOCK to pCDNA5-FRT-Neo-eGFP-XPF via NEB HiFi Assembly	AAAAGGAAGCTTTTGAAAAACTCATAAGGGAAA
SLX4x5mutant-pCDNA5	Integrated DNA Technologies	gBlock	gBLOCK for cloning into pCDNA5-FRT-Neo-eGFP-SLX4 via NEB HiFi assembly	ATTGTCTAGCACGCCACCACTTCCTGCCAGCAGGATTTTAAAGGAAGGGTGGGAAAGAGCGGGCCAGTGTCCTCCTCCACCTGAACGCAAGCAGAGCTTTGCTGCTGAGGGCAGCGCAGCTACTGGGGCCTGGGCCATGGAGGACGCTTACACGGCCAGGGCTGTCCCTCCTCTCGTGCCCCAGCGGCCTGCCCAGGGCCTTATGCAGGAGCCCGTGCCGCCTCTGGTGCCACCTGAGCACTCAGAGCTGAGCGAGCGAAGGTCACCCGCTCTCCACGGCACCCCCACTGCAGGCTGTGGCTCCAGGGGCCCGTCGCCTTCGGCCAGCCAGAGGGAGCACCAGGCCCTGCAGGACCTCGTGGACCTGGCGAGGGAGGGACTGAGCGCCAGCCCGTGGCC…
XPF6MUTgBLOCK	Integrated DNA Technologies	gBlock	gBLOCK for cloning into pCDNA5-FRT-Neo-eGFP-XPF via NEB HiFi assembly	AAACAAAGAACGGGCTTCTACCAAAGAAAGAACCCTCAAAAAGAAAAAACGGAAGTTGACCTTAACTCAAATGGTAGGAAAACCTGAAGAACTGGAAGAGGAAGGAGATGTCGAGGAAGGATATCGTCGAGAAATAAGCAGTAGCCCAGAAAGCTGCCCGGAAGAAATTAAGCATGAAGAATTTGATGTAAATTTGTCATCGGATGCTGCTGCCGGAGCCGCGAAAAAACCCCTCACTATCCCCCATCCGCTTCTGGGTTGCAGCGACCCCTATGCTCTGACAAGGGTACTACATAGAGTGGAGCCAAGATACGTGGTTCTTTATGACGCAGAGCTAACCTTTGTTCGGCAGCTTGAAATTTACAGGGCGAGTAGGCCTGGGAAACCTCTGAGGGTTTA…
XPF MUT7 FRAG	Integrated DNA Technologies	gBlock	gBLOCK for cloning into pCDNA5-FRT-Neo-eGFP-XPF via NEB HiFi assembly	AAACAAAGAACGGGCTTCTACCAAAGAAAGAACCCTCAAAAAGAAAAAACGGAAGTTGACCTTAACTCAAATGGTAGGAAAACCTGAAGAACTGGAAGAGGAAGGAGATGTCGAGGAAGGATATCGTCGAGAAATAAGCAGTAGCCCAGAAAGCTGCCCGGAAGAAATTAAGCATGAAGAATTTGATGTAAATTTGTCATCGGATGCTGCTGCCGGAGCCGCGAAAAAACCCCTCACTATCATCCATCCGCTTCTGGGTTGCAGCGACCCCTATGCTCTGACAAGGGTACTACATGAAGTGGAGCCAAGATACGTGGTTCTTTATGACGCAGAGCTAACCTTTGTTCGGCAGCTTGAAATTTACAGGGCGAGTAGGCCTGGGAAACCTCTGAGGGTTTA…
XPF-FRAGF-pCDNA5NEO	Integrated DNA Technologies	DNA oligonucleotide	Cloning of XPF cDNA into pCDNA5-FRT-Neo-eGFP via NEB HiFi Assembly	ACTCGGATCCATGGAGTCAGGGCAGCC
XPF-FRAGR-pCDNA5NEO	Integrated DNA Technologies	DNA oligonucleotide	Cloning of XPF cDNA into pCDNA5-FRT-Neo-eGFP via NEB HiFi Assembly	CGGTACCTCACTACTTTTTCCCTTTTCCTTTTGATACGAC
XPF-VECF-pCDNA5NEO	Integrated DNA Technologies	DNA oligonucleotide	Cloning of XPF cDNA into pCDNA5-FRT-Neo-eGFP via NEB HiFi Assembly	CTGACTCCATGGATCCGAGTCCGGAC
XPF-VECR-pCDNA5NEO	Integrated DNA Technologies	DNA oligonucleotide	Cloning of XPF cDNA into pCDNA5-FRT-Neo-eGFP via NEB HiFi Assembly	GAAAAAGTAGTGAGGTACCGAGCTCGGATCC
XPF I554P:2_REV	Integrated DNA Technologies	DNA oligonucleotide	For Q5 site directed mutagenesis of XPF in pCDNA5-FRT-Neo-eGFP-XPF	GGTTCTTTCAGGATTCC
XPF 554P:2_FWD	Integrated DNA Technologies	DNA oligonucleotide	For Q5 site directed mutagenesis of XPF in pCDNA5-FRT-Neo-eGFP-XPF	CCTCACTATCCCGCATCCGCTTCTG
XPF E572R:1_FWD	Integrated DNA Technologies	DNA oligonucleotide	For Q5 site directed mutagenesis of XPF in pCDNA5-FRT-Neo-eGFP-XPF	GGTACTACATCGCGTGGAGCCAAG
XPF E572R:1_REV	Integrated DNA Technologies	DNA oligonucleotide	For Q5 site directed mutagenesis of XPF in pCDNA5-FRT-Neo-eGFP-XPF	CTTGTCAGAGCATAGG
