# Supplementary material for: Molecular basis of XPF-ERCC1 targeting to SLX4-dependent DNA repair pathways
Source: Nat Commun. 2025 Dec 16;17:522. doi: 10.1038/s41467-025-67216-3 (PMC12804970; doi:10.1038/s41467-025-67216-3)
Supplement: Supplementary file 6 — Source data [file 41467_2025_67216_MOESM6_ESM.zip]

Archive with 137 entries (121 files):
- Feng_etal_Source_Data/
- __MACOSX/._Feng_etal_Source_Data
- Feng_etal_Source_Data/.DS_Store
- __MACOSX/Feng_etal_Source_Data/._.DS_Store
- Feng_etal_Source_Data/SupplementaryFig4b/
- Feng_etal_Source_Data/Feng_etal_Source_Data_file.xlsx
- __MACOSX/Feng_etal_Source_Data/._Feng_etal_Source_Data_file.xlsx
- Feng_etal_Source_Data/Fig7/
- Feng_etal_Source_Data/SupplementaryFig3b/
- Feng_etal_Source_Data/SupplementaryFig7/
- Feng_etal_Source_Data/SupplementaryFig9/
- Feng_etal_Source_Data/SupplementaryFig8b/
- Feng_etal_Source_Data/Fig5/
- Feng_etal_Source_Data/Fig2/
- Feng_etal_Source_Data/SupplementaryFig6b/
- Feng_etal_Source_Data/Fig3/
- Feng_etal_Source_Data/SupplementaryFig5/
- Feng_etal_Source_Data/SupplementaryFig2/
- Feng_etal_Source_Data/SupplementaryFig4b/PlotsSLX4SLX4IP.csv
- __MACOSX/Feng_etal_Source_Data/SupplementaryFig4b/._PlotsSLX4SLX4IP.csv
- Feng_etal_Source_Data/SupplementaryFig4b/histogram_values.lst
- __MACOSX/Feng_etal_Source_Data/SupplementaryFig4b/._histogram_values.lst
- Feng_etal_Source_Data/SupplementaryFig4b/ResEMSLX4SLX4IPOutglobalFSC.csv
- __MACOSX/Feng_etal_Source_Data/SupplementaryFig4b/._ResEMSLX4SLX4IPOutglobalFSC.csv
- Feng_etal_Source_Data/SupplementaryFig4b/histogram_raw.csv
- __MACOSX/Feng_etal_Source_Data/SupplementaryFig4b/._histogram_raw.csv
- Feng_etal_Source_Data/Fig7/.DS_Store
- __MACOSX/Feng_etal_Source_Data/Fig7/._.DS_Store
- Feng_etal_Source_Data/Fig7/Fig7b_Western_membranes.txt
- __MACOSX/Feng_etal_Source_Data/Fig7/._Fig7b_Western_membranes.txt
- Feng_etal_Source_Data/SupplementaryFig3b/ResEMXPA2x9Av2OutglobalFSC.csv
- __MACOSX/Feng_etal_Source_Data/SupplementaryFig3b/._ResEMXPA2x9Av2OutglobalFSC.csv
- Feng_etal_Source_Data/SupplementaryFig3b/histogram_values.lst
- __MACOSX/Feng_etal_Source_Data/SupplementaryFig3b/._histogram_values.lst
- Feng_etal_Source_Data/SupplementaryFig3b/PlotsXPA2x9Av2.csv
- __MACOSX/Feng_etal_Source_Data/SupplementaryFig3b/._PlotsXPA2x9Av2.csv
- Feng_etal_Source_Data/SupplementaryFig3b/histogram_raw.csv
- __MACOSX/Feng_etal_Source_Data/SupplementaryFig3b/._histogram_raw.csv
- Feng_etal_Source_Data/SupplementaryFig7/SupFig7c_uncropped.tif
- __MACOSX/Feng_etal_Source_Data/SupplementaryFig7/._SupFig7c_uncropped.tif
- Feng_etal_Source_Data/SupplementaryFig7/SupFig7d_uncropped.tif
- __MACOSX/Feng_etal_Source_Data/SupplementaryFig7/._SupFig7d_uncropped.tif
- Feng_etal_Source_Data/SupplementaryFig7/SupFig7e_uncropped.tif
- __MACOSX/Feng_etal_Source_Data/SupplementaryFig7/._SupFig7e_uncropped.tif
- Feng_etal_Source_Data/SupplementaryFig7/SupFig7a_uncropped.tif
- __MACOSX/Feng_etal_Source_Data/SupplementaryFig7/._SupFig7a_uncropped.tif
- Feng_etal_Source_Data/SupplementaryFig7/SupFig7b_uncropped.tif
- __MACOSX/Feng_etal_Source_Data/SupplementaryFig7/._SupFig7b_uncropped.tif
- Feng_etal_Source_Data/SupplementaryFig9/.DS_Store
- __MACOSX/Feng_etal_Source_Data/SupplementaryFig9/._.DS_Store
- Feng_etal_Source_Data/SupplementaryFig9/SupFig9c/
- Feng_etal_Source_Data/SupplementaryFig9/SupFig9d/
- Feng_etal_Source_Data/SupplementaryFig9/SupFig9b_uncropped.tif
- __MACOSX/Feng_etal_Source_Data/SupplementaryFig9/._SupFig9b_uncropped.tif
- Feng_etal_Source_Data/SupplementaryFig9/SupFig9a_uncropped.tif
- __MACOSX/Feng_etal_Source_Data/SupplementaryFig9/._SupFig9a_uncropped.tif
- Feng_etal_Source_Data/SupplementaryFig8b/PlotsSLX4IPonlyv2.csv
- __MACOSX/Feng_etal_Source_Data/SupplementaryFig8b/._PlotsSLX4IPonlyv2.csv
- Feng_etal_Source_Data/SupplementaryFig8b/ResEMSLX4IPonlyv2OutglobalFSC.csv
- __MACOSX/Feng_etal_Source_Data/SupplementaryFig8b/._ResEMSLX4IPonlyv2OutglobalFSC.csv
- Feng_etal_Source_Data/SupplementaryFig8b/histogram_values.lst
- __MACOSX/Feng_etal_Source_Data/SupplementaryFig8b/._histogram_values.lst
- Feng_etal_Source_Data/SupplementaryFig8b/histogram_raw.csv
- __MACOSX/Feng_etal_Source_Data/SupplementaryFig8b/._histogram_raw.csv
- Feng_etal_Source_Data/Fig5/Fig5c_uncropped.tif
- __MACOSX/Feng_etal_Source_Data/Fig5/._Fig5c_uncropped.tif
- Feng_etal_Source_Data/Fig5/.DS_Store
- __MACOSX/Feng_etal_Source_Data/Fig5/._.DS_Store
- Feng_etal_Source_Data/Fig2/Fig2c_uncropped.tif
- __MACOSX/Feng_etal_Source_Data/Fig2/._Fig2c_uncropped.tif
- Feng_etal_Source_Data/Fig2/.DS_Store
- __MACOSX/Feng_etal_Source_Data/Fig2/._.DS_Store
- Feng_etal_Source_Data/Fig2/Fig2d_Western_membranes.txt
- __MACOSX/Feng_etal_Source_Data/Fig2/._Fig2d_Western_membranes.txt
- Feng_etal_Source_Data/Fig2/Fig2b_replicate_uncropped.tif
- __MACOSX/Feng_etal_Source_Data/Fig2/._Fig2b_replicate_uncropped.tif
- Feng_etal_Source_Data/Fig2/Fig2d_biological_replicate/
- Feng_etal_Source_Data/Fig2/Fig2b_uncropped.tif
- __MACOSX/Feng_etal_Source_Data/Fig2/._Fig2b_uncropped.tif
- Feng_etal_Source_Data/SupplementaryFig6b/ResEMXPFDNA34AOutglobalFSC.csv
- __MACOSX/Feng_etal_Source_Data/SupplementaryFig6b/._ResEMXPFDNA34AOutglobalFSC.csv
- Feng_etal_Source_Data/SupplementaryFig6b/histogram_values.lst
- __MACOSX/Feng_etal_Source_Data/SupplementaryFig6b/._histogram_values.lst
- Feng_etal_Source_Data/SupplementaryFig6b/histogram_raw.csv
- __MACOSX/Feng_etal_Source_Data/SupplementaryFig6b/._histogram_raw.csv
- Feng_etal_Source_Data/SupplementaryFig6b/PlotsXPFDNA34A.csv
- __MACOSX/Feng_etal_Source_Data/SupplementaryFig6b/._PlotsXPFDNA34A.csv
- Feng_etal_Source_Data/Fig3/.DS_Store
- __MACOSX/Feng_etal_Source_Data/Fig3/._.DS_Store
- Feng_etal_Source_Data/Fig3/Fig3c_uncropped.tif
- __MACOSX/Feng_etal_Source_Data/Fig3/._Fig3c_uncropped.tif
- Feng_etal_Source_Data/Fig3/Fig3b_uncropped.tif
- __MACOSX/Feng_etal_Source_Data/Fig3/._Fig3b_uncropped.tif
- Feng_etal_Source_Data/SupplementaryFig5/SupFig5d_uncropped.tif
- __MACOSX/Feng_etal_Source_Data/SupplementaryFig5/._SupFig5d_uncropped.tif
- Feng_etal_Source_Data/SupplementaryFig5/SupFig5c_uncropped.tif
- __MACOSX/Feng_etal_Source_Data/SupplementaryFig5/._SupFig5c_uncropped.tif
- Feng_etal_Source_Data/SupplementaryFig5/SupFig5b_uncropped.tif
- __MACOSX/Feng_etal_Source_Data/SupplementaryFig5/._SupFig5b_uncropped.tif
- Feng_etal_Source_Data/SupplementaryFig5/SupFig5a_uncropped.tif
- __MACOSX/Feng_etal_Source_Data/SupplementaryFig5/._SupFig5a_uncropped.tif
- Feng_etal_Source_Data/SupplementaryFig2/SupFig2d_uncropped.tif
- __MACOSX/Feng_etal_Source_Data/SupplementaryFig2/._SupFig2d_uncropped.tif
- Feng_etal_Source_Data/SupplementaryFig2/.DS_Store
- __MACOSX/Feng_etal_Source_Data/SupplementaryFig2/._.DS_Store
- Feng_etal_Source_Data/SupplementaryFig2/SupFig2c_uncropped.tif
- __MACOSX/Feng_etal_Source_Data/SupplementaryFig2/._SupFig2c_uncropped.tif
- Feng_etal_Source_Data/SupplementaryFig2/SupFig2g_uncropped.tif
- __MACOSX/Feng_etal_Source_Data/SupplementaryFig2/._SupFig2g_uncropped.tif
- Feng_etal_Source_Data/SupplementaryFig2/SupFig2i_uncropped.tif
- __MACOSX/Feng_etal_Source_Data/SupplementaryFig2/._SupFig2i_uncropped.tif
- Feng_etal_Source_Data/SupplementaryFig2/SupFig2h_uncropped.tif
- __MACOSX/Feng_etal_Source_Data/SupplementaryFig2/._SupFig2h_uncropped.tif
- Feng_etal_Source_Data/SupplementaryFig2/SupFig2f_uncropped.tif
- __MACOSX/Feng_etal_Source_Data/SupplementaryFig2/._SupFig2f_uncropped.tif
- Feng_etal_Source_Data/SupplementaryFig2/SupFig2b_uncropped.tif
- __MACOSX/Feng_etal_Source_Data/SupplementaryFig2/._SupFig2b_uncropped.tif
- Feng_etal_Source_Data/SupplementaryFig2/SupFig2e_uncropped.tif
- __MACOSX/Feng_etal_Source_Data/SupplementaryFig2/._SupFig2e_uncropped.tif
- Feng_etal_Source_Data/SupplementaryFig2/SupFig2a_uncropped.tif
- __MACOSX/Feng_etal_Source_Data/SupplementaryFig2/._SupFig2a_uncropped.tif
- Feng_etal_Source_Data/SupplementaryFig9/SupFig9c/SupFig9c_Western_membranes.txt
- __MACOSX/Feng_etal_Source_Data/SupplementaryFig9/SupFig9c/._SupFig9c_Western_membranes.txt
- Feng_etal_Source_Data/SupplementaryFig9/SupFig9d/tubulin_blot.tif
- __MACOSX/Feng_etal_Source_Data/SupplementaryFig9/SupFig9d/._tubulin_blot.tif
- Feng_etal_Source_Data/SupplementaryFig9/SupFig9d/XPF_blot.tif
- __MACOSX/Feng_etal_Source_Data/SupplementaryFig9/SupFig9d/._XPF_blot.tif
- Feng_etal_Source_Data/SupplementaryFig9/SupFig9d/GFP_blot.tif
- __MACOSX/Feng_etal_Source_Data/SupplementaryFig9/SupFig9d/._GFP_blot.tif
- Feng_etal_Source_Data/SupplementaryFig9/SupFig9d/GFP_marker.tif
- __MACOSX/Feng_etal_Source_Data/SupplementaryFig9/SupFig9d/._GFP_marker.tif
- Feng_etal_Source_Data/SupplementaryFig9/SupFig9d/tubulin_marker.tif
- __MACOSX/Feng_etal_Source_Data/SupplementaryFig9/SupFig9d/._tubulin_marker.tif
- Feng_etal_Source_Data/SupplementaryFig9/SupFig9d/XPF_marker.tif
- __MACOSX/Feng_etal_Source_Data/SupplementaryFig9/SupFig9d/._XPF_marker.tif
- Feng_etal_Source_Data/Fig2/Fig2d_biological_replicate/Fig2d_replicate.png
- Feng_etal_Source_Data/Fig2/Fig2d_biological_replicate/Fig2d_replicate_uncropped_membranes.png
