# Supplementary material for: Molecular basis of XPF-ERCC1 targeting to SLX4-dependent DNA repair pathways
Source: Nat Commun. 2025 Dec 16;17:522. doi: 10.1038/s41467-025-67216-3 (PMC12804970; doi:10.1038/s41467-025-67216-3)
Supplement: Supplementary file 6 — Source data [file 41467_2025_67216_MOESM6_ESM.zip › Feng_etal_Source_Data/Feng_etal_Source_Data_file.xlsx]

## Sheet: Figure 7c
			Parental WT			XPF-/- + eGFP			XPF-/- + eGFP-XPFWT			XPF-/- + eGFP-XPF3AK
			(% metabolic activity)			(% metabolic activity)			(% metabolic activity)			(% metabolic activity)
	Biological replicate	1	2	3	1	2	3	1	2	3	1	2	3
	Cis-platin (µM)
	0	100	100	100	100	100	100	100	100	100	100	100	100
	0.078125	99.2926	99.3642	98.9284	64.7832	100.802	80.1568	105.926	107.888	101.277	95.9944	93.4845	89.7727
	0.15625	95.736	94.2945	99.3901	66.4998	90.0219	71.6811	110.632	97.6698	96.2974	82.1504	83.4402	80.2482
	0.3125	98.6097	95.2138	89.5367	41.3297	60.9016	49.0497	118.436	96.6666	99.1581	69.5161	61.2603	56.9634
	0.625	93.6628	81.1703	91.3447	16.2221	37.0094	26.0348	113.462	70.7566	69.9041	30.8604	36.0276	30.4943
	1.25	95.7245	67.6106	68.9547	5.10921	21.0021	17.8476	69.2365	44.0625	49.6047	8.51933	14.5552	12.4844
	2.5	77.2934	50.3931	46.5116	3.81638	14.9851	10.2504	8.73808	17.589	17.3672	2.36224	9.69319	9.41967
	5	30.2892	18.8685	16.8906	1.50185	7.75428	7.304	4.50226	7.76816	9.19093	2.55965	9.12726	8.01477
	10	1.78983	5.69968	4.99656	0.081099	1.22648	1.65562	4.75677	6.89736	8.13298	2.37107	6.87767	7.86462

## Sheet: Supplementary Fig. 3a
Half-map FSC			Model vs. map FSC
1/resolution (1/Å)	FSC corrected		1/resolution (1/Å)	FSC corrected
0.001001	1		0.020664	0.92445
0.005447	1		0.0256065	0.924006
0.010893	0.999996		0.0288903	0.9233
0.01634	0.999944		0.0319225	0.923445
0.021786	0.999905		0.0342566	0.923823
0.027233	0.999841		0.0361261	0.923944
0.03268	0.999581		0.0382981	0.923727
0.038126	0.99954		0.0397301	0.92338
0.043573	0.999276		0.0413352	0.92322
0.04902	0.998772		0.0429383	0.923074
0.054466	0.998575		0.0442224	0.92253
0.059913	0.998387		0.0453697	0.922483
0.065359	0.998002		0.04676	0.921971
0.070806	0.998181		0.0477008	0.921758
0.076253	0.998397		0.0490864	0.921764
0.081699	0.998432		0.0500641	0.921554
0.087146	0.998126		0.0510485	0.921329
0.092593	0.9975		0.0516817	0.921064
0.098039	0.996889		0.0529035	0.920698
0.103486	0.99656		0.0539895	0.920524
0.108932	0.99572		0.0546997	0.920677
0.114379	0.993987		0.0555289	0.920946
0.119826	0.991835		0.0562753	0.920657
0.125272	0.989492		0.0570437	0.920351
0.130719	0.986348		0.0580023	0.920274
0.136166	0.982064		0.0587064	0.920176
0.141612	0.979197		0.0593922	0.919716
0.147059	0.976617		0.0601692	0.919843
0.152505	0.975204		0.0609482	0.919668
0.157952	0.969838		0.0615125	0.919514
0.163399	0.966619		0.062167	0.91952
0.168845	0.933573		0.0628216	0.91935
0.174292	0.950747		0.0634129	0.919219
0.179739	0.959865		0.0640568	0.91917
0.185185	0.962435		0.0647379	0.919136
0.190632	0.965584		0.0656715	0.919023
0.196078	0.968811		0.0659885	0.918829
0.201525	0.970673		0.0665401	0.918995
0.206972	0.969552		0.0670582	0.919407
0.212418	0.967145		0.0675157	0.919418
0.217865	0.96489		0.0681291	0.919468
0.223312	0.956725		0.0689343	0.919582
0.228758	0.943091		0.0692958	0.919573
0.234205	0.931517		0.0698822	0.919235
0.239651	0.920278		0.0704201	0.918743
0.245098	0.905669		0.0710067	0.918297
0.250545	0.88271		0.0714144	0.917109
0.255991	0.853817		0.0717548	0.916201
0.261438	0.825421		0.0724363	0.916033
0.266885	0.796258		0.0729601	0.916498
0.272331	0.750532		0.0733656	0.917173
0.277778	0.705676		0.0738642	0.918098
0.283224	0.667212		0.0741859	0.919103
0.288671	0.614201		0.0746632	0.919943
0.294118	0.564568		0.075216	0.920257
0.299564	0.505361		0.0758627	0.919666
0.305011	0.437105		0.0761373	0.918892
0.310458	0.402638		0.0765496	0.918558
0.315904	0.34326		0.0770976	0.918185
0.321351	0.276281		0.0774528	0.917848
0.326797	0.226417		0.0779624	0.917897
0.332244	0.218549		0.0781851	0.918009
0.337691	0.190849		0.0787239	0.918087
0.343137	0.148938		0.0789174	0.918306
0.348584	0.102544		0.0793803	0.918899
0.354031	0.067626		0.0799607	0.919139
0.359477	0.079191		0.080385	0.919497
0.364924	0.077561		0.0808336	0.919719
0.37037	0.053287		0.0810924	0.920211
0.375817	0.018794		0.0816282	0.920639
0.381264	-0.00814		0.0819602	0.920713
0.38671	-0.000393574		0.0823428	0.920609
0.392157	-0.00286		0.0826021	0.920851
0.397603	-0.0035		0.0830313	0.920919
0.40305	0.004919		0.0833173	0.921261
0.408497	0.012939		0.0836579	0.921722
0.413943	0.01755		0.0840185	0.922144
0.41939	0.006759		0.0846243	0.922527
0.424837	0.013951		0.0848972	0.922569
0.430283	0.014004		0.0852322	0.92272
0.43573	0.007841		0.0855306	0.922922
0.441176	0.002018		0.0859323	0.923647
0.446623	-0.00987		0.086184	0.924094
0.45207	-0.01952		0.0865267	0.924704
0.457516	-0.01889		0.0869729	0.924798
0.462963	0.00614		0.0873753	0.924878
0.46841	0.025466		0.0876989	0.925013
0.473856	0.023286		0.0879777	0.925212
0.479303	0.005436		0.0882901	0.925793
0.484749	-0.00611		0.0887481	0.926146
0.490196	-0.00634		0.088895	0.925672
			0.0893229	0.926128
			0.0894357	0.925673
			0.0897893	0.925629
			0.0901872	0.925844
			0.0904498	0.925491
			0.090779	0.925875
			0.0912384	0.925869
			0.0913896	0.926083
			0.0918427	0.925942
			0.092064	0.925207
			0.0926068	0.924918
			0.0927686	0.924935
			0.0930716	0.925053
			0.0932788	0.924853
			0.0935357	0.924729
			0.0938432	0.924434
			0.0940925	0.924188
			0.0943191	0.924107
			0.0946551	0.924012
			0.0951212	0.923783
			0.095277	0.923592
			0.0954758	0.923038
			0.09578	0.922854
			0.0962306	0.922722
			0.0965144	0.922085
			0.0965911	0.921562
			0.0969342	0.921024
			0.0973187	0.920631
			0.0976055	0.919822
			0.0978634	0.919796
			0.0981405	0.918631
			0.0983157	0.917749
			0.0985351	0.917578
			0.0987928	0.917592
			0.0989696	0.916656
			0.0993392	0.915802
			0.0996431	0.915868
			0.100074	0.915061
			0.100237	0.914939
			0.100534	0.914705
			0.100586	0.914098
			0.100726	0.913194
			0.101065	0.912375
			0.101339	0.91156
			0.101661	0.91079
			0.101875	0.910264
			0.102162	0.909844
			0.102415	0.908333
			0.102585	0.907181
			0.102826	0.906389
			0.103208	0.905426
			0.10353	0.904301
			0.103666	0.903599
			0.103949	0.902387
			0.1041	0.901641
			0.104447	0.900503
			0.104646	0.89947
			0.104827	0.898587
			0.105005	0.898751
			0.105279	0.898037
			0.105333	0.897259
			0.105662	0.896395
			0.105824	0.896007
			0.10602	0.895058
			0.106314	0.893958
			0.106642	0.893319
			0.106995	0.892872
			0.10712	0.891804
			0.107405	0.890988
			0.107499	0.891
			0.107727	0.889729
			0.108019	0.889032
			0.108211	0.88797
			0.108414	0.886624
			0.10866	0.886187
			0.108983	0.885765
			0.109135	0.884544
			0.109316	0.883938
			0.109537	0.883262
			0.109661	0.882567
			0.10988	0.881695
			0.110179	0.88074
			0.110319	0.879923
			0.110562	0.879216
			0.110733	0.879092
			0.110857	0.877867
			0.111199	0.87692
			0.111432	0.875631
			0.111556	0.87493
			0.11181	0.873821
			0.112162	0.873637
			0.112285	0.872639
			0.112387	0.87274
			0.112472	0.87187
			0.112777	0.871016
			0.112926	0.870451
			0.113345	0.870305
			0.113468	0.869472
			0.113596	0.868264
			0.113845	0.867366
			0.114003	0.867489
			0.114313	0.866829
			0.114397	0.866348
			0.11461	0.866339
			0.114971	0.866181
			0.115026	0.866071
			0.11528	0.864733
			0.115471	0.864211
			0.115566	0.864353
			0.11573	0.864253
			0.115961	0.864003
			0.116165	0.863793
			0.116491	0.863132
			0.116563	0.863138
			0.11668	0.862668
			0.116903	0.861639
			0.116944	0.861179
			0.117182	0.860508
			0.117465	0.860593
			0.117657	0.859993
			0.117828	0.859953
			0.117984	0.859987
			0.11809	0.859304
			0.118416	0.858771
			0.118576	0.859046
			0.118716	0.858437
			0.118966	0.858801
			0.119274	0.858592
			0.119503	0.858542
			0.119603	0.858567
			0.119832	0.858074
			0.119965	0.858611
			0.120073	0.858732
			0.120214	0.858874
			0.120439	0.858518
			0.120538	0.858691
			0.12068	0.859018
			0.120868	0.858086
			0.121044	0.858782
			0.121134	0.8586
			0.121424	0.857697
			0.121554	0.85728
			0.121807	0.856523
			0.121942	0.856193
			0.122133	0.856031
			0.122385	0.855663
			0.122519	0.855154
			0.122585	0.854115
			0.122881	0.854021
			0.122907	0.853829
			0.123085	0.853416
			0.123391	0.853123
			0.123516	0.853947
			0.123669	0.853395
			0.123836	0.852991
			0.123999	0.852731
			0.124311	0.853536
			0.124321	0.853563
			0.124486	0.853877
			0.124676	0.852492
			0.124798	0.852157
			0.124983	0.851318
			0.125305	0.851331
			0.125391	0.850348
			0.125462	0.850049
			0.125603	0.849845
			0.125811	0.848772
			0.125948	0.847809
			0.12616	0.848177
			0.126333	0.848068
			0.126479	0.847234
			0.126746	0.84699
			0.126821	0.846495
			0.127134	0.846213
			0.127153	0.846087
			0.12726	0.845295
			0.127339	0.843871
			0.127577	0.843276
			0.127618	0.842235
			0.127716	0.841344
			0.128032	0.841022
			0.128198	0.83975
			0.128309	0.83935
			0.128531	0.838089
			0.128637	0.837085
			0.128757	0.83567
			0.129024	0.83497
			0.129199	0.833228
			0.129318	0.83341
			0.129511	0.833016
			0.129579	0.832772
			0.129757	0.831433
			0.129922	0.831885
			0.129972	0.830509
			0.130091	0.830005
			0.130351	0.82908
			0.130483	0.828491
			0.130839	0.826857
			0.130981	0.826666
			0.131099	0.82517
			0.13127	0.824846
			0.131307	0.824284
			0.13145	0.823501
			0.131654	0.822789
			0.131736	0.821784
			0.13183	0.820031
			0.131933	0.818889
			0.132134	0.818664
			0.132261	0.818206
			0.132442	0.816832
			0.132634	0.815911
			0.132736	0.815062
			0.132746	0.813762
			0.132913	0.813407
			0.133044	0.812214
			0.133291	0.811074
			0.133511	0.811159
			0.1336	0.811647
			0.133662	0.811151
			0.133887	0.809744
			0.133977	0.809432
			0.134157	0.80955
			0.134414	0.809022
			0.134556	0.808212
			0.134644	0.808506
			0.134785	0.807673
			0.134939	0.807224
			0.134962	0.806408
			0.135156	0.806113
			0.135352	0.806431
			0.135517	0.80684
			0.135702	0.806011
			0.135729	0.805527
			0.135856	0.805014
			0.136205	0.804037
			0.136274	0.80302
			0.136296	0.802586
			0.136501	0.802165
			0.136601	0.801683
			0.136622	0.800529
			0.136709	0.800244
			0.136982	0.800359
			0.137069	0.799575
			0.137194	0.799778
			0.137311	0.800071
			0.137514	0.799708
			0.137639	0.80023
			0.137897	0.800571
			0.137945	0.800702
			0.138069	0.800232
			0.138237	0.800084
			0.138349	0.8001
			0.138486	0.80019
			0.138723	0.799135
			0.138809	0.799419
			0.138862	0.800732
			0.138937	0.800961
			0.139114	0.800361
			0.139265	0.800667
			0.13931	0.800547
			0.139568	0.80089
			0.139652	0.801369
			0.139814	0.802186
			0.139901	0.802038
			0.140039	0.802155
			0.140138	0.801875
			0.140309	0.802211
			0.140455	0.803752
			0.140529	0.80456
			0.140561	0.804554
			0.140744	0.804364
			0.140951	0.803411
			0.141268	0.80383
			0.141403	0.803716
			0.141463	0.803812
			0.141563	0.80394
			0.141717	0.803206
			0.141745	0.803461
			0.141836	0.803399
			0.142067	0.803675
			0.142151	0.804067
			0.142284	0.802943
			0.142454	0.803774
			0.142605	0.80373
			0.142656	0.804217
			0.142827	0.805001
			0.142967	0.805623
			0.142975	0.805767
			0.143082	0.806786
			0.143228	0.806694
			0.143348	0.806109
			0.143406	0.806839
			0.143615	0.807454
			0.14383	0.806882
			0.143898	0.806402
			0.143988	0.805703
			0.144139	0.806231
			0.144207	0.806169
			0.144272	0.806229
			0.144504	0.805524
			0.144629	0.806426
			0.14472	0.805648
			0.144789	0.805172
			0.145004	0.804501
			0.14513	0.80462
			0.145169	0.80382
			0.145406	0.804847
			0.145464	0.805648
			0.145538	0.805696
			0.145658	0.805926
			0.145818	0.805895
			0.145938	0.805944
			0.14622	0.806559
			0.146326	0.806962
			0.146426	0.807076
			0.146607	0.807063
			0.146655	0.8082
			0.146729	0.808304
			0.146839	0.807346
			0.147028	0.807646
			0.147069	0.807789
			0.147198	0.807624
			0.14726	0.807458
			0.14746	0.807108
			0.147562	0.806799
			0.147562	0.807822
			0.147749	0.806778
			0.14789	0.807032
			0.14797	0.808029
			0.14811	0.808346
			0.148214	0.808295
			0.14827	0.807781
			0.14848	0.807846
			0.14865	0.807174
			0.148754	0.807211
			0.148798	0.807244
			0.148891	0.807228
			0.149062	0.806883
			0.149072	0.806553
			0.149162	0.807461
			0.149358	0.807975
			0.149553	0.807533
			0.149633	0.807991
			0.149688	0.808231
			0.149791	0.808645
			0.14993	0.808317
			0.150056	0.808186
			0.150252	0.80742
			0.150252	0.807929
			0.150335	0.807902
			0.150563	0.808206
			0.150684	0.808001
			0.150745	0.807685
			0.151018	0.808255
			0.151108	0.80863
			0.151138	0.808397
			0.15122	0.807792
			0.151414	0.807597
			0.151457	0.807225
			0.15153	0.807341
			0.15162	0.806879
			0.151751	0.807402
			0.151852	0.806484
			0.151966	0.806274
			0.152044	0.805893
			0.152192	0.805839
			0.15227	0.806668
			0.152338	0.807149
			0.15259	0.806125
			0.152691	0.805559
			0.152826	0.805133
			0.152967	0.805496
			0.152991	0.805592
			0.153071	0.805251
			0.153282	0.804762
			0.153455	0.804623
			0.153475	0.8047
			0.153501	0.804784
			0.153724	0.805126
			0.153765	0.805255
			0.153866	0.804928
			0.154112	0.804868
			0.15415	0.804936
			0.154193	0.80487
			0.154316	0.805163
			0.154393	0.804855
			0.154516	0.804225
			0.154616	0.803777
			0.154663	0.804297
			0.1549	0.803769
			0.154918	0.802988
			0.155003	0.803441
			0.155014	0.802916
			0.155096	0.801321
			0.155255	0.800227
			0.155395	0.800467
			0.15568	0.800465
			0.155777	0.799507
			0.15582	0.799069
			0.155896	0.799269
			0.156041	0.799764
			0.156063	0.799053
			0.156155	0.79947
			0.156304	0.798722
			0.156402	0.798379
			0.156442	0.798215
			0.156543	0.798574
			0.156694	0.798559
			0.156822	0.797249
			0.156916	0.797047
			0.157134	0.796309
			0.1572	0.796343
			0.157298	0.796682
			0.157419	0.796293
			0.157494	0.795835
			0.157592	0.794891
			0.157732	0.794717
			0.157938	0.794514
			0.158044	0.794034
			0.158085	0.794325
			0.158237	0.794534
			0.158327	0.794382
			0.158378	0.794573
			0.158421	0.793749
			0.158447	0.792986
			0.158681	0.79266
			0.158711	0.792679
			0.158795	0.791842
			0.158879	0.79222
			0.158974	0.791348
			0.159133	0.790475
			0.159168	0.788797
			0.159168	0.789212
			0.159408	0.788685
			0.159448	0.788414
			0.159513	0.788525
			0.159609	0.788532
			0.159801	0.788907
			0.159862	0.789989
			0.16014	0.790282
			0.16024	0.789357
			0.160283	0.788515
			0.160283	0.788917
			0.160379	0.78805
			0.160529	0.788404
			0.16056	0.787464
			0.160628	0.786792
			0.160813	0.78719
			0.160929	0.787014
			0.161019	0.786441
			0.161093	0.785752
			0.161145	0.785819
			0.161308	0.786274
			0.161406	0.787683
			0.161665	0.787898
			0.161665	0.787447
			0.161725	0.787932
			0.16176	0.787186
			0.16191	0.787134
			0.162006	0.787194
			0.162057	0.786938
			0.162159	0.786927
			0.16235	0.78657
			0.162445	0.786395
			0.162496	0.786633
			0.16258	0.787422
			0.162762	0.788037
			0.162791	0.788048
			0.162853	0.787961
			0.163006	0.788774
			0.163166	0.788703
			0.163282	0.789145
			0.163312	0.7892
			0.163425	0.789672
			0.163489	0.789087
			0.163567	0.789979
			0.163611	0.789771
			0.163824	0.789954
			0.163875	0.790226
			0.163942	0.789703
			0.164013	0.790713
			0.164178	0.790913
			0.164214	0.790845
			0.164222	0.791345
			0.164327	0.791329
			0.16458	0.790562
			0.164665	0.790894
			0.164666	0.791157
			0.164759	0.791078
			0.164885	0.79029
			0.164957	0.790499
			0.165077	0.790515
			0.165212	0.79045
			0.165294	0.790376
			0.165374	0.791115
			0.165456	0.792334
			0.165583	0.792254
			0.165722	0.792666
			0.165742	0.793953
			0.165831	0.794176
			0.16601	0.793515
			0.166018	0.793044
			0.1661	0.793442
			0.166158	0.793577
			0.166269	0.794561
			0.166379	0.795121
			0.166457	0.795346
			0.166558	0.796052
			0.166678	0.796369
			0.166749	0.797924
			0.166842	0.797711
			0.166946	0.79804
			0.167079	0.79888
			0.167079	0.798717
			0.167112	0.799231
			0.167309	0.799415
			0.167434	0.800047
			0.167467	0.800414
			0.167559	0.800385
			0.167691	0.80019
			0.167821	0.799908
			0.167876	0.799606
			0.167876	0.799638
			0.168059	0.799858
			0.168141	0.799951
			0.168181	0.800387
			0.168229	0.800521
			0.168316	0.800953
			0.168512	0.802119
			0.168647	0.802101
			0.168868	0.802363
			0.168933	0.802643
			0.168984	0.80316
			0.169065	0.80297
			0.169177	0.803134
			0.169196	0.803926
			0.169209	0.803692
			0.169284	0.803862
			0.16941	0.804184
			0.169547	0.804239
			0.169599	0.8045
			0.169711	0.805103
			0.169729	0.805334
			0.169858	0.805777
			0.16997	0.805837
			0.169984	0.805443
			0.17013	0.805867
			0.170256	0.806166
			0.170332	0.80597
			0.170391	0.80591
			0.170482	0.805886
			0.170583	0.806262
			0.1706	0.806885
			0.170764	0.807213
			0.17092	0.806884
			0.170968	0.806655
			0.171027	0.806566
			0.171027	0.8065
			0.171086	0.807244
			0.171239	0.807977
			0.171287	0.808268
			0.171336	0.809017
			0.171374	0.809527
			0.171443	0.809288
			0.171644	0.810584
			0.171741	0.810904
			0.17183	0.811329
			0.171941	0.810934
			0.172041	0.810732
			0.172093	0.81094
			0.172275	0.810885
			0.172323	0.811321
			0.172327	0.810782
			0.172416	0.810765
			0.172547	0.810593
			0.172647	0.811831
			0.172736	0.811945
			0.172908	0.811971
			0.173045	0.811995
			0.173096	0.812459
			0.173158	0.812987
			0.173209	0.812269
			0.173353	0.812433
			0.173394	0.812511
			0.173439	0.812514
			0.173555	0.81296
			0.173671	0.813716
			0.173719	0.814069
			0.173798	0.814084
			0.173866	0.815121
			0.173975	0.81586
			0.174064	0.816592
			0.174122	0.817529
			0.174221	0.818527
			0.174377	0.820291
			0.174377	0.819348
			0.17446	0.820009
			0.174466	0.820837
			0.174595	0.821095
			0.174684	0.82082
			0.174717	0.821
			0.174776	0.82186
			0.175008	0.82197
			0.175121	0.822461
			0.175141	0.822173
			0.175152	0.822506
			0.175226	0.822695
			0.175342	0.823389
			0.175416	0.82413
			0.175573	0.824933
			0.175733	0.825816
			0.175733	0.824366
			0.175822	0.826329
			0.175919	0.826486
			0.175997	0.826485
			0.176084	0.826737
			0.176154	0.828391
			0.176154	0.827437
			0.176288	0.828558
			0.176407	0.82904
			0.176407	0.828457
			0.176461	0.829344
			0.176491	0.829666
			0.176634	0.830079
			0.176743	0.829976
			0.17677	0.830097
			0.176889	0.830561
			0.177069	0.830949
			0.177156	0.831275
			0.177198	0.830913
			0.177324	0.83092
			0.177413	0.831367
			0.177469	0.831724
			0.177496	0.83186
			0.177642	0.832441
			0.177719	0.833073
			0.177806	0.833025
			0.177873	0.833411
			0.17792	0.833663
			0.178066	0.833936
			0.178083	0.833829
			0.178164	0.8338
			0.178164	0.833198
			0.178371	0.834102
			0.178439	0.834247
			0.178496	0.834597
			0.178529	0.834976
			0.178625	0.835183
			0.178682	0.8358
			0.178746	0.836482
			0.178811	0.836806
			0.178946	0.837248
			0.179056	0.837828
			0.179143	0.838445
			0.179199	0.83945
			0.17936	0.839498
			0.179408	0.839962
			0.179473	0.840459
			0.179509	0.841073
			0.179728	0.841364
			0.179739	0.841521
			0.179831	0.842001
			0.179904	0.841807
			0.179917	0.842211
			0.180049	0.842784
			0.180151	0.842836
			0.180236	0.842725
			0.180381	0.842996
			0.180398	0.843537
			0.18045	0.844504
			0.18048	0.844905
			0.180559	0.844982
			0.180687	0.845555
			0.180726	0.846037
			0.180795	0.846585
			0.180926	0.84715
			0.181071	0.847198
			0.181136	0.847606
			0.181136	0.847143
			0.181162	0.847577
			0.181247	0.848636
			0.181382	0.850324
			0.181382	0.84981
			0.181382	0.849515
			0.18147	0.851153
			0.181643	0.852185
			0.181728	0.852053
			0.18179	0.85251
			0.181865	0.852925
			0.181989	0.853521
			0.182106	0.853503
			0.182116	0.854165
			0.182272	0.854309
			0.18236	0.854483
			0.18236	0.854034
			0.182429	0.853798
			0.182536	0.854214
			0.182611	0.85499
			0.182685	0.854802
			0.182685	0.854827
			0.18276	0.854841
			0.182874	0.855394
			0.183023	0.855352
			0.183091	0.856
			0.183091	0.855544
			0.183133	0.856902
			0.183233	0.857269
			0.183334	0.858277
			0.183376	0.8587
			0.183415	0.858711
			0.183502	0.858102
			0.18367	0.858704
			0.183773	0.858161
			0.183818	0.858982
			0.18386	0.85858
			0.183944	0.859336
			0.183989	0.859307
			0.184067	0.859326
			0.184247	0.858728
			0.184302	0.85885
			0.184373	0.859272
			0.184382	0.859321
			0.184498	0.859057
			0.184646	0.859059
			0.184717	0.85894
			0.184937	0.859274
			0.18502	0.859482
			0.185025	0.859586
			0.185025	0.859455
			0.185071	0.859946
			0.185164	0.860408
			0.185265	0.861437
			0.1853	0.861349
			0.185345	0.861906
			0.185504	0.861989
			0.185568	0.862574
			0.185585	0.862855
			0.185585	0.862356
			0.185673	0.863061
			0.185773	0.863184
			0.185894	0.862841
			0.185958	0.862563
			0.185984	0.863421
			0.186087	0.863361
			0.186224	0.86377
			0.186224	0.863452
			0.186255	0.864449
			0.186318	0.864433
			0.186411	0.865154
			0.186484	0.865136
			0.186542	0.865049
			0.186608	0.865713
			0.186626	0.866424
			0.186795	0.866505
			0.186897	0.866523
			0.186979	0.866538
			0.187018	0.866754
			0.187131	0.867369
			0.187177	0.867409
			0.187177	0.867098
			0.187252	0.867589
			0.187387	0.867636
			0.187509	0.867925
			0.187573	0.86817
			0.187632	0.86807
			0.187705	0.86831
			0.187787	0.868611
			0.18785	0.869137
			0.187889	0.868768
			0.187906	0.868955
			0.188106	0.868834
			0.188125	0.868568
			0.188172	0.869162
			0.188204	0.869317
			0.188276	0.869481
			0.188358	0.869406
			0.18844	0.869268
			0.188514	0.869737
			0.188739	0.869796
			0.18882	0.870252
			0.188864	0.87077
			0.18898	0.870377
			0.189069	0.869953
			0.189069	0.870409
			0.189131	0.87074
			0.189148	0.87028
			0.18919	0.869937
			0.189348	0.870566
			0.189383	0.870872
			0.189395	0.871048
			0.189461	0.871237
			0.189526	0.871222
			0.189563	0.870752
			0.189739	0.870511
			0.189774	0.870629
			0.1898	0.871029
			0.190008	0.87068
			0.190017	0.870705
			0.190086	0.870882
			0.190139	0.871088
			0.190238	0.871154
			0.19032	0.871267
			0.190326	0.871005
			0.190453	0.870942
			0.190566	0.871192
			0.190632	0.871466
			0.190694	0.871562
			0.19071	0.871382
			0.190731	0.87142
			0.190884	0.872171
			0.190943	0.872337
			0.190955	0.872541
			0.19102	0.872599
			0.191151	0.873001
			0.191253	0.872593
			0.191315	0.873025
			0.191359	0.872947
			0.191408	0.873145
			0.191495	0.872967
			0.191591	0.873257
			0.191641	0.873595
			0.191641	0.873385
			0.191798	0.873385
			0.191873	0.874097
			0.191907	0.87443
			0.19195	0.874877
			0.191996	0.875394
			0.192182	0.875589
			0.192191	0.876225
			0.192284	0.876348
			0.192484	0.876987
			0.19249	0.877219
			0.192567	0.877441
			0.192567	0.876898
			0.192627	0.877318
			0.192644	0.877532
			0.192758	0.877623
			0.192798	0.87761
			0.192843	0.877515
			0.192897	0.877977
			0.193029	0.878352
			0.193073	0.878873
			0.193135	0.879064
			0.193233	0.879012
			0.193259	0.879085
			0.193336	0.879371
			0.193413	0.879912
			0.193485	0.879219
			0.193489	0.879263
			0.193669	0.878983
			0.193719	0.8792
			0.193748	0.879924
			0.193796	0.87942
			0.193831	0.880006
			0.19394	0.880435
			0.194025	0.880884
			0.194042	0.8806
			0.194105	0.880832
			0.194277	0.880506
			0.194338	0.88013
			0.194407	0.880353
			0.194407	0.88039
			0.194451	0.880323
			0.194541	0.880532
			0.194636	0.880935
			0.194662	0.881553
			0.194735	0.881489
			0.19494	0.881149
			0.194985	0.881235
			0.195082	0.88127
			0.195134	0.881421
			0.195194	0.881934
			0.195292	0.882515
			0.195321	0.88255
			0.195321	0.882548
			0.195342	0.882746
			0.195522	0.882923
			0.195548	0.883629
			0.195586	0.883601
			0.195665	0.884201
			0.195735	0.884361
			0.19585	0.884312
			0.195892	0.884318
			0.195927	0.885065
			0.196084	0.885134
			0.196202	0.885471
			0.19623	0.886037
			0.196283	0.886319
			0.196362	0.886647
			0.19645	0.886674
			0.196456	0.88698
			0.196456	0.886833
			0.196525	0.886809
			0.196675	0.887089
			0.19673	0.887456
			0.196758	0.8874
			0.196775	0.887586
			0.196845	0.888596
			0.196909	0.888529
			0.197034	0.888267
			0.197089	0.888024
			0.197135	0.888262
			0.197169	0.888332
			0.19736	0.88849
			0.197402	0.888548
			0.197435	0.888679
			0.197435	0.888726
			0.197486	0.888957
			0.197582	0.889298
			0.197624	0.889197
			0.197684	0.888235
			0.197859	0.888241
			0.197961	0.888502
			0.19802	0.888733
			0.198036	0.888799
			0.198056	0.889021
			0.198122	0.888818
			0.198244	0.888565
			0.19826	0.888286
			0.19828	0.889151
			0.198335	0.889162
			0.198335	0.889102
			0.198503	0.889222
			0.198559	0.890272
			0.198585	0.890225
			0.198634	0.890057
			0.198702	0.889877
			0.198744	0.889673
			0.198848	0.890269
			0.198908	0.890183
			0.198932	0.890472
			0.199046	0.890173
			0.199156	0.890359
			0.1992	0.890308
			0.199259	0.890022
			0.199369	0.890164
			0.199454	0.89067
			0.199454	0.890479
			0.199521	0.89068
			0.199668	0.890744
			0.199789	0.89043
			0.199825	0.890535
			0.199895	0.89041
			0.20002	0.890518
			0.200048	0.891037
			0.200048	0.890719
			0.200068	0.890965
			0.200122	0.891476
			0.200122	0.891039
			0.200251	0.891517
			0.200342	0.891752
			0.200418	0.892583
			0.200469	0.892552
			0.20051	0.892921
			0.200605	0.892598
			0.200682	0.892882
			0.200733	0.892869
			0.200927	0.892958
			0.200935	0.893253
			0.200935	0.893561
			0.200957	0.894043
			0.201009	0.894053
			0.201081	0.894018
			0.201157	0.894288
			0.20119	0.894239
			0.201267	0.893719
			0.201365	0.893316
			0.201476	0.89328
			0.201541	0.893461
			0.201599	0.893655
			0.201599	0.89352
			0.201641	0.894244
			0.201693	0.894025
			0.201824	0.893779
			0.201893	0.893935
			0.201949	0.894073
			0.202097	0.894422
			0.202113	0.894866
			0.202159	0.894701
			0.202217	0.894883
			0.20226	0.895075
			0.202298	0.895251
			0.202406	0.895456
			0.20244	0.895737
			0.20248	0.895447
			0.202506	0.89537
			0.202669	0.895401
			0.202699	0.895647
			0.202699	0.895598
			0.202751	0.895341
			0.202772	0.895041
			0.202794	0.895083
			0.202922	0.895286
			0.202992	0.895233
			0.203031	0.895343
			0.203139	0.895274
			0.203312	0.895617
			0.203357	0.894706
			0.203357	0.895531
			0.203393	0.894702
			0.203434	0.895235
			0.203519	0.895441
			0.203576	0.895148
			0.203632	0.894633
			0.203733	0.894452
			0.203822	0.89477
			0.203867	0.894814
			0.203918	0.894616
			0.204002	0.894563
			0.204038	0.894372
			0.204158	0.894829
			0.204211	0.895061
			0.20423	0.894957
			0.204245	0.894837
			0.204447	0.894733
			0.204448	0.894601
			0.204507	0.89444
			0.204521	0.89444
			0.204616	0.894879
			0.204699	0.89528
			0.204738	0.89451
			0.204786	0.894725
			0.20481	0.895017
			0.204954	0.894699
			0.205032	0.894255
			0.2051	0.894027
			0.205101	0.894342
			0.205172	0.894839
			0.205221	0.895074
			0.205317	0.89526
			0.205317	0.895047
			0.205317	0.89488
			0.205379	0.895395
			0.20545	0.895247
			0.205584	0.895262
			0.205607	0.895403
			0.205678	0.895578
			0.205685	0.895323
			0.20575	0.895683
			0.205771	0.895893
			0.205881	0.896353
			0.20593	0.896974
			0.205966	0.897175
			0.206065	0.897473
			0.206182	0.897666
			0.206186	0.897944
			0.206254	0.897734
			0.206264	0.897983
			0.206421	0.897602
			0.206485	0.897633
			0.206579	0.898338
			0.206732	0.898501
			0.206757	0.89838
			0.206827	0.898047
			0.206867	0.897976
			0.206942	0.898008
			0.20704	0.898251
			0.207043	0.898344
			0.207091	0.898323
			0.207115	0.897597
			0.207222	0.897713
			0.207306	0.897384
			0.20733	0.897265
			0.20733	0.897472
			0.207386	0.897508
			0.207469	0.897549
			0.207501	0.897835
			0.207609	0.897756
			0.207687	0.898459
			0.207687	0.898509
			0.207687	0.898117
			0.207762	0.898554
			0.207901	0.898672
			0.207955	0.898719
			0.207982	0.89909
			0.208044	0.899331
			0.208102	0.898882
			0.208159	0.899042
			0.208186	0.898727
			0.208253	0.89861
			0.208414	0.898353
			0.208492	0.898278
			0.208542	0.898007
			0.208542	0.898679
			0.208542	0.898555
			0.20863	0.898806
			0.208756	0.898674
			0.208756	0.898871
			0.208756	0.898941
			0.208816	0.898251
			0.208827	0.897817
			0.208974	0.897954
			0.20904	0.898001
			0.209114	0.897642
			0.209182	0.897773
			0.209199	0.897668
			0.209252	0.897587
			0.20931	0.897689
			0.209384	0.897621
			0.209401	0.89805
			0.209559	0.898113
			0.209607	0.897158
			0.209607	0.8972
			0.209621	0.896785
			0.209677	0.896989
			0.209732	0.897157
			0.209814	0.897185
			0.209887	0.897582
			0.209893	0.897386
			0.20996	0.897429
			0.210123	0.897356
			0.210201	0.8972
			0.210242	0.897652
			0.21026	0.898007
			0.210313	0.89793
			0.210385	0.897821
			0.210454	0.89795
			0.210517	0.898061
			0.210524	0.898729
			0.210524	0.898382
			0.21065	0.898512
			0.21068	0.898571
			0.210736	0.898403
			0.21081	0.898186
			0.210876	0.898322
			0.210945	0.898487
			0.211021	0.898984
			0.211087	0.898908
			0.211182	0.898837
			0.211298	0.898891
			0.211298	0.899017
			0.211349	0.898892
			0.211389	0.899251
			0.211495	0.899396
			0.211568	0.89971
			0.211579	0.900063
			0.21161	0.900154
			0.211717	0.900418
			0.211826	0.900806
			0.211899	0.900756
			0.211929	0.900798
			0.211929	0.901134
			0.211969	0.900918
			0.212008	0.901092
			0.212123	0.901229
			0.212139	0.901601
			0.212139	0.90169
			0.212201	0.901854
			0.212303	0.901824
			0.212418	0.90245
			0.212453	0.902122
			0.212509	0.901906
			0.21259	0.901992
			0.212646	0.901539
			0.212697	0.901737
			0.21273	0.902195
			0.212767	0.901976
			0.212767	0.902353
			0.212855	0.902139
			0.212976	0.90295
			0.212976	0.902102
			0.212976	0.902079
			0.213044	0.90315
			0.213046	0.903196
			0.213103	0.903367
			0.213185	0.903298
			0.213259	0.903071
			0.213324	0.902874
			0.213495	0.90302
			0.213587	0.902751
			0.213602	0.902706
			0.213612	0.903318
			0.213672	0.903718
			0.213678	0.903491
			0.213784	0.903329
			0.21381	0.90301
			0.213842	0.902551
			0.213916	0.903108
			0.214022	0.903104
			0.214088	0.903085
			0.214131	0.903199
			0.214157	0.903292
			0.214197	0.903061
			0.214236	0.90335
			0.214333	0.902702
			0.214396	0.902256
			0.214434	0.902933
			0.214434	0.902167
			0.214448	0.902439
			0.214632	0.902101
			0.214641	0.902295
			0.214673	0.902643
			0.214712	0.902917
			0.214817	0.903049
			0.214864	0.903332
			0.214917	0.903523
			0.214917	0.903538
			0.214966	0.90377
			0.215123	0.903352
			0.215193	0.903734
			0.2152	0.903619
			0.215262	0.903555
			0.215291	0.903934
			0.215428	0.903574
			0.21547	0.904188
			0.215538	0.904669
			0.215538	0.904414
			0.215557	0.904705
			0.215717	0.90458
			0.215744	0.905158
			0.215807	0.905304
			0.215862	0.905699
			0.215882	0.905392
			0.215928	0.905054
			0.216016	0.904702
			0.216063	0.904891
			0.216088	0.904602
			0.216088	0.904779
			0.216142	0.904935
			0.21628	0.904946
			0.216302	0.904488
			0.216373	0.904683
			0.216436	0.90461
			0.216507	0.904814
			0.216567	0.904873
			0.216567	0.9049
			0.216617	0.90491
			0.216767	0.904682
			0.216841	0.90493
			0.216907	0.905054
			0.21691	0.905372
			0.216932	0.905465
			0.217	0.905392
			0.217112	0.905159
			0.217115	0.904615
			0.217115	0.905112
			0.217172	0.90489
			0.217183	0.905053
			0.217309	0.904609
			0.217369	0.904364
			0.21744	0.904993
			0.217456	0.9049
			0.217505	0.904282
			0.217524	0.904576
			0.217633	0.904667
			0.217726	0.904257
			0.217734	0.903972
			0.217926	0.903643
			0.217933	0.903624
			0.217933	0.903418
			0.217969	0.903354
			0.218001	0.903396
			0.21801	0.903991
			0.218097	0.903778
			0.218151	0.903769
			0.218222	0.903597
			0.218273	0.903453
			0.21835	0.903391
			0.21845	0.903471
			0.218477	0.903477
			0.21854	0.903556
			0.218545	0.903809
			0.218613	0.90334
			0.218627	0.903394
			0.218746	0.903476
			0.218748	0.903356
			0.218779	0.903223
			0.218816	0.90395
			0.21892	0.904265
			0.219015	0.904414
			0.219036	0.904446
			0.219123	0.904363
			0.219155	0.90369
			0.219204	0.903155
			0.219266	0.902929
			0.219329	0.903159
			0.219358	0.903615
			0.219462	0.903688
			0.219548	0.903212
			0.21956	0.903445
			0.21956	0.903365
			0.219623	0.903735
			0.219677	0.903603
			0.219816	0.903721
			0.21983	0.90323
			0.21983	0.903294
			0.219891	0.903368
			0.219926	0.903273
			0.220099	0.90259
			0.220168	0.903207
			0.220168	0.903661
			0.220168	0.90344
			0.220179	0.903705
			0.220249	0.903568
			0.220319	0.903033
			0.22037	0.90313
			0.22037	0.90324
			0.220435	0.903516
			0.220437	0.903549
			0.220546	0.903482
			0.220629	0.903163
			0.220639	0.903065
			0.220653	0.903132
			0.220731	0.903123
			0.220785	0.903855
			0.22087	0.903921
			0.22094	0.904106
			0.220975	0.904607
			0.220975	0.904826
			0.221146	0.904968
			0.221176	0.904655
			0.221176	0.904825
			0.221241	0.90453
			0.221243	0.90456
			0.221281	0.904528
			0.221351	0.904135
			0.221404	0.904232
			0.221474	0.90406
			0.221528	0.904239
			0.221645	0.903802
			0.221707	0.903604
			0.221777	0.903361
			0.221779	0.903261
			0.221809	0.903323
			0.221911	0.903001
			0.221979	0.902985
			0.221979	0.902835
			0.22202	0.902909
			0.222104	0.903133
			0.222246	0.902876
			0.222246	0.902884
			0.222258	0.902502
			0.222313	0.902188
			0.222346	0.901854
			0.22238	0.901667
			0.222456	0.901456
			0.222513	0.902245
			0.222556	0.9019
			0.22258	0.901965
			0.222742	0.90195
			0.22278	0.902562
			0.222817	0.902476
			0.222846	0.902298
			0.222846	0.902608
			0.222892	0.90229
			0.222969	0.9018
			0.22303	0.902
			0.2231	0.90183
			0.223202	0.902115
			0.223312	0.902159
			0.223371	0.901658
			0.223381	0.901966
			0.223444	0.901768
			0.223516	0.901397
			0.223577	0.901023
			0.223577	0.901195
			0.223585	0.900746
			0.223643	0.900317
			0.223643	0.900346
			0.223707	0.900128
			0.223834	0.899659
			0.223842	0.899458
			0.22389	0.899694
			0.223919	0.899728
			0.223975	0.898974
			0.223975	0.899563
			0.224107	0.898759
			0.224152	0.898727
			0.224173	0.897449
			0.224173	0.898051
			0.224261	0.896913
			0.224372	0.896723
			0.224406	0.896442
			0.224475	0.896279
			0.22452	0.895986
			0.22457	0.895748
			0.224607	0.895432
			0.224636	0.894295
			0.224636	0.894863
			0.224665	0.894247
			0.224734	0.89412
			0.224834	0.893522
			0.224887	0.892959
			0.224955	0.892834
			0.224966	0.892315
			0.224966	0.892387
			0.22499	0.892806
			0.225042	0.892728
			0.225158	0.893237
			0.225164	0.893186
			0.22519	0.893272
			0.225256	0.893334
			0.225417	0.893128
			0.225427	0.893101
			0.225472	0.892757
			0.225524	0.89302
			0.225559	0.89318
			0.225595	0.892922
			0.225664	0.892854
			0.225732	0.892855
			0.225756	0.892801
			0.225756	0.893112
			0.225882	0.893256
			0.225953	0.893332
			0.225953	0.893327
			0.225955	0.893285
			0.226018	0.893292
			0.226058	0.893033
			0.226215	0.892077
			0.226215	0.892437
			0.226255	0.891574
			0.226302	0.891276
			0.226477	0.890976
			0.226514	0.890734
			0.226543	0.890986
			0.226569	0.890552
			0.226637	0.890687
			0.226721	0.889873
			0.226739	0.890187
			0.226784	0.890101
			0.226805	0.889845
			0.226857	0.889735
			0.226935	0.889776
			0.226998	0.889929
			0.22705	0.889854
			0.227118	0.889836
			0.227131	0.889774
			0.227157	0.889862
			0.227257	0.889709
			0.227285	0.889248
			0.227327	0.889556
			0.227327	0.889323
			0.227445	0.889146
			0.227523	0.889608
			0.227523	0.889222
			0.227585	0.889534
			0.227588	0.889086
			0.227588	0.889509
			0.227612	0.889098
			0.227703	0.889322
			0.227755	0.889765
			0.227783	0.889832
			0.227794	0.889082
			0.227849	0.889318
			0.227958	0.889849
			0.228046	0.889656
			0.228109	0.889431
			0.228109	0.889164
			0.228158	0.889253
			0.228174	0.888935
			0.228283	0.888435
			0.228314	0.888531
			0.228369	0.888133
			0.228509	0.888239
			0.228566	0.887106
			0.228628	0.886564
			0.228667	0.886143
			0.228704	0.886541
			0.228758	0.88651
			0.228811	0.886699
			0.228863	0.886476
			0.228888	0.886177
			0.228888	0.886505
			0.228975	0.885398
			0.229082	0.884486
			0.229082	0.885002
			0.229082	0.884933
			0.229101	0.884631
			0.229147	0.883762
			0.229147	0.884332
			0.229204	0.883127
			0.229293	0.883069
			0.229341	0.882564
			0.229375	0.882025
			0.22947	0.881282
			0.2296	0.88094
			0.229657	0.880941
			0.229664	0.880744
			0.229696	0.880323
			0.229747	0.880419
			0.229846	0.880694
			0.229858	0.880456
			0.229858	0.880156
			0.229858	0.880024
			0.229905	0.880504
			0.229922	0.88049
			0.230011	0.880652
			0.230051	0.880436
			0.230101	0.88034
			0.230116	0.879751
			0.230171	0.879347
			0.230222	0.878932
			0.230349	0.878468
			0.23039	0.877845
			0.230438	0.877788
			0.230438	0.877796
			0.230463	0.877791
			0.230631	0.87742
			0.230631	0.877272
			0.230693	0.877272
			0.230698	0.877129
			0.230765	0.877065
			0.230824	0.877318
			0.230881	0.877324
			0.230917	0.876934
			0.230984	0.877232
			0.231081	0.876756
			0.231144	0.876614
			0.231165	0.876499
			0.231209	0.876197
			0.231234	0.876261
			0.231301	0.87605
			0.231383	0.875812
			0.231401	0.875123
			0.231414	0.875052
			0.231465	0.874864
			0.231465	0.874655
			0.231587	0.87496
			0.231658	0.874433
			0.231658	0.874955
			0.231685	0.873933
			0.231736	0.87401
			0.231786	0.874644
			0.231786	0.874148
			0.231816	0.874847
			0.231898	0.874891
			0.231956	0.874529
			0.231978	0.87453
			0.231978	0.874814
			0.232098	0.875057
			0.232169	0.87489
			0.232169	0.874897
			0.232212	0.874423
			0.232233	0.874607
			0.232289	0.875089
			0.232383	0.875023
			0.232425	0.875319
			0.232457	0.875939
			0.232563	0.875747
			0.23268	0.876155
			0.232705	0.875933
			0.232744	0.875009
			0.232744	0.875649
			0.232746	0.875126
			0.232807	0.874243
			0.232852	0.874401
			0.232935	0.874109
			0.232935	0.87382
			0.23298	0.87302
			0.233033	0.872576
			0.233126	0.87253
			0.233171	0.872933
			0.233206	0.872484
			0.233253	0.871837
			0.23326	0.871312
			0.233316	0.872247
			0.233374	0.872554
			0.23344	0.872199
			0.233476	0.871586
			0.233507	0.871145
			0.23365	0.870391
			0.233698	0.869853
			0.23371	0.869502
			0.233776	0.869422
			0.233857	0.869067
			0.233888	0.869309
			0.233933	0.869204
			0.233951	0.869393
			0.233971	0.868223
			0.234015	0.868177
			0.234104	0.868075
			0.234205	0.868245
			0.234255	0.86757
			0.234268	0.867386
			0.234268	0.867441
			0.234319	0.867795
			0.234347	0.868002
			0.234458	0.868261
			0.234458	0.868172
			0.234519	0.86802
			0.234521	0.867247
			0.234521	0.867818
			0.234567	0.86722
			0.234711	0.867362
			0.234761	0.867431
			0.234812	0.867399
			0.234837	0.867668
			0.234888	0.867645
			0.234953	0.867462
			0.234964	0.86773
			0.234999	0.867317
			0.235027	0.867576
			0.235032	0.867201
			0.235188	0.867459
			0.235216	0.868435
			0.235216	0.868756
			0.235259	0.86881
			0.235279	0.86856
			0.235337	0.868874
			0.235425	0.868632
			0.235468	0.869182
			0.235468	0.868978
			0.235526	0.868925
			0.235675	0.869031
			0.23576	0.868521
			0.235783	0.86845
			0.235783	0.868894
			0.2358	0.868171
			0.235846	0.867525
			0.235896	0.86753
			0.235961	0.867919
			0.235971	0.868172
			0.236022	0.868438
			0.23608	0.868263
			0.23617	0.86872
			0.236223	0.868717
			0.236223	0.868741
			0.236223	0.868384
			0.236258	0.868295
			0.236316	0.868837
			0.236348	0.869138
			0.236449	0.869831
			0.236526	0.870015
			0.236537	0.869379
			0.236537	0.869607
			0.236537	0.87
			0.236702	0.869694
			0.236725	0.870187
			0.236725	0.869882
			0.236725	0.869883
			0.236745	0.869615
			0.236787	0.869837
			0.236812	0.869448
			0.236862	0.869472
			0.236943	0.869286
			0.236993	0.869052
			0.237038	0.869409
			0.237098	0.868989
			0.23718	0.868524
			0.237245	0.868807
			0.237288	0.868114
			0.237328	0.867866
			0.23735	0.867439
			0.237418	0.867409
			0.237475	0.867899
			0.237475	0.867399
			0.23752	0.86768
			0.237538	0.867456
			0.237643	0.866919
			0.237732	0.867481
			0.237787	0.867772
			0.237845	0.867284
			0.237872	0.867299
			0.23793	0.867664
			0.237974	0.868047
			0.238012	0.868293
			0.238037	0.866897
			0.238037	0.867493
			0.238067	0.866979
			0.238209	0.866801
			0.238224	0.866973
			0.238261	0.86747
			0.238286	0.867997
			0.238286	0.867769
			0.238331	0.868104
			0.238473	0.868192
			0.238478	0.867882
			0.23855	0.866863
			0.238714	0.866229
			0.238721	0.866667
			0.238751	0.86625
			0.238783	0.865632
			0.238814	0.865619
			0.238864	0.866071
			0.238929	0.866297
			0.23897	0.866524
			0.23897	0.866467
			0.23897	0.866822
			0.23903	0.86663
			0.239054	0.866573
			0.239156	0.866777
			0.239217	0.866858
			0.239236	0.866708
			0.239286	0.866925
			0.239342	0.866709
			0.239342	0.867246
			0.239384	0.866493
			0.239467	0.866406
			0.239528	0.866166
			0.239528	0.866261
			0.239528	0.866427
			0.239671	0.866507
			0.239713	0.866965
			0.239713	0.866585
			0.239752	0.866874
			0.239775	0.865833
			0.239819	0.865913
			0.239883	0.866295
			0.239933	0.866426
			0.239967	0.866718
			0.240023	0.866369
			0.24012	0.865989
			0.24016	0.865462
			0.240224	0.865391
			0.24027	0.865311
			0.24027	0.865268
			0.24027	0.865072
			0.240281	0.865411
			0.24036	0.866253
			0.240455	0.866686
			0.240455	0.866669
			0.240455	0.866724
			0.240457	0.866768
			0.240516	0.866214
			0.24056	0.866063
			0.240686	0.866614
			0.240701	0.866672
			0.240723	0.865942
			0.240763	0.865717
			0.240804	0.866094
			0.240839	0.866098
			0.240888	0.866135
			0.240952	0.86612
			0.241009	0.866224
			0.241028	0.866059
			0.241151	0.866096
			0.241194	0.865578
			0.241218	0.865358
			0.241255	0.865549
			0.241292	0.864967
			0.24137	0.864841
			0.241427	0.864464
			0.24144	0.864596
			0.241464	0.865031
			0.241501	0.864971
			0.241529	0.865268
			0.241685	0.865052
			0.241734	0.864428
			0.241747	0.864682
			0.241747	0.864773
			0.241788	0.864557
			0.241808	0.864716
			0.241856	0.8649
			0.241931	0.866179
			0.241931	0.865708
			0.241962	0.8662
			0.241992	0.86583
			0.242064	0.865767
			0.242115	0.86568
			0.24217	0.865856
			0.242176	0.865874
			0.242224	0.866321
			0.242298	0.86665
			0.242298	0.866934
			0.242331	0.866105
			0.242425	0.865895
			0.242482	0.866641
			0.242597	0.866929
			0.242665	0.866752
			0.242679	0.867609
			0.242726	0.867332
			0.242726	0.867677
			0.242748	0.866771
			0.242819	0.866955
			0.242853	0.866799
			0.24291	0.866908
			0.24291	0.866566
			0.242921	0.866474
			0.242971	0.866611
			0.243079	0.866772
			0.243154	0.866417
			0.243204	0.866919
			0.243215	0.867133
			0.243215	0.867163
			0.243251	0.86737
			0.243331	0.867066
			0.243398	0.866036
			0.243398	0.866733
			0.243443	0.865972
			0.243459	0.865064
			0.243459	0.865342
			0.243574	0.865281
			0.243641	0.865145
			0.243641	0.864853
			0.243658	0.864963
			0.243721	0.864538
			0.243777	0.86464
			0.24384	0.865097
			0.243885	0.864623
			0.243906	0.864874
			0.243945	0.864537
			0.243945	0.865073
			0.244003	0.864078
			0.244105	0.864054
			0.244128	0.863632
			0.244128	0.864151
			0.244144	0.863971
			0.244189	0.863501
			0.24421	0.862934
			0.244311	0.863062
			0.244404	0.862862
			0.244431	0.862531
			0.244479	0.862384
			0.244593	0.862586
			0.244671	0.862707
			0.24469	0.863187
			0.244735	0.86283
			0.244756	0.862807
			0.244848	0.86232
			0.244856	0.861216
			0.244856	0.861534
			0.244856	0.861945
			0.244904	0.860792
			0.244959	0.859924
			0.245038	0.859778
			0.245078	0.859476
			0.245098	0.858458
			0.245105	0.858564
			0.245159	0.859249
			0.245163	0.858972
			0.245219	0.858103
			0.24528	0.857472
			0.24534	0.857325
			0.245352	0.856828
			0.2454	0.856354
			0.2454	0.856589
			0.245545	0.85594
			0.245589	0.856117
			0.245642	0.855933
			0.245642	0.856045
			0.245686	0.855524
			0.245748	0.85552
			0.245763	0.856374
			0.245821	0.855745
			0.245855	0.855774
			0.245937	0.856141
			0.246033	0.856283
			0.246064	0.856984
			0.246098	0.85752
			0.246125	0.857321
			0.246125	0.857276
			0.246158	0.857566
			0.246185	0.857709
			0.246277	0.857594
			0.246305	0.857769
			0.246305	0.857713
			0.246358	0.85746
			0.246366	0.858047
			0.246535	0.858393
			0.246546	0.859489
			0.246591	0.860712
			0.24661	0.860332
			0.246667	0.860181
			0.246667	0.859944
			0.246721	0.859723
			0.246783	0.860588
			0.246838	0.860635
			0.246847	0.860479
			0.246847	0.859728
			0.246847	0.86002
			0.246912	0.859956
			0.247002	0.859654
			0.247027	0.859366
			0.247027	0.859907
			0.247083	0.85986
			0.247088	0.859218
			0.247151	0.859052
			0.247228	0.858597
			0.247267	0.857849
			0.247267	0.858543
			0.247287	0.858065
			0.247401	0.85773
			0.247501	0.857532
			0.247534	0.858001
			0.247567	0.857385
			0.247567	0.857886
			0.247573	0.857241
			0.247635	0.856677
			0.247712	0.856892
			0.247747	0.857081
			0.247755	0.856482
			0.247806	0.855725
			0.247806	0.855564
			0.247806	0.856153
			0.247871	0.855198
			0.247961	0.855433
			0.248009	0.8551
			0.248056	0.854873
			0.248106	0.854232
			0.248106	0.854154
			0.248184	0.853702
			0.248267	0.853824
			0.248285	0.854251
			0.248324	0.854826
			0.248464	0.853725
			0.248464	0.853437
			0.248464	0.85395
			0.248491	0.853409
			0.248525	0.85429
			0.248594	0.854106
			0.248643	0.854246
			0.248658	0.854023
			0.248703	0.854141
			0.248723	0.854391
			0.248762	0.854244
			0.248887	0.854169
			0.248941	0.853231
[truncated: 9,817 more rows]

## Sheet: Supplementary Fig. 4a
Half-map FSC			Model vs. map FSC
1/resolution (1/Å)	FSC corrected		1/resolution (1/Å)	FSC corrected
0.001001	1		0.020664	0.906492
0.005447	0.999988		0.0256065	0.906399
0.010893	0.999932		0.0288903	0.906292
0.01634	0.999644		0.0319225	0.906297
0.021786	0.999746		0.0342566	0.906388
0.027233	0.999554		0.0361261	0.906245
0.03268	0.998366		0.0382981	0.905862
0.038126	0.998254		0.0397301	0.906145
0.043573	0.998066		0.0413352	0.906448
0.04902	0.996608		0.0429383	0.906221
0.054466	0.993392		0.0442224	0.906034
0.059913	0.98875		0.0453697	0.905943
0.065359	0.988136		0.04676	0.906302
0.070806	0.99198		0.0477008	0.906353
0.076253	0.992863		0.0490864	0.906358
0.081699	0.991739		0.0500641	0.905904
0.087146	0.990999		0.0510485	0.906203
0.092593	0.989144		0.0516817	0.906205
0.098039	0.98706		0.0529035	0.906564
0.103486	0.985116		0.0539895	0.906723
0.108932	0.979224		0.0546997	0.90744
0.114379	0.969946		0.0555289	0.907954
0.119826	0.957685		0.0562753	0.908039
0.125272	0.950705		0.0570437	0.908603
0.130719	0.925344		0.0580023	0.909186
0.136166	0.908423		0.0587064	0.909575
0.141612	0.887775		0.0593922	0.910093
0.147059	0.875743		0.0601692	0.910468
0.152505	0.873906		0.0609482	0.91082
0.157952	0.868096		0.0615125	0.910738
0.163399	0.87244		0.062167	0.911193
0.168845	0.878112		0.0628216	0.911018
0.174292	0.889117		0.0634129	0.911879
0.179739	0.889262		0.0640568	0.911991
0.185185	0.891125		0.0647379	0.912088
0.190632	0.892815		0.0656715	0.912015
0.196078	0.897789		0.0659885	0.912007
0.201525	0.905288		0.0665401	0.912779
0.206972	0.900421		0.0670582	0.913463
0.212418	0.894871		0.0675157	0.913683
0.217865	0.889662		0.0681291	0.914275
0.223312	0.878675		0.0689343	0.915085
0.228758	0.850893		0.0692958	0.915378
0.234205	0.815555		0.0698822	0.915766
0.239651	0.777014		0.0704201	0.915797
0.245098	0.733419		0.0710067	0.915376
0.250545	0.685625		0.0714144	0.914009
0.255991	0.638439		0.0717548	0.913463
0.261438	0.600838		0.0724363	0.91367
0.266885	0.551791		0.0729601	0.914265
0.272331	0.496376		0.0733656	0.915179
0.277778	0.449129		0.0738642	0.916592
0.283224	0.415206		0.0741859	0.917968
0.288671	0.347455		0.0746632	0.919626
0.294118	0.285369		0.075216	0.920333
0.299564	0.240871		0.0758627	0.920021
0.305011	0.203113		0.0761373	0.919135
0.310458	0.171472		0.0765496	0.918622
0.315904	0.14567		0.0770976	0.91826
0.321351	0.118332		0.0774528	0.918617
0.326797	0.087302		0.0779624	0.918592
0.332244	0.074672		0.0781851	0.91917
0.337691	0.065482		0.0787239	0.919808
0.343137	0.047235		0.0789174	0.920199
0.348584	0.031612		0.0793803	0.920611
0.354031	0.03424		0.0799607	0.921087
0.359477	0.021114		0.080385	0.920847
0.364924	0.009816		0.0808336	0.920681
0.37037	0.019169		0.0810924	0.920749
0.375817	0.000758178		0.0816282	0.920539
0.381264	-0.007		0.0819602	0.920785
0.38671	-0.01381		0.0823428	0.920477
0.392157	0.001202		0.0826021	0.920335
0.397603	0.010668		0.0830313	0.919805
0.40305	0.012657		0.0833173	0.920106
0.408497	0.006047		0.0836579	0.920035
0.413943	0.003482		0.0840185	0.920316
0.41939	-0.00471		0.0846243	0.920164
0.424837	0.003303		0.0848972	0.920274
0.430283	-0.0054		0.0852322	0.92055
0.43573	-0.02688		0.0855306	0.920049
0.441176	-0.02452		0.0859323	0.920385
0.446623	-0.01052		0.086184	0.920516
0.45207	0.002486		0.0865267	0.9203
0.457516	0.008984		0.0869729	0.919947
0.462963	0.029067		0.0873753	0.919738
0.46841	0.020895		0.0876989	0.91938
0.473856	-0.01734		0.0879777	0.918731
0.479303	-0.02068		0.0882901	0.918951
0.484749	-0.01203		0.0887481	0.918828
0.490196	-0.01189		0.088895	0.918465
			0.0893229	0.917928
			0.0894357	0.9178
			0.0897893	0.917139
			0.0901872	0.91669
			0.0904498	0.915972
			0.090779	0.914977
			0.0912384	0.914476
			0.0913896	0.913674
			0.0918427	0.913537
			0.092064	0.913049
			0.0926068	0.912972
			0.0927686	0.912219
			0.0930716	0.911941
			0.0932788	0.911516
			0.0935357	0.910944
			0.0938432	0.910553
			0.0940925	0.910569
			0.0943191	0.909768
			0.0946551	0.909122
			0.0951212	0.908819
			0.095277	0.908385
			0.0954758	0.907703
			0.09578	0.906943
			0.0962306	0.906148
			0.0965144	0.906065
			0.0965911	0.906212
			0.0969342	0.90567
			0.0973187	0.905515
			0.0976055	0.904899
			0.0978634	0.904558
			0.0981405	0.904218
			0.0983157	0.903611
			0.0985351	0.902836
			0.0987928	0.902093
			0.0989696	0.901404
			0.0993392	0.900694
			0.0996431	0.899887
			0.100074	0.899731
			0.100237	0.899076
			0.100534	0.898815
			0.100586	0.898357
			0.100726	0.898251
			0.101065	0.897263
			0.101339	0.896966
			0.101661	0.896839
			0.101875	0.897158
			0.102162	0.896668
			0.102415	0.896128
			0.102585	0.895081
			0.102826	0.894912
			0.103208	0.894567
			0.10353	0.894004
			0.103666	0.893833
			0.103949	0.893207
			0.1041	0.892587
			0.104447	0.891818
			0.104646	0.891502
			0.104827	0.890738
			0.105005	0.890488
			0.105279	0.890363
			0.105333	0.891197
			0.105662	0.890628
			0.105824	0.890028
			0.10602	0.889689
			0.106314	0.889787
			0.106642	0.889359
			0.106995	0.888559
			0.10712	0.888062
			0.107405	0.887789
			0.107499	0.887557
			0.107727	0.887322
			0.108019	0.886886
			0.108211	0.886171
			0.108414	0.885883
			0.10866	0.88567
			0.108983	0.884957
			0.109135	0.884446
			0.109316	0.884167
			0.109537	0.883417
			0.109661	0.882942
			0.10988	0.882236
			0.110179	0.882064
			0.110319	0.881361
			0.110562	0.881018
			0.110733	0.880191
			0.110857	0.879539
			0.111199	0.879379
			0.111432	0.878844
			0.111556	0.878325
			0.11181	0.877523
			0.112162	0.877093
			0.112285	0.876295
			0.112387	0.875367
			0.112472	0.874963
			0.112777	0.874784
			0.112926	0.8745
			0.113345	0.874111
			0.113468	0.872994
			0.113596	0.872622
			0.113845	0.871662
			0.114003	0.871339
			0.114313	0.871067
			0.114397	0.870414
			0.11461	0.869796
			0.114971	0.868991
			0.115026	0.869016
			0.11528	0.868436
			0.115471	0.867615
			0.115566	0.867146
			0.11573	0.866034
			0.115961	0.865231
			0.116165	0.864227
			0.116491	0.86366
			0.116563	0.863521
			0.11668	0.862974
			0.116903	0.862455
			0.116944	0.861866
			0.117182	0.860625
			0.117465	0.860063
			0.117657	0.859243
			0.117828	0.858724
			0.117984	0.85833
			0.11809	0.85826
			0.118416	0.858026
			0.118576	0.858335
			0.118716	0.858142
			0.118966	0.857238
			0.119274	0.856652
			0.119503	0.855912
			0.119603	0.855265
			0.119832	0.854687
			0.119965	0.853824
			0.120073	0.854036
			0.120214	0.854017
			0.120439	0.853594
			0.120538	0.853319
			0.12068	0.853077
			0.120868	0.852726
			0.121044	0.852833
			0.121134	0.852998
			0.121424	0.853219
			0.121554	0.852981
			0.121807	0.852683
			0.121942	0.852222
			0.122133	0.85223
			0.122385	0.852238
			0.122519	0.851183
			0.122585	0.851046
			0.122881	0.850994
			0.122907	0.85111
			0.123085	0.850183
			0.123391	0.849881
			0.123516	0.849458
			0.123669	0.848531
			0.123836	0.848278
			0.123999	0.847506
			0.124311	0.847218
			0.124321	0.846907
			0.124486	0.846676
			0.124676	0.845772
			0.124798	0.845528
			0.124983	0.844122
			0.125305	0.844179
			0.125391	0.844163
			0.125462	0.844009
			0.125603	0.843215
			0.125811	0.842573
			0.125948	0.842745
			0.12616	0.842324
			0.126333	0.841555
			0.126479	0.840823
			0.126746	0.839996
			0.126821	0.83899
			0.127134	0.838417
			0.127153	0.838006
			0.12726	0.837435
			0.127339	0.8363
			0.127577	0.836015
			0.127618	0.834597
			0.127716	0.833943
			0.128032	0.833498
			0.128198	0.832924
			0.128309	0.832184
			0.128531	0.832048
			0.128637	0.832112
			0.128757	0.831203
			0.129024	0.831063
			0.129199	0.829469
			0.129318	0.828638
			0.129511	0.82807
			0.129579	0.827516
			0.129757	0.826391
			0.129922	0.82503
			0.129972	0.824078
			0.130091	0.823315
			0.130351	0.822685
			0.130483	0.821644
			0.130839	0.820957
			0.130981	0.820564
			0.131099	0.81921
			0.13127	0.818696
			0.131307	0.81723
			0.13145	0.816105
			0.131654	0.814485
			0.131736	0.813227
			0.13183	0.812086
			0.131933	0.809928
			0.132134	0.809231
			0.132261	0.807733
			0.132442	0.806709
			0.132634	0.805613
			0.132736	0.806018
			0.132746	0.8046
			0.132913	0.803673
			0.133044	0.802012
			0.133291	0.801369
			0.133511	0.800917
			0.1336	0.800557
			0.133662	0.799766
			0.133887	0.799679
			0.133977	0.799525
			0.134157	0.799013
			0.134414	0.798029
			0.134556	0.796322
			0.134644	0.796366
			0.134785	0.795228
			0.134939	0.793521
			0.134962	0.793488
			0.135156	0.792944
			0.135352	0.792371
			0.135517	0.792511
			0.135702	0.791507
			0.135729	0.791104
			0.135856	0.790033
			0.136205	0.789939
			0.136274	0.789192
			0.136296	0.788423
			0.136501	0.787406
			0.136601	0.787234
			0.136622	0.786236
			0.136709	0.785221
			0.136982	0.784093
			0.137069	0.78316
			0.137194	0.783026
			0.137311	0.782753
			0.137514	0.781093
			0.137639	0.779612
			0.137897	0.779433
			0.137945	0.778368
			0.138069	0.777038
			0.138237	0.776382
			0.138349	0.776851
			0.138486	0.776749
			0.138723	0.777069
			0.138809	0.777217
			0.138862	0.777191
			0.138937	0.776672
			0.139114	0.776483
			0.139265	0.77646
			0.13931	0.775898
			0.139568	0.7768
			0.139652	0.776085
			0.139814	0.775778
			0.139901	0.775422
			0.140039	0.77567
			0.140138	0.774808
			0.140309	0.774376
			0.140455	0.773707
			0.140529	0.773682
			0.140561	0.773669
			0.140744	0.773589
			0.140951	0.774717
			0.141268	0.774554
			0.141403	0.774325
			0.141463	0.775123
			0.141563	0.774805
			0.141717	0.774338
			0.141745	0.775517
			0.141836	0.775229
			0.142067	0.775542
			0.142151	0.776485
			0.142284	0.776727
			0.142454	0.776195
			0.142605	0.776496
			0.142656	0.775734
			0.142827	0.774993
			0.142967	0.775516
			0.142975	0.774945
			0.143082	0.774654
			0.143228	0.774605
			0.143348	0.774143
			0.143406	0.773318
			0.143615	0.773367
			0.14383	0.774418
			0.143898	0.775046
			0.143988	0.774862
			0.144139	0.774092
			0.144207	0.774698
			0.144272	0.774167
			0.144504	0.774935
			0.144629	0.774276
			0.14472	0.773891
			0.144789	0.774486
			0.145004	0.773977
			0.14513	0.774168
			0.145169	0.77385
			0.145406	0.773901
			0.145464	0.774374
			0.145538	0.773697
			0.145658	0.775328
			0.145818	0.776066
			0.145938	0.775807
			0.14622	0.775023
			0.146326	0.775227
			0.146426	0.776543
			0.146607	0.777193
			0.146655	0.777219
			0.146729	0.776786
			0.146839	0.77675
			0.147028	0.77705
			0.147069	0.776616
			0.147198	0.776348
			0.14726	0.776467
			0.14746	0.777109
			0.147562	0.777272
			0.147562	0.778006
			0.147749	0.777317
			0.14789	0.777669
			0.14797	0.776764
			0.14811	0.776862
			0.148214	0.776802
			0.14827	0.775995
			0.14848	0.776588
			0.14865	0.775627
			0.148754	0.776755
			0.148798	0.776004
			0.148891	0.775952
			0.149062	0.776191
			0.149072	0.77659
			0.149162	0.776798
			0.149358	0.776839
			0.149553	0.776391
			0.149633	0.776198
			0.149688	0.775609
			0.149791	0.775133
			0.14993	0.774459
			0.150056	0.775205
			0.150252	0.775943
			0.150252	0.775864
			0.150335	0.777147
			0.150563	0.778155
			0.150684	0.779531
			0.150745	0.77948
			0.151018	0.779322
			0.151108	0.778414
			0.151138	0.777999
			0.15122	0.777374
			0.151414	0.777299
			0.151457	0.777273
			0.15153	0.777443
			0.15162	0.777412
			0.151751	0.776638
			0.151852	0.777214
			0.151966	0.77747
			0.152044	0.777173
			0.152192	0.777753
			0.15227	0.777482
			0.152338	0.776709
			0.15259	0.777592
			0.152691	0.77777
			0.152826	0.777926
			0.152967	0.778131
			0.152991	0.77654
			0.153071	0.777691
			0.153282	0.778108
			0.153455	0.778346
			0.153475	0.778
			0.153501	0.778062
			0.153724	0.777563
			0.153765	0.77727
			0.153866	0.777169
			0.154112	0.776083
			0.15415	0.775826
			0.154193	0.775952
			0.154316	0.77499
			0.154393	0.775123
			0.154516	0.774542
			0.154616	0.773247
			0.154663	0.773542
			0.1549	0.773539
			0.154918	0.773824
			0.155003	0.773077
			0.155014	0.773732
			0.155096	0.773848
			0.155255	0.773486
			0.155395	0.773367
			0.15568	0.773923
			0.155777	0.774328
			0.15582	0.773653
			0.155896	0.773615
			0.156041	0.773111
			0.156063	0.774184
			0.156155	0.773807
			0.156304	0.773636
			0.156402	0.773986
			0.156442	0.77463
			0.156543	0.775286
			0.156694	0.775538
			0.156822	0.776162
			0.156916	0.776259
			0.157134	0.776265
			0.1572	0.775516
			0.157298	0.776398
			0.157419	0.776299
			0.157494	0.776708
			0.157592	0.775587
			0.157732	0.775197
			0.157938	0.775222
			0.158044	0.776495
			0.158085	0.776669
			0.158237	0.777412
			0.158327	0.777938
			0.158378	0.778087
			0.158421	0.77821
			0.158447	0.778599
			0.158681	0.779034
			0.158711	0.779537
			0.158795	0.779838
			0.158879	0.780809
			0.158974	0.781355
			0.159133	0.781594
			0.159168	0.783184
			0.159168	0.782504
			0.159408	0.783232
			0.159448	0.784052
			0.159513	0.783462
			0.159609	0.783342
			0.159801	0.783793
			0.159862	0.783655
			0.16014	0.784043
			0.16024	0.783754
			0.160283	0.784671
			0.160283	0.783897
			0.160379	0.785585
			0.160529	0.786638
			0.16056	0.787445
			0.160628	0.788923
			0.160813	0.790118
			0.160929	0.791857
			0.161019	0.79223
			0.161093	0.7925
			0.161145	0.792533
			0.161308	0.792061
			0.161406	0.792098
			0.161665	0.793178
			0.161665	0.792242
			0.161725	0.793257
			0.16176	0.793182
			0.16191	0.794195
			0.162006	0.794161
			0.162057	0.794156
			0.162159	0.794959
			0.16235	0.795136
			0.162445	0.795303
			0.162496	0.796055
			0.16258	0.796505
			0.162762	0.795815
			0.162791	0.796102
			0.162853	0.79706
			0.163006	0.797377
			0.163166	0.797353
			0.163282	0.79809
			0.163312	0.798832
			0.163425	0.799233
			0.163489	0.799073
			0.163567	0.799501
			0.163611	0.79946
			0.163824	0.800743
			0.163875	0.801399
			0.163942	0.801579
			0.164013	0.801965
			0.164178	0.802043
			0.164214	0.802791
			0.164222	0.802778
			0.164327	0.803117
			0.16458	0.803678
			0.164665	0.803152
			0.164666	0.804086
			0.164759	0.805282
			0.164885	0.805997
			0.164957	0.807088
			0.165077	0.806789
			0.165212	0.807583
			0.165294	0.807915
			0.165374	0.808622
			0.165456	0.808896
			0.165583	0.809243
			0.165722	0.809003
			0.165742	0.809605
			0.165831	0.810171
			0.16601	0.810669
			0.166018	0.810787
			0.1661	0.810342
			0.166158	0.810803
			0.166269	0.811403
			0.166379	0.811585
			0.166457	0.811024
			0.166558	0.811426
			0.166678	0.811463
			0.166749	0.811499
			0.166842	0.812203
			0.166946	0.811182
			0.167079	0.810863
			0.167079	0.810944
			0.167112	0.811095
			0.167309	0.811887
			0.167434	0.812701
			0.167467	0.813109
			0.167559	0.814476
			0.167691	0.814121
			0.167821	0.814895
			0.167876	0.814814
			0.167876	0.814923
			0.168059	0.815133
			0.168141	0.81515
			0.168181	0.81515
			0.168229	0.814874
			0.168316	0.814876
			0.168512	0.81478
			0.168647	0.814714
			0.168868	0.815043
			0.168933	0.815242
			0.168984	0.815687
			0.169065	0.81546
			0.169177	0.815558
			0.169196	0.81529
			0.169209	0.814891
			0.169284	0.815573
			0.16941	0.81602
			0.169547	0.816522
			0.169599	0.816481
			0.169711	0.816762
			0.169729	0.81699
			0.169858	0.816989
			0.16997	0.817794
			0.169984	0.817896
			0.17013	0.81823
			0.170256	0.818047
			0.170332	0.818346
			0.170391	0.817383
			0.170482	0.817376
			0.170583	0.817103
			0.1706	0.817128
			0.170764	0.81706
			0.17092	0.817292
			0.170968	0.816925
			0.171027	0.816276
			0.171027	0.816422
			0.171086	0.816566
			0.171239	0.81598
			0.171287	0.816499
			0.171336	0.816359
			0.171374	0.81636
			0.171443	0.816974
			0.171644	0.816485
			0.171741	0.816441
			0.17183	0.816579
			0.171941	0.81666
			0.172041	0.816977
			0.172093	0.817606
			0.172275	0.817788
			0.172323	0.818437
			0.172327	0.818056
			0.172416	0.818075
			0.172547	0.819032
			0.172647	0.818946
			0.172736	0.819403
			0.172908	0.819318
			0.173045	0.818656
			0.173096	0.818047
			0.173158	0.817695
			0.173209	0.817485
			0.173353	0.817329
			0.173394	0.817256
			0.173439	0.817455
			0.173555	0.817505
			0.173671	0.818008
			0.173719	0.819691
			0.173798	0.819367
			0.173866	0.819691
			0.173975	0.819357
			0.174064	0.819355
			0.174122	0.819646
			0.174221	0.820097
			0.174377	0.819375
			0.174377	0.819446
			0.17446	0.819718
			0.174466	0.820003
			0.174595	0.820145
			0.174684	0.819871
			0.174717	0.819876
			0.174776	0.820154
			0.175008	0.820263
			0.175121	0.82034
			0.175141	0.820024
			0.175152	0.820543
			0.175226	0.820192
			0.175342	0.82105
			0.175416	0.82069
			0.175573	0.821361
			0.175733	0.820594
			0.175733	0.820671
			0.175822	0.820864
			0.175919	0.821255
			0.175997	0.82142
			0.176084	0.821847
			0.176154	0.821628
			0.176154	0.821298
			0.176288	0.822146
			0.176407	0.821826
			0.176407	0.821521
			0.176461	0.821524
			0.176491	0.821681
			0.176634	0.822304
			0.176743	0.822336
			0.17677	0.82211
			0.176889	0.822227
			0.177069	0.823206
			0.177156	0.822997
			0.177198	0.823631
			0.177324	0.823806
			0.177413	0.824997
			0.177469	0.82481
			0.177496	0.823295
			0.177642	0.823734
			0.177719	0.823852
			0.177806	0.824619
			0.177873	0.825541
			0.17792	0.825504
			0.178066	0.825527
			0.178083	0.826082
			0.178164	0.826245
			0.178164	0.826394
			0.178371	0.826695
			0.178439	0.827101
			0.178496	0.826409
			0.178529	0.826151
			0.178625	0.825805
			0.178682	0.826218
			0.178746	0.825111
			0.178811	0.825365
			0.178946	0.825575
			0.179056	0.825877
			0.179143	0.825697
			0.179199	0.826002
			0.17936	0.826172
			0.179408	0.82627
			0.179473	0.826367
			0.179509	0.826263
			0.179728	0.826592
			0.179739	0.826753
			0.179831	0.82667
			0.179904	0.826248
			0.179917	0.826037
			0.180049	0.825781
			0.180151	0.82604
			0.180236	0.826081
			0.180381	0.825419
			0.180398	0.825633
			0.18045	0.825606
			0.18048	0.825868
			0.180559	0.825523
			0.180687	0.825232
			0.180726	0.825489
			0.180795	0.825456
			0.180926	0.824929
			0.181071	0.825825
			0.181136	0.8256
			0.181136	0.825749
			0.181162	0.825984
			0.181247	0.826341
			0.181382	0.829148
			0.181382	0.828213
			0.181382	0.82733
			0.18147	0.829616
			0.181643	0.830083
			0.181728	0.830379
			0.18179	0.830142
			0.181865	0.829225
			0.181989	0.829542
			0.182106	0.829383
			0.182116	0.829348
			0.182272	0.82924
			0.18236	0.829678
			0.18236	0.8296
			0.182429	0.829846
			0.182536	0.829433
			0.182611	0.829966
			0.182685	0.83018
			0.182685	0.830286
			0.18276	0.830491
			0.182874	0.830651
			0.183023	0.830547
			0.183091	0.831627
			0.183091	0.830978
			0.183133	0.833008
			0.183233	0.83254
			0.183334	0.834037
			0.183376	0.833793
			0.183415	0.833733
			0.183502	0.83301
			0.18367	0.83396
			0.183773	0.834121
			0.183818	0.834369
			0.18386	0.835084
			0.183944	0.835359
			0.183989	0.836026
			0.184067	0.836528
			0.184247	0.836907
			0.184302	0.83752
			0.184373	0.837999
			0.184382	0.838502
			0.184498	0.838784
			0.184646	0.838927
			0.184717	0.838854
			0.184937	0.839554
			0.18502	0.840627
			0.185025	0.841414
			0.185025	0.841209
			0.185071	0.842373
			0.185164	0.842331
			0.185265	0.84238
			0.1853	0.841851
			0.185345	0.841903
			0.185504	0.843289
			0.185568	0.84361
			0.185585	0.844695
			0.185585	0.844173
			0.185673	0.844935
			0.185773	0.84538
			0.185894	0.845906
			0.185958	0.845735
			0.185984	0.845725
			0.186087	0.846332
			0.186224	0.846159
			0.186224	0.846151
			0.186255	0.846039
			0.186318	0.846517
			0.186411	0.847097
			0.186484	0.846643
			0.186542	0.847427
			0.186608	0.847429
			0.186626	0.847622
			0.186795	0.84766
			0.186897	0.848162
			0.186979	0.847962
			0.187018	0.847972
			0.187131	0.848103
			0.187177	0.849069
			0.187177	0.848226
			0.187252	0.848829
			0.187387	0.848542
			0.187509	0.848184
			0.187573	0.848795
			0.187632	0.848797
			0.187705	0.848625
			0.187787	0.848385
			0.18785	0.848004
			0.187889	0.849111
			0.187906	0.849033
			0.188106	0.849386
			0.188125	0.849026
			0.188172	0.84996
			0.188204	0.850449
			0.188276	0.851169
			0.188358	0.851742
			0.18844	0.85243
			0.188514	0.852159
			0.188739	0.852718
			0.18882	0.853383
			0.188864	0.853321
			0.18898	0.854134
			0.189069	0.854192
			0.189069	0.854319
			0.189131	0.854853
			0.189148	0.85449
			0.18919	0.854455
			0.189348	0.85531
			0.189383	0.855404
			0.189395	0.856198
			0.189461	0.85693
			0.189526	0.857241
			0.189563	0.85755
			0.189739	0.857202
			0.189774	0.856916
			0.1898	0.857359
			0.190008	0.858119
			0.190017	0.858831
			0.190086	0.858904
			0.190139	0.859173
			0.190238	0.860043
			0.19032	0.860577
			0.190326	0.861474
			0.190453	0.862242
			0.190566	0.862434
			0.190632	0.862963
			0.190694	0.86318
			0.19071	0.864208
			0.190731	0.863503
			0.190884	0.864024
			0.190943	0.864325
			0.190955	0.864883
			0.19102	0.864975
			0.191151	0.865326
			0.191253	0.865938
			0.191315	0.866177
			0.191359	0.866781
			0.191408	0.866899
			0.191495	0.866967
			0.191591	0.867192
			0.191641	0.868287
			0.191641	0.867677
			0.191798	0.868478
			0.191873	0.86908
			0.191907	0.869531
			0.19195	0.869726
			0.191996	0.869672
			0.192182	0.869655
			0.192191	0.86986
			0.192284	0.86939
			0.192484	0.86882
			0.19249	0.868767
			0.192567	0.869148
			0.192567	0.869347
			0.192627	0.869607
			0.192644	0.869721
			0.192758	0.8698
			0.192798	0.870233
			0.192843	0.87016
			0.192897	0.869739
			0.193029	0.869556
			0.193073	0.869468
			0.193135	0.869375
			0.193233	0.869291
			0.193259	0.869626
			0.193336	0.869649
			0.193413	0.869745
			0.193485	0.869614
			0.193489	0.869777
			0.193669	0.86925
			0.193719	0.869398
			0.193748	0.869981
			0.193796	0.870112
			0.193831	0.870262
			0.19394	0.870356
			0.194025	0.870674
			0.194042	0.870653
			0.194105	0.870305
			0.194277	0.870849
			0.194338	0.870708
			0.194407	0.870186
			0.194407	0.870547
			0.194451	0.870321
			0.194541	0.870833
			0.194636	0.870501
			0.194662	0.870937
			0.194735	0.87097
			0.19494	0.871821
			0.194985	0.87252
			0.195082	0.871943
			0.195134	0.872496
			0.195194	0.872652
			0.195292	0.873353
			0.195321	0.873319
			0.195321	0.873355
			0.195342	0.873361
			0.195522	0.873705
			0.195548	0.874122
			0.195586	0.874101
			0.195665	0.874308
			0.195735	0.874645
			0.19585	0.875155
			0.195892	0.875113
			0.195927	0.875292
			0.196084	0.875286
			0.196202	0.874986
			0.19623	0.875242
			0.196283	0.875042
			0.196362	0.875094
			0.19645	0.875162
			0.196456	0.875292
			0.196456	0.875296
			0.196525	0.875428
			0.196675	0.875814
			0.19673	0.876566
			0.196758	0.877075
			0.196775	0.877317
			0.196845	0.877965
			0.196909	0.878398
			0.197034	0.87847
			0.197089	0.87846
			0.197135	0.878549
			0.197169	0.87886
			0.19736	0.878752
			0.197402	0.878879
			0.197435	0.879483
			0.197435	0.879504
			0.197486	0.879919
			0.197582	0.879649
			0.197624	0.880084
			0.197684	0.880065
			0.197859	0.880547
			0.197961	0.881034
			0.19802	0.880956
			0.198036	0.880856
			0.198056	0.881225
			0.198122	0.881533
			0.198244	0.881771
			0.19826	0.881706
			0.19828	0.882506
			0.198335	0.881615
			0.198335	0.882251
			0.198503	0.88164
			0.198559	0.881147
			0.198585	0.88046
			0.198634	0.880486
			0.198702	0.880421
			0.198744	0.880655
			0.198848	0.880852
			0.198908	0.880386
			0.198932	0.880253
			0.199046	0.880635
			0.199156	0.880969
			0.1992	0.881055
			0.199259	0.881222
			0.199369	0.881649
			0.199454	0.881858
			0.199454	0.881836
			0.199521	0.88139
			0.199668	0.881876
			0.199789	0.882157
			0.199825	0.882563
			0.199895	0.882294
			0.20002	0.882485
			0.200048	0.882308
			0.200048	0.882688
			0.200068	0.88202
			0.200122	0.882668
			0.200122	0.882506
			0.200251	0.883047
			0.200342	0.883156
			0.200418	0.883619
			0.200469	0.883456
			0.20051	0.883376
			0.200605	0.883264
			0.200682	0.883567
			0.200733	0.883204
			0.200927	0.883281
			0.200935	0.883796
			0.200935	0.883738
			0.200957	0.883773
			0.201009	0.883554
			0.201081	0.883927
			0.201157	0.88421
			0.20119	0.883963
			0.201267	0.884681
			0.201365	0.884637
			0.201476	0.884675
			0.201541	0.884344
			0.201599	0.88421
			0.201599	0.883732
			0.201641	0.884375
			0.201693	0.884954
			0.201824	0.884433
			0.201893	0.884654
			0.201949	0.885179
			0.202097	0.885003
			0.202113	0.885086
			0.202159	0.884854
			0.202217	0.885331
			0.20226	0.885078
			0.202298	0.884911
			0.202406	0.88458
			0.20244	0.885128
			0.20248	0.88488
			0.202506	0.88479
			0.202669	0.885131
			0.202699	0.886151
			0.202699	0.885671
			0.202751	0.886037
			0.202772	0.88617
			0.202794	0.886348
			0.202922	0.886095
			0.202992	0.885835
			0.203031	0.885738
			0.203139	0.885782
			0.203312	0.885921
			0.203357	0.885622
			0.203357	0.886209
			0.203393	0.886184
			0.203434	0.886586
			0.203519	0.886785
			0.203576	0.887154
			0.203632	0.887095
			0.203733	0.886926
			0.203822	0.88706
			0.203867	0.887586
			0.203918	0.887551
			0.204002	0.887444
			0.204038	0.887488
			0.204158	0.887636
			0.204211	0.887358
			0.20423	0.887497
			0.204245	0.887093
			0.204447	0.887473
			0.204448	0.888365
			0.204507	0.887825
			0.204521	0.887567
			0.204616	0.887663
			0.204699	0.887304
			0.204738	0.886853
			0.204786	0.886787
			0.20481	0.887267
			0.204954	0.88707
			0.205032	0.88727
			0.2051	0.887572
			0.205101	0.887399
			0.205172	0.887848
			0.205221	0.88739
			0.205317	0.888109
			0.205317	0.887803
			0.205317	0.887292
			0.205379	0.888326
			0.20545	0.888207
			0.205584	0.888308
			0.205607	0.88833
			0.205678	0.888324
			0.205685	0.888544
			0.20575	0.88888
			0.205771	0.88899
			0.205881	0.88913
			0.20593	0.889321
			0.205966	0.889092
			0.206065	0.889169
			0.206182	0.889223
			0.206186	0.889098
			0.206254	0.889126
			0.206264	0.889263
			0.206421	0.888878
			0.206485	0.889395
			0.206579	0.889573
			0.206732	0.889585
			0.206757	0.890058
			0.206827	0.88954
			0.206867	0.889439
			0.206942	0.889746
			0.20704	0.889629
			0.207043	0.889792
			0.207091	0.890153
			0.207115	0.890047
			0.207222	0.889866
			0.207306	0.890002
			0.20733	0.890286
			0.20733	0.890592
			0.207386	0.890695
			0.207469	0.89167
			0.207501	0.891509
			0.207609	0.891763
			0.207687	0.891689
			0.207687	0.891624
			0.207687	0.891439
			0.207762	0.891434
			0.207901	0.890987
			0.207955	0.890441
			0.207982	0.890481
			0.208044	0.890489
			0.208102	0.889611
			0.208159	0.889703
			0.208186	0.889771
			0.208253	0.890069
			0.208414	0.889524
			0.208492	0.889958
			0.208542	0.890203
			0.208542	0.891071
			0.208542	0.890952
			0.20863	0.890938
			0.208756	0.890471
			0.208756	0.890978
			0.208756	0.891106
			0.208816	0.890823
			0.208827	0.890258
			0.208974	0.890773
			0.20904	0.890538
			0.209114	0.891098
			0.209182	0.891412
			0.209199	0.89144
			0.209252	0.891382
			0.20931	0.891423
			0.209384	0.890952
			0.209401	0.891388
			0.209559	0.891071
			0.209607	0.890924
			0.209607	0.890568
			0.209621	0.890653
			0.209677	0.891137
			0.209732	0.891318
			0.209814	0.891462
			0.209887	0.890665
			0.209893	0.891089
			0.20996	0.891232
			0.210123	0.891089
			0.210201	0.891082
			0.210242	0.891398
			0.21026	0.8911
			0.210313	0.891322
			0.210385	0.890988
			0.210454	0.890532
			0.210517	0.89096
			0.210524	0.891335
			0.210524	0.89144
			0.21065	0.891714
			0.21068	0.891682
			0.210736	0.89232
			0.21081	0.892025
			0.210876	0.89243
			0.210945	0.892398
			0.211021	0.892258
			0.211087	0.892198
			0.211182	0.891962
			0.211298	0.892271
			0.211298	0.892333
			0.211349	0.892546
			0.211389	0.891982
			0.211495	0.891822
			0.211568	0.892209
			0.211579	0.892156
			0.21161	0.89236
			0.211717	0.892432
			0.211826	0.891966
			0.211899	0.892257
			0.211929	0.892181
			0.211929	0.891951
			0.211969	0.891633
			0.212008	0.891722
			0.212123	0.891758
			0.212139	0.891653
			0.212139	0.89136
			0.212201	0.891798
			0.212303	0.891907
			0.212418	0.892156
			0.212453	0.891479
			0.212509	0.891702
			0.21259	0.891779
			0.212646	0.891024
			0.212697	0.891128
			0.21273	0.891835
			0.212767	0.892299
			0.212767	0.891705
			0.212855	0.892402
			0.212976	0.892356
			0.212976	0.89249
			0.212976	0.892367
			0.213044	0.892663
			0.213046	0.892112
			0.213103	0.891988
			0.213185	0.891939
			0.213259	0.891171
			0.213324	0.890626
			0.213495	0.889978
			0.213587	0.890733
			0.213602	0.890093
			0.213612	0.889848
			0.213672	0.889844
			0.213678	0.890009
			0.213784	0.890069
			0.21381	0.890346
			0.213842	0.890437
			0.213916	0.891063
			0.214022	0.891228
			0.214088	0.891381
			0.214131	0.891149
			0.214157	0.891915
			0.214197	0.892182
			0.214236	0.891936
			0.214333	0.891621
			0.214396	0.891293
			0.214434	0.891459
			0.214434	0.891484
			0.214448	0.891866
			0.214632	0.892194
			0.214641	0.891812
			0.214673	0.892258
			0.214712	0.892187
			0.214817	0.891939
			0.214864	0.891441
			0.214917	0.89194
			0.214917	0.892038
			0.214966	0.891846
			0.215123	0.891816
			0.215193	0.8918
			0.2152	0.892018
			0.215262	0.891963
			0.215291	0.892436
			0.215428	0.892304
			0.21547	0.89182
			0.215538	0.891277
			0.215538	0.890977
			0.215557	0.89074
			0.215717	0.890755
			0.215744	0.890884
			0.215807	0.890605
			0.215862	0.89068
			0.215882	0.890458
			0.215928	0.890585
			0.216016	0.891233
			0.216063	0.890932
			0.216088	0.891638
			0.216088	0.891437
			0.216142	0.891411
			0.21628	0.891668
			0.216302	0.891512
			0.216373	0.891615
			0.216436	0.891811
			0.216507	0.891598
			0.216567	0.891552
			0.216567	0.892336
			0.216617	0.891967
			0.216767	0.892115
			0.216841	0.892421
			0.216907	0.89209
			0.21691	0.891864
			0.216932	0.891777
			0.217	0.890999
			0.217112	0.890892
			0.217115	0.890623
			0.217115	0.890648
			0.217172	0.890555
			0.217183	0.890376
			0.217309	0.890619
			0.217369	0.890819
			0.21744	0.890289
			0.217456	0.890292
			0.217505	0.889676
			0.217524	0.889387
			0.217633	0.889406
			0.217726	0.889518
			0.217734	0.889396
			0.217926	0.889288
			0.217933	0.88876
			0.217933	0.888803
			0.217969	0.888224
			0.218001	0.888911
			0.21801	0.888193
			0.218097	0.887893
			0.218151	0.88817
			0.218222	0.888194
			0.218273	0.887616
			0.21835	0.887728
			0.21845	0.887249
			0.218477	0.886961
			0.21854	0.88693
			0.218545	0.886305
			0.218613	0.886506
			0.218627	0.886192
			0.218746	0.886643
			0.218748	0.886251
			0.218779	0.886184
			0.218816	0.885858
			0.21892	0.885725
			0.219015	0.885747
			0.219036	0.884753
			0.219123	0.88467
			0.219155	0.884919
			0.219204	0.88516
			0.219266	0.884509
			0.219329	0.884368
			0.219358	0.884816
			0.219462	0.884905
			0.219548	0.88494
			0.21956	0.884372
			0.21956	0.884568
			0.219623	0.884045
			0.219677	0.883351
			0.219816	0.883057
			0.21983	0.883122
			0.21983	0.882928
			0.219891	0.883295
			0.219926	0.883054
			0.220099	0.883345
			0.220168	0.882766
			0.220168	0.881987
			0.220168	0.882236
			0.220179	0.881826
			0.220249	0.881315
			0.220319	0.881389
			0.22037	0.881419
			0.22037	0.880952
			0.220435	0.880799
			0.220437	0.880661
			0.220546	0.880814
			0.220629	0.880773
			0.220639	0.880772
			0.220653	0.880399
			0.220731	0.880382
			0.220785	0.87968
			0.22087	0.879972
			0.22094	0.879569
			0.220975	0.879744
			0.220975	0.879675
			0.221146	0.880533
			0.221176	0.8805
			0.221176	0.880524
			0.221241	0.880932
			0.221243	0.88109
			0.221281	0.880892
			0.221351	0.880619
			0.221404	0.881017
			0.221474	0.881353
			0.221528	0.881788
			0.221645	0.881884
			0.221707	0.881487
			0.221777	0.881771
			0.221779	0.881491
			0.221809	0.881502
			0.221911	0.881478
			0.221979	0.881024
			0.221979	0.880806
			0.22202	0.881017
			0.222104	0.880972
			0.222246	0.88028
			0.222246	0.880247
			0.222258	0.880649
			0.222313	0.880454
			0.222346	0.8803
			0.22238	0.880054
			0.222456	0.879839
			0.222513	0.879534
			0.222556	0.878858
			0.22258	0.878545
			0.222742	0.878081
			0.22278	0.877977
			0.222817	0.877552
			0.222846	0.877541
			0.222846	0.877124
			0.222892	0.878018
			0.222969	0.877853
			0.22303	0.877393
			0.2231	0.877607
			0.223202	0.877189
			0.223312	0.877104
			0.223371	0.876636
			0.223381	0.876632
			0.223444	0.876099
			0.223516	0.876386
			0.223577	0.875688
			0.223577	0.876185
			0.223585	0.875319
			0.223643	0.874834
			0.223643	0.875106
			0.223707	0.87508
			0.223834	0.874811
			0.223842	0.874218
			0.22389	0.874333
			0.223919	0.873813
			0.223975	0.872907
			0.223975	0.873626
			0.224107	0.872452
			0.224152	0.872301
			0.224173	0.8725
			0.224173	0.872497
			0.224261	0.872208
			0.224372	0.871763
			0.224406	0.871318
			0.224475	0.871207
			0.22452	0.870784
			0.22457	0.870921
			0.224607	0.870536
			0.224636	0.869615
			0.224636	0.869526
			0.224665	0.869229
			0.224734	0.869361
			0.224834	0.869126
			0.224887	0.86905
			0.224955	0.869284
			0.224966	0.869432
			0.224966	0.86941
			0.22499	0.869457
			0.225042	0.868827
			0.225158	0.869008
			0.225164	0.868547
			0.22519	0.868501
			0.225256	0.868726
			0.225417	0.868752
			0.225427	0.86918
			0.225472	0.869211
			0.225524	0.868949
			0.225559	0.868779
			0.225595	0.868567
			0.225664	0.868161
			0.225732	0.868524
			0.225756	0.868621
			0.225756	0.868069
			0.225882	0.867993
			0.225953	0.867423
			0.225953	0.867939
			0.225955	0.867388
			0.226018	0.867193
			0.226058	0.867382
			0.226215	0.867079
			0.226215	0.867258
			0.226255	0.866843
			0.226302	0.866177
			0.226477	0.866339
			0.226514	0.865726
			0.226543	0.866263
			0.226569	0.865719
			0.226637	0.865756
			0.226721	0.866057
			0.226739	0.865249
			0.226784	0.86476
			0.226805	0.864556
			0.226857	0.86447
			0.226935	0.863814
			0.226998	0.863758
			0.22705	0.864053
			0.227118	0.863994
			0.227131	0.86442
			0.227157	0.863997
			0.227257	0.862972
			0.227285	0.862241
			0.227327	0.862287
			0.227327	0.862273
			0.227445	0.86177
			0.227523	0.860316
			0.227523	0.861064
			0.227585	0.860495
			0.227588	0.861114
			0.227588	0.860839
			0.227612	0.861079
			0.227703	0.861092
			0.227755	0.860589
			0.227783	0.860563
			0.227794	0.860583
			0.227849	0.860466
			0.227958	0.859978
			0.228046	0.859023
			0.228109	0.858483
			0.228109	0.858432
			0.228158	0.858245
			0.228174	0.857949
			0.228283	0.858124
			0.228314	0.858565
			0.228369	0.858771
			0.228509	0.858216
			0.228566	0.857554
			0.228628	0.857533
			0.228667	0.85725
			0.228704	0.85734
			0.228758	0.857224
			0.228811	0.857179
			0.228863	0.856461
			0.228888	0.855814
			0.228888	0.856323
			0.228975	0.855867
			0.229082	0.855823
			0.229082	0.85575
			0.229082	0.855921
			0.229101	0.856175
			0.229147	0.855233
			0.229147	0.856053
			0.229204	0.854639
			0.229293	0.854787
			0.229341	0.855102
			0.229375	0.855681
			0.22947	0.855367
			0.2296	0.855321
			0.229657	0.855412
			0.229664	0.855585
			0.229696	0.855951
			0.229747	0.855259
			0.229846	0.855419
			0.229858	0.855188
			0.229858	0.854903
			0.229858	0.854729
			0.229905	0.855522
			0.229922	0.854875
			0.230011	0.854072
			0.230051	0.854177
			0.230101	0.854477
			0.230116	0.854066
			0.230171	0.854559
			0.230222	0.854291
			0.230349	0.854311
			0.23039	0.854363
			0.230438	0.85404
			0.230438	0.853749
			0.230463	0.853908
			0.230631	0.854276
			0.230631	0.854499
			0.230693	0.854063
			0.230698	0.853942
			0.230765	0.853895
			0.230824	0.852829
			0.230881	0.852899
			0.230917	0.852869
			0.230984	0.853155
			0.231081	0.853198
			0.231144	0.852457
			0.231165	0.852255
			0.231209	0.851902
			0.231234	0.852348
			0.231301	0.85162
			0.231383	0.85193
			0.231401	0.851433
			0.231414	0.851285
			0.231465	0.851497
			0.231465	0.850397
			0.231587	0.851085
			0.231658	0.850728
			0.231658	0.850754
			0.231685	0.850357
			0.231736	0.850372
			0.231786	0.850147
			0.231786	0.850287
			0.231816	0.850015
			0.231898	0.849306
			0.231956	0.848475
			0.231978	0.847288
			0.231978	0.847674
			0.232098	0.847076
			0.232169	0.846123
			0.232169	0.84662
			0.232212	0.845487
			0.232233	0.845109
			0.232289	0.845136
			0.232383	0.844821
			0.232425	0.844776
			0.232457	0.844495
			0.232563	0.843649
			0.23268	0.84346
			0.232705	0.843755
			0.232744	0.844438
			0.232744	0.844356
			0.232746	0.844661
			0.232807	0.844779
			0.232852	0.845111
			0.232935	0.845675
			0.232935	0.845463
			0.23298	0.845824
			0.233033	0.845601
			0.233126	0.845779
			0.233171	0.845661
			0.233206	0.845227
			0.233253	0.844932
			0.23326	0.845243
			0.233316	0.845347
			0.233374	0.844924
			0.23344	0.845198
			0.233476	0.84579
			0.233507	0.845499
			0.23365	0.845326
			0.233698	0.845263
			0.23371	0.845629
			0.233776	0.846254
			0.233857	0.845746
			0.233888	0.846364
			0.233933	0.84605
			0.233951	0.846463
			0.233971	0.846379
			0.234015	0.846675
			0.234104	0.846787
			0.234205	0.84691
			0.234255	0.846701
			0.234268	0.846808
			0.234268	0.846901
			0.234319	0.84666
			0.234347	0.846483
			0.234458	0.845896
			0.234458	0.845843
			0.234519	0.846019
			0.234521	0.845819
			0.234521	0.846238
			0.234567	0.845988
			0.234711	0.8457
			0.234761	0.845645
			0.234812	0.844974
			0.234837	0.845863
			0.234888	0.846044
			0.234953	0.846094
			0.234964	0.845981
			0.234999	0.846048
			0.235027	0.845769
			0.235032	0.845784
			0.235188	0.845942
			0.235216	0.845485
			0.235216	0.845548
			0.235259	0.844796
			0.235279	0.845215
			0.235337	0.845028
			0.235425	0.844732
			0.235468	0.844259
			0.235468	0.844689
			0.235526	0.843863
			0.235675	0.844118
			0.23576	0.84359
			0.235783	0.842103
			0.235783	0.843499
			0.2358	0.841181
			0.235846	0.841361
			0.235896	0.840884
			0.235961	0.84086
			0.235971	0.840866
			0.236022	0.840212
			0.23608	0.840071
			0.23617	0.839294
			0.236223	0.837867
			0.236223	0.83878
			0.236223	0.839095
			0.236258	0.837108
			0.236316	0.836813
			0.236348	0.836839
			0.236449	0.836058
			0.236526	0.835578
			0.236537	0.834156
			0.236537	0.834786
			0.236537	0.835316
			0.236702	0.833985
			0.236725	0.833161
			0.236725	0.83316
			0.236725	0.833264
			0.236745	0.832533
			0.236787	0.832737
			0.236812	0.833056
			0.236862	0.832726
			0.236943	0.83247
			0.236993	0.832451
			0.237038	0.832564
			0.237098	0.833214
			0.23718	0.833401
			0.237245	0.833018
			0.237288	0.834023
			0.237328	0.833913
			0.23735	0.833276
			0.237418	0.833193
			0.237475	0.833143
			0.237475	0.833228
			0.23752	0.832932
			0.237538	0.833081
			0.237643	0.833086
			0.237732	0.832908
			0.237787	0.833383
			0.237845	0.83308
			0.237872	0.833437
			0.23793	0.833598
			0.237974	0.83369
			0.238012	0.833519
			0.238037	0.833574
			0.238037	0.833033
			0.238067	0.833194
			0.238209	0.832928
			0.238224	0.833197
			0.238261	0.833018
			0.238286	0.833296
			0.238286	0.833406
			0.238331	0.832551
			0.238473	0.834011
			0.238478	0.833408
			0.23855	0.833506
			0.238714	0.832973
			0.238721	0.833336
			0.238751	0.833504
			0.238783	0.832922
			0.238814	0.832854
			0.238864	0.833523
			0.238929	0.832824
			0.23897	0.831594
			0.23897	0.832335
			0.23897	0.831992
			0.23903	0.831912
			0.239054	0.832538
			0.239156	0.831945
			0.239217	0.832146
			0.239236	0.831744
			0.239286	0.832087
			0.239342	0.831484
			0.239342	0.831341
			0.239384	0.831849
			0.239467	0.830805
			0.239528	0.831622
			0.239528	0.831619
			0.239528	0.831577
			0.239671	0.831418
			0.239713	0.830639
			0.239713	0.830767
			0.239752	0.830094
			0.239775	0.830447
			0.239819	0.830003
			0.239883	0.830004
			0.239933	0.829817
			0.239967	0.828693
			0.240023	0.829133
			0.24012	0.828889
			0.24016	0.8288
			0.240224	0.82906
			0.24027	0.827681
			0.24027	0.827895
			0.24027	0.828126
			0.240281	0.828272
			0.24036	0.828565
			0.240455	0.827894
			0.240455	0.828028
			0.240455	0.828316
			0.240457	0.827056
			0.240516	0.827139
			0.24056	0.826845
			0.240686	0.826849
			0.240701	0.826523
			0.240723	0.826673
			0.240763	0.826511
			0.240804	0.826603
			0.240839	0.826017
			0.240888	0.826184
			0.240952	0.825624
			0.241009	0.825393
			0.241028	0.82462
			0.241151	0.824757
			0.241194	0.825067
			0.241218	0.824601
			0.241255	0.825475
			0.241292	0.824886
			0.24137	0.824333
			0.241427	0.824964
			0.24144	0.824647
			0.241464	0.824633
			0.241501	0.824805
			0.241529	0.825745
			0.241685	0.825183
			0.241734	0.825285
			0.241747	0.824615
			0.241747	0.824932
			0.241788	0.824578
			0.241808	0.823637
			0.241856	0.8234
			0.241931	0.823472
			0.241931	0.823603
			0.241962	0.823168
			0.241992	0.823167
			0.242064	0.82302
			0.242115	0.822175
			0.24217	0.822433
			0.242176	0.822408
			0.242224	0.821188
			0.242298	0.820354
			0.242298	0.821406
			0.242331	0.819741
			0.242425	0.819315
			0.242482	0.820022
			0.242597	0.819499
			0.242665	0.81896
			0.242679	0.820019
			0.242726	0.819441
			0.242726	0.819661
			0.242748	0.819826
			0.242819	0.819492
			0.242853	0.819034
			0.24291	0.819066
			0.24291	0.819616
			0.242921	0.819112
			0.242971	0.819209
			0.243079	0.818703
			0.243154	0.817868
			0.243204	0.816812
			0.243215	0.81684
			0.243215	0.817303
			0.243251	0.816099
			0.243331	0.815992
			0.243398	0.815745
			0.243398	0.816868
			0.243443	0.815835
			0.243459	0.814694
			0.243459	0.815281
			0.243574	0.814659
			0.243641	0.813425
			0.243641	0.813472
			0.243658	0.812208
			0.243721	0.812772
			0.243777	0.812826
			0.24384	0.81299
			0.243885	0.812924
			0.243906	0.812151
			0.243945	0.81127
			0.243945	0.811852
			0.244003	0.811508
			0.244105	0.81223
			0.244128	0.811626
			0.244128	0.811986
			0.244144	0.811537
			0.244189	0.811186
			0.24421	0.811545
			0.244311	0.811329
			0.244404	0.811771
			0.244431	0.810679
			0.244479	0.810381
			0.244593	0.809788
			0.244671	0.809458
			0.24469	0.809743
			0.244735	0.809341
			0.244756	0.808896
			0.244848	0.807993
			0.244856	0.808194
			0.244856	0.807391
			0.244856	0.807941
			0.244904	0.808321
			0.244959	0.807449
			0.245038	0.808573
			0.245078	0.808595
			0.245098	0.808423
			0.245105	0.80882
			0.245159	0.808802
			0.245163	0.808567
			0.245219	0.809632
			0.24528	0.809366
			0.24534	0.808191
			0.245352	0.809202
			0.2454	0.809911
			0.2454	0.809178
			0.245545	0.810471
			0.245589	0.810355
			0.245642	0.81014
			0.245642	0.810804
			0.245686	0.809784
			0.245748	0.810615
			0.245763	0.810324
			0.245821	0.811092
			0.245855	0.810706
			0.245937	0.810912
			0.246033	0.810699
			0.246064	0.810672
			0.246098	0.81013
			0.246125	0.809096
			0.246125	0.809394
			0.246158	0.809099
			0.246185	0.809388
			0.246277	0.809967
			0.246305	0.809649
			0.246305	0.810123
			0.246358	0.809261
			0.246366	0.808865
			0.246535	0.807843
			0.246546	0.807809
			0.246591	0.807452
			0.24661	0.806979
			0.246667	0.80742
			0.246667	0.806979
			0.246721	0.806782
			0.246783	0.806943
			0.246838	0.806434
			0.246847	0.806088
			0.246847	0.805982
			0.246847	0.805567
			0.246912	0.805132
			0.247002	0.804525
			0.247027	0.804073
			0.247027	0.80367
			0.247083	0.803268
			0.247088	0.80422
			0.247151	0.804353
			0.247228	0.803423
			0.247267	0.802475
			0.247267	0.803126
			0.247287	0.80203
			0.247401	0.801902
			0.247501	0.801279
			0.247534	0.801308
			0.247567	0.800988
			0.247567	0.80052
			0.247573	0.800706
			0.247635	0.799008
			0.247712	0.798881
			0.247747	0.79875
			0.247755	0.798592
			0.247806	0.797929
			0.247806	0.797993
			0.247806	0.798442
			0.247871	0.79721
			0.247961	0.797777
			0.248009	0.797567
			0.248056	0.79714
			0.248106	0.796766
			0.248106	0.796374
			0.248184	0.797086
			0.248267	0.796939
			0.248285	0.796622
			0.248324	0.796115
			0.248464	0.796385
			0.248464	0.795865
			0.248464	0.795342
			0.248491	0.795348
			0.248525	0.796448
			0.248594	0.795504
			0.248643	0.795752
			0.248658	0.795248
			0.248703	0.795099
			0.248723	0.795237
			0.248762	0.795858
			0.248887	0.79601
			0.248941	0.796676
[truncated: 9,817 more rows]

## Sheet: Supplementary Fig. 6a
Half-map FSC			Model vs. map FSC
1/resolution (1/Å)	FSC corrected		1/resolution (1/Å)	FSC corrected
0.001001	1		0.0150877	0.914148
0.004464	0.999998		0.0359591	0.908173
0.008929	0.999991		0.0446882	0.898529
0.013393	0.99996		0.0508293	0.891513
0.017857	0.999901		0.0556414	0.883122
0.022321	0.999869		0.0600339	0.88113
0.026786	0.999859		0.0637653	0.888593
0.03125	0.999765		0.0670828	0.891496
0.035714	0.999428		0.0699766	0.899634
0.040178	0.9992		0.0728101	0.904701
0.044643	0.998994		0.0754171	0.905345
0.049107	0.998223		0.077865	0.90909
0.053571	0.996741		0.0801283	0.911154
0.058036	0.995483		0.0823242	0.915053
0.0625	0.995904		0.0842199	0.917602
0.066964	0.99547		0.0862425	0.917891
0.071428	0.994265		0.0880741	0.915484
0.075893	0.994095		0.0898473	0.911922
0.080357	0.994498		0.0915752	0.906656
0.084821	0.994869		0.0932701	0.901578
0.089285	0.994264		0.0948109	0.896814
0.09375	0.991841		0.0963828	0.891401
0.098214	0.989794		0.0980109	0.890122
0.102678	0.987672		0.0992235	0.886957
0.107143	0.983676		0.100719	0.885206
0.111607	0.976991		0.10214	0.879645
0.116071	0.971512		0.103498	0.878096
0.120535	0.965394		0.104651	0.872773
0.125	0.953951		0.106103	0.866034
0.129464	0.903784		0.107423	0.860041
0.133928	0.896071		0.108467	0.854594
0.138393	0.889634		0.109673	0.85112
0.142857	0.884752		0.110906	0.846072
0.147321	0.883016		0.111963	0.845487
0.151785	0.874191		0.113129	0.843743
0.15625	0.867884		0.114167	0.845985
0.160714	0.870162		0.115209	0.84725
0.165178	0.875803		0.116374	0.843216
0.169642	0.870988		0.11735	0.843369
0.174107	0.867737		0.11836	0.843444
0.178571	0.874309		0.119334	0.84127
0.183035	0.886397		0.120483	0.835448
0.1875	0.894641		0.121349	0.829195
0.191964	0.89826		0.122241	0.825281
0.196428	0.898664		0.12319	0.821741
0.200892	0.900767		0.124195	0.814176
0.205357	0.896877		0.125126	0.811006
0.209821	0.885284		0.126032	0.8076
0.214285	0.865662		0.126913	0.805477
0.218749	0.846937		0.127759	0.803164
0.223214	0.823292		0.12859	0.795924
0.227678	0.795903		0.129549	0.792292
0.232142	0.757743		0.13026	0.789462
0.236607	0.717133		0.131184	0.787026
0.241071	0.690143		0.131954	0.780121
0.245535	0.652775		0.132762	0.778452
0.249999	0.600916		0.133535	0.773688
0.254464	0.541342		0.134369	0.77226
0.258928	0.48789		0.135103	0.768713
0.263392	0.437459		0.135856	0.763886
0.267856	0.378611		0.136653	0.761261
0.272321	0.321811		0.137416	0.760064
0.276785	0.273446		0.138168	0.755581
0.281249	0.237976		0.138947	0.75405
0.285714	0.213959		0.139637	0.750285
0.290178	0.190346		0.140309	0.744413
0.294642	0.160533		0.141032	0.744372
0.299106	0.116404		0.141877	0.740803
0.303571	0.097403		0.142499	0.737212
0.308035	0.091093		0.143156	0.73545
0.312499	0.071335		0.143854	0.734488
0.316963	0.051476		0.144588	0.731575
0.321428	0.041193		0.145217	0.737748
0.325892	0.033153		0.145911	0.73677
0.330356	0.013643		0.146501	0.737977
0.334821	0.014117		0.147262	0.742057
0.339285	0.004993		0.147883	0.740689
0.343749	-0.01094		0.148466	0.742033
0.348213	-0.02729		0.149123	0.74551
0.352678	-0.03979		0.149736	0.744692
0.357142	-0.03212		0.150334	0.745891
0.361606	-0.02187		0.151061	0.750829
0.366071	-0.00221		0.151671	0.753335
0.370535	-0.00021853		0.152238	0.755968
0.374999	0.01055		0.152832	0.755982
0.379463	0.014309		0.153418	0.753756
0.383928	0.002829		0.154001	0.750134
0.388392	0.004142		0.154744	0.74993
0.392856	0.004027		0.155226	0.748573
0.39732	-0.01258		0.155825	0.751997
0.401785	0.000642224		0.156413	0.755737
0.406249	0.001605		0.157008	0.75857
0.410713	-0.00253		0.157571	0.757297
0.415178	-0.00697		0.158088	0.755491
0.419642	-0.00777		0.158678	0.756788
0.424106	-0.00856		0.15928	0.754873
0.42857	0.00383		0.159877	0.756782
0.433035	0.017906		0.160355	0.759535
0.437499	0.019141		0.160998	0.762684
			0.161457	0.767696
			0.161961	0.765762
			0.162502	0.765372
			0.163013	0.764894
			0.163598	0.766757
			0.164095	0.766145
			0.164695	0.764916
			0.165232	0.764589
			0.165726	0.763909
			0.166163	0.770047
			0.16669	0.76567
			0.167217	0.762433
			0.167761	0.759869
			0.168273	0.758752
			0.168641	0.756136
			0.169231	0.755003
			0.16976	0.752927
			0.170229	0.753277
			0.170674	0.758472
			0.171135	0.755982
			0.171628	0.75567
			0.172076	0.756797
			0.172554	0.756286
			0.173178	0.753714
			0.173663	0.756884
			0.174107	0.757992
			0.174551	0.76209
			0.175046	0.767139
			0.17546	0.769855
			0.175878	0.773103
			0.176364	0.773557
			0.176833	0.774494
			0.177254	0.773785
			0.177768	0.778284
			0.178146	0.783932
			0.178627	0.78684
			0.179073	0.789386
			0.179495	0.793556
			0.179961	0.795251
			0.180441	0.794401
			0.180733	0.79648
			0.181207	0.796169
			0.181648	0.79871
			0.182147	0.800168
			0.182516	0.802974
			0.183025	0.802834
			0.183325	0.805871
			0.183742	0.807322
			0.184127	0.808821
			0.184553	0.812461
			0.185002	0.811729
			0.185415	0.813765
			0.185864	0.812777
			0.186275	0.815556
			0.186617	0.816791
			0.187021	0.81739
			0.187526	0.815253
			0.187818	0.818001
			0.188295	0.818128
			0.188612	0.816151
			0.189069	0.81686
			0.189508	0.816034
			0.189876	0.8197
			0.1902	0.820843
			0.190701	0.821636
			0.190975	0.820885
			0.191392	0.823756
			0.191807	0.824788
			0.192205	0.824528
			0.192586	0.822266
			0.192939	0.824033
			0.193333	0.8225
			0.193677	0.823788
			0.194029	0.826422
			0.194437	0.827839
			0.194849	0.828354
			0.195221	0.830262
			0.195666	0.829715
			0.19592	0.82863
			0.196327	0.83133
			0.196682	0.830828
			0.197077	0.834824
			0.197357	0.838668
			0.197756	0.839383
			0.198145	0.840617
			0.198477	0.840561
			0.198898	0.84157
			0.199192	0.842934
			0.199549	0.845501
			0.199899	0.847743
			0.200216	0.850187
			0.200694	0.85113
			0.200942	0.849943
			0.201338	0.84934
			0.201734	0.848039
			0.202079	0.849526
			0.202326	0.851868
			0.20267	0.854049
			0.203063	0.854575
			0.203357	0.856973
			0.203734	0.855645
			0.204091	0.855805
			0.204433	0.854969
			0.204822	0.856144
			0.205065	0.856236
			0.205457	0.856638
			0.205825	0.855226
			0.206083	0.853424
			0.206421	0.853993
			0.206755	0.852747
			0.207022	0.853186
			0.207406	0.852307
			0.207769	0.853469
			0.208104	0.851929
			0.208424	0.853958
			0.208726	0.85422
			0.209106	0.855499
			0.209424	0.854085
			0.209737	0.854113
			0.210027	0.850791
			0.210296	0.847507
			0.210627	0.844517
			0.210991	0.843251
			0.211364	0.842407
			0.211599	0.84239
			0.2119	0.844359
			0.212264	0.84654
			0.212511	0.846526
			0.212886	0.846918
			0.213213	0.847472
			0.213446	0.846063
			0.21382	0.845376
			0.214146	0.843296
			0.214506	0.841582
			0.214748	0.839469
			0.215074	0.838013
			0.215392	0.833735
			0.21563	0.83199
			0.215942	0.83188
			0.21621	0.830637
			0.216589	0.833051
			0.216849	0.833133
			0.217149	0.833133
			0.217456	0.832009
			0.217745	0.830116
			0.218065	0.82974
			0.218385	0.828933
			0.218726	0.830746
			0.218977	0.828542
			0.219224	0.829868
			0.219543	0.828999
			0.219857	0.82521
			0.220067	0.822176
			0.22042	0.819895
			0.2207	0.81675
			0.22097	0.818484
			0.22128	0.817058
			0.221646	0.816161
			0.221863	0.817401
			0.222118	0.818521
			0.222439	0.81962
			0.222715	0.819994
			0.223087	0.816608
			0.223303	0.815638
			0.223577	0.816509
			0.223881	0.813688
			0.224194	0.812897
			0.224408	0.811257
			0.224713	0.813507
			0.224936	0.813962
			0.225258	0.810965
			0.225506	0.807714
			0.225788	0.806011
			0.226097	0.805806
			0.226361	0.808158
			0.226663	0.812376
			0.226945	0.813403
			0.227214	0.815032
			0.227503	0.813712
			0.227766	0.811268
			0.228028	0.80827
			0.228246	0.80078
			0.228552	0.798156
			0.228813	0.798954
			0.229118	0.798665
			0.229422	0.796863
			0.229639	0.801128
			0.229856	0.803175
			0.230203	0.806425
			0.230472	0.807093
			0.230673	0.801654
			0.230942	0.798217
			0.231196	0.793132
			0.231558	0.79087
			0.231771	0.788246
			0.232038	0.789094
			0.23228	0.790869
			0.232571	0.793716
			0.232871	0.794435
			0.233085	0.791695
			0.233298	0.790976
			0.23364	0.78591
			0.233896	0.788461
			0.234109	0.783919
			0.234351	0.781759
			0.23462	0.778229
			0.234916	0.776221
			0.235128	0.775648
			0.235424	0.775303
			0.235636	0.775266
			0.235889	0.777282
			0.236143	0.781676
			0.236438	0.78213
			0.236691	0.781913
			0.23699	0.777728
			0.237237	0.78043
			0.23741	0.777678
			0.237657	0.773614
			0.23791	0.768416
			0.23816	0.770313
			0.238379	0.769807
			0.238683	0.767832
			0.23893	0.768217
			0.239162	0.766463
			0.239393	0.769752
			0.239703	0.771842
			0.239952	0.768375
			0.24016	0.768235
			0.240409	0.766768
			0.240657	0.767587
			0.240905	0.765904
			0.241153	0.76603
			0.241401	0.766436
			0.241643	0.765317
			0.241819	0.768371
			0.242102	0.765543
			0.24236	0.765072
			0.242637	0.763609
			0.242801	0.764512
			0.243078	0.762554
			0.243284	0.762428
			0.243613	0.759099
			0.243743	0.753947
			0.24401	0.755628
			0.244274	0.753071
			0.244524	0.75477
			0.244725	0.755119
			0.244966	0.7608
			0.24521	0.76045
			0.245527	0.763434
			0.245697	0.760236
			0.245924	0.75453
			0.246184	0.749974
			0.246356	0.747212
			0.246588	0.744425
			0.246871	0.744203
			0.247111	0.746321
			0.247314	0.750023
			0.247556	0.751378
			0.247776	0.750093
			0.247998	0.746201
			0.248206	0.746197
			0.248473	0.742416
			0.24864	0.739295
			0.248921	0.741367
			0.249121	0.742641
			0.249441	0.741162
			0.2496	0.741856
			0.249893	0.736151
			0.250079	0.732124
			0.250353	0.72791
			0.250517	0.721343
			0.250716	0.721788
			0.250944	0.723603
			0.251192	0.727049
			0.251409	0.726228
			0.251628	0.728124
			0.251863	0.731249
			0.252064	0.72776
			0.252301	0.727934
			0.252493	0.727314
			0.252774	0.725301
			0.252959	0.72563
			0.253247	0.722152
			0.253404	0.718311
			0.253601	0.71687
			0.253836	0.714164
			0.254102	0.710516
			0.254307	0.707258
			0.254542	0.70852
			0.254659	0.708608
			0.254935	0.712592
			0.25517	0.711457
			0.25542	0.712791
			0.255651	0.712011
			0.255833	0.712549
			0.256025	0.709992
			0.25622	0.708004
			0.256449	0.706659
			0.256647	0.702762
			0.256841	0.700811
			0.257113	0.696874
			0.257281	0.698817
			0.257577	0.697325
			0.257732	0.699728
			0.257964	0.701021
			0.258181	0.699949
			0.258389	0.701918
			0.258626	0.701648
			0.258889	0.699908
			0.259005	0.699595
			0.259244	0.698419
			0.259428	0.695754
			0.259636	0.693206
			0.259886	0.686288
			0.26008	0.684924
			0.260304	0.68495
			0.260429	0.682642
			0.260692	0.682278
			0.260921	0.681792
			0.261112	0.680934
			0.261303	0.681898
			0.261499	0.683706
			0.261722	0.681514
			0.261953	0.681656
			0.262179	0.680565
			0.262349	0.675026
			0.26263	0.675809
			0.262774	0.673189
			0.262976	0.67246
			0.263159	0.672253
			0.263429	0.668207
			0.263581	0.662957
			0.263783	0.660918
			0.263997	0.660496
			0.264159	0.656369
			0.264363	0.655036
			0.264568	0.653541
			0.264788	0.651198
			0.265027	0.650426
			0.26524	0.642727
			0.26539	0.634337
			0.265597	0.633653
			0.265802	0.634909
			0.265984	0.635289
			0.266177	0.638236
			0.266402	0.636424
			0.266589	0.636195
			0.266749	0.633509
			0.266999	0.626133
			0.267186	0.620089
			0.267416	0.614835
			0.267633	0.614671
			0.267891	0.612827
			0.268042	0.609485
			0.268202	0.607891
			0.268377	0.602509
			0.268576	0.599563
			0.2688	0.592537
			0.268933	0.586614
			0.269178	0.585097
			0.269377	0.589579
			0.269562	0.587851
			0.269752	0.585031
			0.269932	0.584747
			0.2701	0.578659
			0.270301	0.578775
			0.270559	0.574298
			0.270708	0.56673
			0.270906	0.564804
			0.271147	0.560207
			0.271294	0.556338
			0.271556	0.549371
			0.271698	0.552661
			0.271899	0.548061
			0.272074	0.550287
			0.272284	0.550367
			0.272467	0.545607
			0.27265	0.545043
			0.272796	0.545808
			0.273046	0.544242
			0.273234	0.545995
			0.27338	0.544491
			0.27361	0.537574
			0.273781	0.536089
			0.273958	0.536502
			0.274137	0.530068
			0.274332	0.520509
			0.274509	0.52157
			0.274689	0.516405
			0.274943	0.512612
			0.275088	0.509115
			0.275302	0.505386
			0.275512	0.507772
			0.275667	0.514101
			0.275847	0.514013
			0.275992	0.50911
			0.276172	0.506733
			0.276396	0.508266
			0.276569	0.506821
			0.276821	0.507982
			0.276965	0.51367
			0.277145	0.511408
			0.277355	0.508305
			0.27754	0.508047
			0.277684	0.508333
			0.277896	0.499494
			0.27804	0.499699
			0.278257	0.492944
			0.278436	0.487885
			0.278579	0.4937
			0.278758	0.490277
			0.278973	0.496737
			0.279115	0.499446
			0.279306	0.500304
			0.279543	0.495288
			0.279722	0.496101
			0.279828	0.493959
			0.280006	0.486589
			0.280255	0.482709
			0.280431	0.48041
			0.280575	0.483691
			0.280788	0.484652
			0.281001	0.490229
			0.281143	0.482096
			0.281339	0.47896
			0.281533	0.480491
			0.281674	0.477558
			0.281851	0.473471
			0.281981	0.4669
			0.282169	0.474101
			0.282381	0.478023
			0.282557	0.487746
			0.282733	0.475953
			0.282884	0.476374
			0.283086	0.480578
			0.283226	0.47346
			0.283432	0.470806
			0.283648	0.46398
			0.283824	0.459929
			0.283964	0.458031
			0.284122	0.461753
			0.284365	0.458369
			0.28449	0.454398
			0.284665	0.45061
			0.284805	0.452023
			0.285015	0.464421
			0.285225	0.469461
			0.285365	0.462769
			0.285539	0.455541
			0.285748	0.449841
			0.285888	0.446481
			0.286062	0.441041
			0.28624	0.443934
			0.28641	0.450793
			0.286584	0.461091
			0.28673	0.465259
			0.286932	0.457004
			0.287105	0.439141
			0.287279	0.437366
			0.287452	0.433055
			0.287591	0.426897
			0.287764	0.427945
			0.287972	0.437623
			0.288128	0.439325
			0.288276	0.43599
			0.288454	0.438612
			0.288654	0.439726
			0.288801	0.437342
			0.288973	0.437189
			0.289146	0.438602
			0.289352	0.431471
			0.28949	0.429583
			0.289696	0.428436
			0.2898	0.424462
			0.29004	0.423259
			0.290212	0.42015
			0.290317	0.42002
			0.290487	0.422468
			0.290727	0.425492
			0.29083	0.421428
			0.291035	0.409434
			0.291172	0.40648
			0.291343	0.406786
			0.291548	0.410107
			0.291651	0.412287
			0.291856	0.421966
			0.291958	0.419647
			0.292163	0.430582
			0.292367	0.420806
			0.292457	0.41337
			0.29264	0.411619
			0.292776	0.411521
			0.29298	0.407768
			0.293177	0.40495
			0.293369	0.398726
			0.293587	0.397817
			0.293694	0.397584
			0.293795	0.40203
			0.293999	0.408191
			0.294134	0.409982
			0.294304	0.401984
			0.294439	0.392158
			0.294641	0.384726
			0.294811	0.377824
			0.294949	0.380458
			0.295123	0.386265
			0.29525	0.391617
			0.295419	0.398618
			0.295621	0.391518
			0.295756	0.386541
			0.295924	0.384367
			0.296142	0.379195
			0.296261	0.376964
			0.296429	0.384828
			0.296564	0.389817
			0.296765	0.388391
			0.296899	0.388217
			0.297101	0.382624
			0.297235	0.378653
			0.297369	0.385117
			0.297536	0.384344
			0.29767	0.386765
			0.297838	0.375708
			0.298015	0.368567
			0.298162	0.362158
			0.298339	0.357129
			0.298469	0.357116
			0.298637	0.351536
			0.29884	0.352056
			0.299003	0.355525
			0.29914	0.362379
			0.299312	0.361763
			0.299473	0.360412
			0.299639	0.361975
			0.299772	0.372004
			0.299938	0.373655
			0.300071	0.36442
			0.300211	0.359274
			0.300362	0.35597
			0.300536	0.363033
			0.300734	0.360422
			0.300834	0.359924
			0.301032	0.360686
			0.301132	0.360168
			0.301264	0.366758
			0.301496	0.352418
			0.301628	0.345519
			0.3018	0.33606
			0.301925	0.335406
			0.302123	0.332279
			0.302282	0.33535
			0.30242	0.341585
			0.302584	0.345246
			0.302716	0.350103
			0.302877	0.34745
			0.303078	0.342665
			0.303215	0.333839
			0.303374	0.325433
			0.303505	0.328115
			0.303636	0.333396
			0.303833	0.334365
			0.303997	0.337453
			0.304128	0.332755
			0.304292	0.33528
			0.304397	0.336871
			0.304525	0.336617
			0.304719	0.341367
			0.304845	0.336156
			0.30498	0.335
			0.305196	0.327576
			0.305305	0.317417
			0.305469	0.30935
			0.30567	0.306686
			0.305762	0.305832
			0.305915	0.308105
			0.306089	0.314578
			0.306277	0.319219
			0.306381	0.320775
			0.306543	0.321349
			0.306738	0.320563
			0.306855	0.324056
			0.306998	0.317974
			0.307128	0.305969
			0.30731	0.302523
			0.307446	0.296433
			0.307576	0.293122
			0.307776	0.280988
			0.307906	0.274575
			0.308037	0.281364
			0.308197	0.292294
			0.308326	0.291381
			0.308455	0.296055
			0.308632	0.297956
			0.308783	0.30142
			0.308928	0.302423
			0.309099	0.295276
			0.30928	0.288209
			0.309437	0.284056
			0.309559	0.2864
			0.309701	0.284353
			0.309841	0.285091
			0.30997	0.285799
			0.310131	0.289331
			0.310227	0.288346
			0.310387	0.292653
			0.310516	0.289668
			0.310674	0.276131
			0.310896	0.2694
			0.310997	0.266567
			0.311125	0.265609
			0.311253	0.265305
			0.311437	0.256079
			0.311631	0.259822
			0.311765	0.26663
			0.311893	0.274218
			0.312038	0.264789
			0.312148	0.262678
			0.312333	0.261244
			0.312493	0.267236
			0.312637	0.266941
			0.312769	0.270026
			0.312913	0.275459
			0.313009	0.284916
			0.313191	0.286834
			0.313327	0.274501
			0.313486	0.26604
			0.313582	0.261971
			0.313772	0.256446
			0.313931	0.252168
			0.314058	0.253182
			0.314153	0.25478
			0.314307	0.257355
			0.314454	0.261011
			0.314597	0.254298
			0.314723	0.258967
			0.314885	0.248959
			0.315072	0.245012
			0.315198	0.241831
			0.315324	0.237345
			0.315482	0.243977
			0.315609	0.245588
			0.315752	0.250529
			0.315861	0.250786
			0.316035	0.255542
			0.316208	0.251951
			0.316334	0.248117
			0.31646	0.238995
			0.316596	0.227318
			0.316743	0.225545
			0.316901	0.222863
			0.317089	0.226203
			0.317204	0.224322
			0.317328	0.226153
			0.317466	0.240466
			0.317592	0.247231
			0.317748	0.244404
			0.317843	0.248277
			0.317999	0.244095
			0.318125	0.246399
			0.318249	0.246666
			0.318458	0.232353
			0.318597	0.228115
			0.318719	0.227174
			0.318845	0.219358
			0.319	0.21077
			0.319098	0.215482
			0.31925	0.204666
			0.319469	0.213435
			0.319566	0.209077
			0.319703	0.203147
			0.319787	0.20267
			0.319967	0.210001
			0.320092	0.208331
			0.320216	0.206541
			0.320372	0.206323
			0.320505	0.200094
			0.320656	0.203038
			0.320833	0.201351
			0.320947	0.198222
			0.321024	0.199971
			0.321211	0.198501
			0.321366	0.196339
			0.321502	0.200606
			0.321614	0.202332
			0.321753	0.198212
			0.321954	0.202106
			0.322047	0.204239
			0.322202	0.193102
			0.322308	0.186685
			0.322449	0.175984
			0.322573	0.176756
			0.322696	0.17525
			0.32282	0.183621
			0.322974	0.186334
			0.323098	0.187713
			0.323252	0.183732
			0.323377	0.186014
			0.323471	0.183351
			0.323637	0.181017
			0.323789	0.179224
			0.323928	0.178182
			0.324041	0.177104
			0.324203	0.174172
			0.324316	0.164518
			0.324482	0.165459
			0.324623	0.160505
			0.324728	0.160299
			0.324907	0.166754
			0.325009	0.160141
			0.325157	0.159519
			0.32528	0.159296
			0.325402	0.160106
			0.325556	0.164919
			0.325681	0.170325
			0.325824	0.173229
			0.325953	0.180007
			0.326045	0.187083
			0.326198	0.183657
			0.326314	0.185489
			0.326429	0.179241
			0.326625	0.170723
			0.326686	0.164572
			0.326869	0.158523
			0.327013	0.148461
			0.327113	0.153974
			0.327265	0.156346
			0.327417	0.166499
			0.327509	0.158656
			0.327661	0.157351
			0.327752	0.150794
			0.327916	0.147137
			0.328069	0.141841
			0.328208	0.136896
			0.328329	0.135594
			0.328469	0.14444
			0.328572	0.16057
			0.328688	0.150417
			0.328845	0.151354
			0.328952	0.154915
			0.329108	0.159418
			0.32929	0.16613
			0.32939	0.166101
			0.329511	0.162247
			0.329601	0.168798
			0.329754	0.165117
			0.329902	0.157007
			0.330024	0.150939
			0.330147	0.142342
			0.330296	0.142087
			0.330386	0.141387
			0.330537	0.143305
			0.330658	0.146189
			0.330778	0.150169
			0.330899	0.143263
			0.331049	0.153668
			0.331186	0.148761
			0.331325	0.141274
			0.331471	0.140398
			0.331591	0.133494
			0.331741	0.141767
			0.331855	0.145287
			0.331951	0.14782
			0.332072	0.138177
			0.332191	0.142447
			0.332311	0.139162
			0.332461	0.134937
			0.332581	0.134028
			0.332701	0.141087
			0.332821	0.140237
			0.332933	0.138754
			0.333109	0.136676
			0.333269	0.129012
			0.333385	0.133888
			0.333484	0.130676
			0.333628	0.131206
			0.333747	0.130679
			0.33388	0.13225
			0.333993	0.124287
			0.33414	0.122188
			0.334255	0.116532
			0.334351	0.117132
			0.334493	0.124582
			0.334646	0.129254
			0.334791	0.127595
			0.33488	0.135752
			0.335059	0.124422
			0.335148	0.122824
			0.33532	0.117493
			0.335415	0.113481
			0.335534	0.113507
			0.335653	0.110632
			0.335766	0.106681
			0.33589	0.100501
			0.336032	0.098072
			0.336128	0.091341
			0.336246	0.0898017
			0.336365	0.0833827
			0.336504	0.0858108
			0.336631	0.0971825
			0.33675	0.0967531
			0.336868	0.102499
			0.336997	0.107944
			0.337136	0.102259
			0.337255	0.0934232
			0.337455	0.0936467
			0.337548	0.0898803
			0.337666	0.0919869
			0.337813	0.0932461
			0.337902	0.0938837
			0.33802	0.0924602
			0.338163	0.0891132
			0.338255	0.0842151
			0.338373	0.0870236
			0.338491	0.0889482
			0.338602	0.0914402
			0.338756	0.0939765
			0.338932	0.09153
			0.33905	0.0852417
			0.339138	0.0808186
			0.339226	0.0764529
			0.339373	0.0718296
			0.339461	0.0602307
			0.339608	0.0604891
			0.339755	0.0590459
			0.339842	0.0609713
			0.340018	0.0600205
			0.340107	0.0643534
			0.340257	0.0688272
			0.34037	0.0689318
			0.340458	0.0633174
			0.340604	0.0614939
			0.340734	0.0609806
			0.340838	0.0632522
			0.340984	0.0623458
			0.341072	0.0636149
			0.341189	0.079971
			0.341335	0.0761897
			0.341422	0.070536
			0.341539	0.0636197
			0.341687	0.0675928
			0.341801	0.0563466
			0.341901	0.0549952
			0.342035	0.051291
			0.342151	0.0503077
			0.342284	0.0564671
			0.342413	0.047127
			0.3425	0.0413841
			0.342646	0.0363223
			0.342733	0.0404353
			0.342903	0.0326168
			0.343072	0.0298712
			0.343169	0.0357384
			0.343285	0.0413396
			0.343401	0.0432231
			0.343517	0.0436618
			0.343633	0.0401887
			0.343749	0.0389599
			0.343865	0.0449092
			0.344039	0.0437369
			0.344126	0.0553382
			0.344232	0.0601671
			0.344328	0.0601549
			0.344473	0.0616724
			0.344575	0.0555239
			0.344699	0.0510153
			0.34482	0.0424054
			0.344907	0.0419997
			0.345051	0.0412204
			0.345167	0.0320172
			0.345253	0.0328557
			0.345396	0.0431514
			0.345513	0.0424459
			0.345628	0.0387575
			0.345744	0.0325827
			0.345888	0.0289744
			0.345974	0.0324449
			0.346089	0.0318978
			0.346204	0.0289324
			0.346348	0.0311335
			0.346502	0.0430054
			0.34655	0.0483536
			0.346665	0.0497802
			0.346808	0.0522003
			0.34697	0.0514601
			0.347062	0.0499356
			0.347234	0.0496774
			0.347325	0.0460703
			0.34744	0.0372263
			0.347555	0.0346724
			0.347669	0.0376001
			0.347772	0.0381427
			0.347927	0.0479882
			0.347972	0.0459892
			0.348156	0.04098
			0.348271	0.0345086
			0.348356	0.0319541
			0.348471	0.029085
			0.348614	0.0230174
			0.3487	0.0316184
			0.348807	0.031503
			0.348928	0.0364352
			0.349042	0.0307444
			0.349128	0.028612
			0.34929	0.0208287
			0.349385	0.0193188
			0.349521	0.0116042
			0.349639	0.00278235
			0.349741	0.0102533
			0.349869	0.0074107
			0.349983	0.00718547
			0.350069	0.0119206
			0.350201	0.0412321
			0.350325	0.056855
			0.350438	0.0639362
			0.350552	0.0585035
			0.350666	0.0579028
			0.350779	0.0486961
			0.350893	0.0344771
			0.350994	0.0194889
			0.35112	0.0228917
			0.351234	0.0254453
			0.35137	0.023228
			0.351517	0.0247701
			0.351564	0.024693
			0.351687	0.0297441
			0.351801	0.0171515
			0.351914	0.0024782
			0.352056	-0.000333039
			0.35214	0.0133396
			0.352254	0.00702522
			0.352367	0.0049828
			0.35248	0.0144341
			0.352643	0.0148351
			0.352749	0.0303837
			0.352892	0.0268738
			0.352971	0.0253385
			0.353045	0.0274233
			0.353214	0.026346
			0.353341	0.01456
			0.353449	0.0108925
			0.353496	0.00757261
			0.353649	-0.000117486
			0.353749	0.000621751
			0.353835	0.00289039
			0.354019	0.00284969
			0.354088	0.013983
			0.354172	0.0120181
			0.354313	0.00661828
			0.354397	0.00139294
			0.354509	0.00321079
			0.354596	-0.00610005
			0.354734	-0.00814325
			0.354847	-0.00779457
			0.354959	-0.008603
			0.355071	-0.0123031
			0.355183	-0.0169885
			0.355385	-0.0252137
			0.355492	-0.0253385
			0.355591	-0.0196045
			0.35566	-0.0187656
			0.355762	-0.0154572
			0.355856	-0.0115587
			0.355968	-0.00576544
			0.356099	-0.0161383
			0.356192	-0.0182343
			0.356332	-0.0214105
			0.356416	-0.0206334
			0.356556	-0.0180825
			0.356734	-0.0118965
			0.356826	-0.0080557
			0.356863	-0.00720187
			0.357011	0.00165098
			0.35717	-0.00985263
			0.357254	-0.00756282
			0.357385	-0.00708258
			0.357449	-0.0206354
			0.357544	-0.0202735
			0.357672	-0.0165666
			0.357765	-0.0113546
			0.357867	-0.0100329
			0.357978	-0.00398008
			0.358089	-0.00744867
			0.358201	-0.0072402
			0.358339	-0.00654151
			0.358423	-0.0114876
			0.358534	-0.0114185
			0.358628	-0.0193041
			0.358761	-0.0207961
			0.358862	-0.0210054
			0.359007	-0.0117572
			0.35909	-0.0142068
			0.359201	-0.0177004
			0.359312	-0.0180999
			0.359423	-0.0213085
			0.359533	-0.0152519
			0.359637	-0.0160445
			0.359755	-0.0248551
			0.359866	-0.0237956
			0.359949	-0.0274042
			0.360087	-0.0241829
			0.36017	-0.022778
			0.360306	-0.0209415
			0.360405	-0.0166258
			0.36053	-0.00929121
			0.36064	-0.00820031
			0.360751	-0.0126963
			0.360845	-0.0172729
			0.360944	-0.0141803
			0.361055	-0.00793928
			0.361189	-0.00836211
			0.361277	-0.0095504
			0.361413	-0.0118765
			0.361524	-0.0134993
			0.361638	-0.0182728
			0.361744	-0.0152629
			0.361827	-0.012754
			0.361886	-0.0134757
			0.362062	-0.00685631
			0.362128	-0.0123374
			0.362254	-0.0101105
			0.362346	-0.00780548
			0.362487	-0.0149826
			0.362597	-0.0180243
			0.362707	-0.0145359
			0.362823	-0.0163899
			0.362927	-0.0223867
			0.363036	-0.0217593
			0.363132	-0.0230118
			0.363256	-0.0204565
			0.363366	-0.0144374
			0.363475	-0.0187203
			0.363558	-0.0167626
			0.363633	-0.0112095
			0.363804	-0.0144232
			0.363858	-0.0119057
			0.363941	-0.00217387
			0.364051	0.000494512
			0.36416	-0.00241037
			0.364304	0.00766628
			0.364379	0.00988875
			0.364488	0.000873803
			0.36457	0.00112388
			0.364707	-0.0138417
			0.364789	-0.0166729
			0.364925	-0.0181099
			0.365035	-0.0189213
			0.365144	-0.0259504
			0.365253	-0.0148243
			0.365362	-0.00590725
			0.365444	0.000355576
			0.36558	0.0016152
			0.365662	-0.00660282
			0.365794	-0.0131988
			0.365907	-0.0248331
			0.366043	-0.0373325
			0.366125	-0.0429563
			0.366234	-0.0365514
			0.366343	-0.0203798
			0.366425	-0.0106589
			0.366533	-0.00564761
			0.366642	-0.00494764
			0.36675	-0.0167152
			0.366847	-0.0210812
			0.366941	-0.0347045
			0.367076	-0.0383518
			0.367103	-0.0358497
			0.367293	-0.0266994
			0.367395	-0.0165066
			0.367483	-0.0101637
			0.367565	-0.0114924
			0.367646	-0.00900917
			0.367754	-0.0159591
			0.367839	-0.0219627
			0.367985	-0.0211918
			0.368074	-0.0250134
			0.368194	-0.0263823
			0.368296	-0.0279008
			0.368377	-0.021837
			0.368501	-0.0265228
			0.368647	-0.0275399
			0.368713	-0.0215132
			0.36881	-0.0160457
			0.368941	-0.0140323
			0.369053	-0.0212107
			0.369134	-0.0263133
			0.369269	-0.0224594
			0.369358	-0.0183156
			0.369457	-0.014153
			0.369538	-0.0135827
			0.369664	-0.00970023
			0.369776	-0.0162582
			0.369916	-0.0230038
			0.369997	-0.030186
			0.37008	-0.0334335
			0.370158	-0.0279672
			0.37032	-0.0177233
			0.3704	-0.0154551
			0.370454	-0.0163438
			0.370589	-0.0155482
			0.370669	-0.0163876
			0.370799	-0.0150984
			0.370884	-0.0188852
			0.370992	-0.0165973
			0.371095	-0.0228289
			0.371223	-0.0180813
			0.371335	-0.0210344
			0.371433	-0.0272895
			0.371528	-0.0303537
			0.371609	-0.0306484
			0.371689	-0.0269681
			0.371823	-0.0245278
			0.371931	-0.0179523
			0.372038	-0.0239897
			0.372145	-0.0139874
			0.372252	-0.0150425
			0.372324	-0.0176624
			0.372465	-0.0145222
			0.372573	-0.00961992
			0.372607	-0.0139046
			0.372715	-0.0185196
			0.372814	-0.0219069
			0.372951	-0.0180934
			0.373081	-0.0211603
			0.373134	-0.0237677
			0.373214	-0.018982
			0.373348	-0.0100056
			0.373455	-0.000416888
			0.373561	0.00240537
			0.373668	0.0108286
			0.373775	0.0133469
			0.373855	0.0273791
			0.373961	0.0188147
			0.374041	0.01446
			0.374174	0.0118179
			0.374254	0.0130767
			0.374373	0.00152995
			0.374434	-0.00153093
			0.37453	-0.00168216
			0.374672	0.00213738
			0.374786	-0.000864108
			0.374854	-0.00412013
			0.375007	-0.00330266
			0.375091	-0.00517432
			0.375158	-0.00125716
			0.375286	-0.00818951
			0.375371	-0.0105324
			0.375491	-0.0049206
			0.375619	0.00017963
			0.375689	0.00613935
			0.375795	0.00888905
			0.375901	0.00640657
			0.375997	-0.0020714
			0.376087	-0.0104215
			0.376144	-0.012881
			0.376238	-0.006689
			0.376369	0.000552587
			0.376454	0.00341759
			0.376564	0.0139339
			0.376699	0.0165422
			0.376777	0.0175537
			0.376834	0.0134561
			0.37696	0.0116836
			0.377066	0.0035464
			0.377194	0.00947313
			0.377268	0.00403432
			0.377374	0.00961159
			0.377451	0.019982
			0.377581	0.0244365
			0.377655	0.0216041
			0.377753	0.0183282
			0.377885	0.00879634
			0.37799	-0.00591671
			0.378078	0.00111084
			0.378174	-0.00944972
			0.378253	-0.00330073
			0.378332	0.0054557
			0.378461	0.00326836
			0.378543	0.00244291
			0.378648	0.00463282
			0.378824	0.000279842
			0.3789	0.00318504
			0.378977	0.00768558
			0.379069	0.011131
			0.379174	0.00688903
			0.379279	0.00213471
			0.379369	-0.00144178
			0.37949	0.00219158
			0.379568	0.00847335
			0.379673	0.00844773
			0.379752	0.00629415
			0.379883	0.0132281
			0.379936	0.0181924
			0.380014	0.0223263
			0.380119	0.020255
			0.380198	0.0146583
			0.380303	0.0101864
			0.380408	-0.00581864
			0.380512	-0.00914695
			0.380602	-0.0179081
			0.380748	-0.0103271
			0.380826	-0.0148003
			0.380931	-0.00686564
			0.381036	0.000738821
			0.38114	0.00231294
			0.381166	0.00297765
			0.381349	0.000560642
			0.381428	0.00828144
			0.38148	0.0111281
			0.381584	0.00831736
			0.381689	-0.00140697
			0.381793	-0.00267897
			0.381872	-0.00495485
			0.382002	-0.00808777
			0.38208	-0.00904634
			0.382185	-0.00879608
			0.382279	-0.0125242
			0.382367	-0.0115349
			0.38248	-0.0129977
			0.382615	-0.0115732
			0.382677	-0.00706598
			0.382732	-0.0113297
			0.38284	-0.014324
			0.382957	-0.00680958
			0.383044	-0.0063696
			0.383148	-0.00671773
			0.383252	-0.011328
			0.38333	-0.0145032
			0.383434	-0.0113915
			0.383538	-0.0155829
			0.383642	-0.012005
			0.383746	-0.00725487
			0.383876	-0.0009284
			0.383954	-0.0079413
			0.384031	-0.0106113
			0.384132	-0.0132992
			0.384211	-0.0143461
			0.384291	-0.0169606
			0.384388	-0.0104146
			0.384498	-0.01007
			0.384588	-0.00208902
			0.384687	-0.00744026
			0.384783	-0.00875648
			0.384887	-0.0218474
			0.384964	-0.0121258
			0.38512	-0.0155178
			0.385197	-0.018868
			0.385275	-0.0133042
			0.385352	-0.0147328
			0.38543	-0.00709435
			0.385559	-0.0100881
			0.385611	-0.0115199
			0.38574	-0.0116406
			0.385818	-0.00468292
			0.385917	-0.00398892
			0.385998	-0.0113746
			0.386127	-0.00522364
			0.386175	-0.00392801
			0.386334	-0.000947502
			0.38642	-0.00195602
			0.386514	-0.00880356
			0.386592	-0.00307483
			0.386669	-0.00405927
			0.386772	-0.00934671
			0.386856	-0.00638399
			0.386978	-0.0116808
			0.387055	-0.0147988
			0.387158	-0.0206242
			0.387236	-0.015213
			0.387335	-0.0121612
			0.387416	-0.0017096
			0.38757	-0.000772173
			0.387673	-0.0134193
			0.38775	-0.00903168
			0.387801	-0.0166502
			0.387904	-0.0172624
			0.388007	-0.0132564
			0.388104	-0.0103421
			0.388233	-0.00406588
			0.388289	-0.00655282
			0.388392	-0.0107987
			0.388505	-0.0172385
			0.388597	-0.00898015
			0.388686	-0.0143334
			0.388828	-0.00358582
			0.388853	-0.00278217
			0.38893	-0.0105271
			0.389044	-0.0156424
			0.389135	-0.0130393
			0.389212	-0.00754158
			0.389314	-0.00490088
			0.389417	-0.00649231
			0.389519	-0.0130128
			0.389621	-0.0194403
			0.389698	-0.0189418
			0.389749	-0.0150568
			0.389852	-0.00845172
			0.389954	-0.00334257
			0.390056	0.00461768
			0.390133	0.00400816
			0.390235	-0.00171564
			0.390347	-0.0158907
			0.390439	-0.0173058
			0.39049	-0.0167508
			0.390618	-0.00799002
			0.390689	0.00172781
			0.390745	0.00597102
			0.390898	0.00554637
			0.390975	0.00433614
			0.391077	0.00298883
			0.391229	-0.00374323
			0.391331	9.095e-05
			0.391382	-0.00719726
			0.391459	-0.00908394
			0.391559	0.00396305
			0.391662	0.00681335
			0.391738	0.00465689
			0.391866	-0.00323694
			0.391917	-0.00494644
			0.391993	-0.0125314
			0.392084	-0.0133064
			0.392196	-0.0188201
			0.392272	-0.0203154
			0.392374	-0.0165514
			0.392501	-0.00926766
			0.392577	-0.00676766
			0.392653	-0.00769236
			0.392729	-0.00692324
			0.392882	0.00455503
			0.392932	0.00800689
			0.393008	0.00793995
			0.39311	0.00683052
			0.393203	0.00287954
			0.393312	-0.00221909
			0.393414	-0.0196264
			0.39349	-0.0220268
			0.393553	-0.0213595
			0.393674	-0.0185861
			0.393792	-0.0120603
			0.393869	-0.00790182
			0.393945	0.00144222
			0.394021	0.00216938
			0.394122	0.00274635
			0.39418	0.00482306
			0.394299	0.00562783
			0.3944	-0.00455119
			0.394501	-0.000805541
			0.394574	0.003238
			0.39469	0.0105319
			0.39475	0.00978745
			0.39483	0.00906736
			0.394931	0.00861088
			0.395006	0.00795418
			0.395107	0.00765979
			0.395233	0.00304928
			0.395309	-0.00359257
			0.39541	-0.00363558
			0.395511	0.0024243
			0.395561	0.00203133
			0.395636	0.0018905
			0.395749	-0.00249226
			0.395834	0.00104432
			0.395913	0.00371811
			0.396014	0.00559888
			0.39614	-0.00846364
			0.39619	-0.0063347
			0.396291	0.000986429
			0.396366	-0.00370353
			0.396442	0.0015394
			0.39654	0.00421908
			0.396643	0.00520653
			0.396743	0.0107123
			0.396819	0.008838
			0.396944	0.00041072
			0.397019	-0.00208397
			0.397134	0.00281706
			0.39722	0.0097833
			0.397346	0.0139617
			0.397421	0.0123571
			0.397521	0.0246735
			0.397571	0.0167698
			0.397646	0.0162662
			0.397747	0.00735384
			0.397822	0.0143896
			0.397922	0.0135584
			0.398013	0.013902
			0.398047	0.0143337
			0.398172	0.00699097
			0.398247	0.00164083
			0.398347	0.00198979
			0.398447	-0.00167422
			0.398547	-0.00174439
			0.398622	0.00136989
			0.398703	0.00282434
			0.398779	0.0050353
			0.398907	0.00799124
			0.398947	0.0176373
			0.399047	0.0195633
			0.399147	0.0267713
			0.399222	0.0303077
			0.399351	0.0189778
			0.399447	0.00931942
			0.399521	0.00199716
			0.399587	-0.00534073
			0.399726	-0.00573427
			0.399789	-0.000178613
			0.399831	0.00808649
			0.39992	0.018922
			0.40002	0.0215651
			0.400124	0.00844969
			0.400214	0.0146512
			0.400319	0.0154662
			0.400418	0.0101399
			0.400476	0.00338447
			0.400568	0.000489132
			0.400642	0.006785
			0.400742	0.0261232
			0.400895	0.0226012
			0.400975	0.0252978
			0.401026	0.0317733
			0.401117	0.023462
			0.401208	0.0207809
			0.401313	0.0118275
			0.401388	0.00465248
			0.401463	0.00267601
			0.401537	0.00663312
			0.401617	-0.00443407
			0.401735	0.00421652
			0.401834	0.00771543
			0.401909	0.00646532
			0.402008	0.00886956
			0.402107	0.00695055
			0.402157	0.0166889
			0.402231	0.00881029
			0.40233	0.00574048
			0.402429	0.0102282
			0.402503	0.0118215
			0.402596	0.0123586
			0.402701	0.0191992
			0.402793	0.0131684
			0.402874	0.0180435
			0.402949	0.0206693
			0.403023	0.0163485
			0.403097	0.0146072
			0.403196	0.0105891
			0.4033	0.016647
			0.403394	0.00840073
			0.403475	0.00938986
			0.403556	0.00965013
			0.403616	0.0100573
			0.403739	0.00334797
			0.403789	0.00451212
			0.403912	-0.00800677
			0.403986	-0.0103661
			0.40406	-0.0178406
			0.404153	-0.0161463
			0.404282	-0.00974443
			0.404313	0.00138579
			0.404426	0.0114949
			0.404506	0.01216
			0.404602	0.0145671
			0.404676	0.00765441
			0.404775	0.00594312
			0.404873	-0.00204023
			0.404922	-0.0077499
			0.404996	-0.0139606
			0.405119	-0.0113256
			0.405193	-0.00521676
			0.405309	-0.00381101
			0.405386	-0.00196752
			0.405463	-0.00304141
			0.405499	0.00153646
			0.405657	-0.000978516
			0.405709	-0.00164722
			0.40577	-0.004349
			0.405881	-0.0082096
			0.405968	-0.0105208
			0.406076	-0.0117927
			0.406151	-0.00785225
			0.406249	-0.0100963
			0.406347	-0.00236979
			0.406445	0.00284997
			0.406494	0.00206085
			0.406568	0.0114521
			0.406666	0.00428832
			0.406739	-0.00140419
			0.406862	-0.0143866
			0.406935	-0.0157996
			0.407033	-0.0165094
			0.407098	-0.0153722
			0.407229	-0.0183888
			0.407272	-0.0209405
			0.407351	-0.0266242
			0.407449	-0.0274299
			0.407522	-0.0359251
			0.407557	-0.0404719
			0.407669	-0.0421903
			0.407791	-0.0350846
			0.40784	-0.0311214
			0.407938	-0.0209205
			0.408036	-0.0157557
			0.408109	-0.00392619
			0.408207	0.00255382
			0.408255	0.00956669
			0.408329	-0.00232104
			0.408426	-0.0066129
			0.408499	-0.0171323
			0.408621	-0.0151187
			0.408695	-0.0173957
			0.40878	-0.0156776
			0.408865	-0.0131308
			0.408914	-0.0030567
			0.409012	-0.00256963
			0.409136	-0.0088969
			0.409231	-0.0119249
			0.409304	-0.0144003
			0.409401	-0.00975955
			0.40948	-0.0126805
			0.409568	-0.0185155
			0.409637	-0.0116544
			0.409742	-0.00819081
			0.40979	-0.00576137
			0.409888	-0.00909755
			0.409985	-0.00852743
			0.410058	-0.00418687
			0.410155	-0.00801554
			0.410252	-0.022018
			0.410361	-0.0248359
			0.410406	-0.0292174
			0.410483	-0.0266396
			0.410592	-0.0253357
			0.410665	-0.0213452
			0.410762	-0.0200755
			0.410835	-0.0198836
			0.410874	-0.0185825
			0.410967	-0.0311142
			0.411053	-0.0365959
			0.411172	-0.0356039
			0.411247	-0.0232025
			0.411319	-0.030795
			0.411384	-0.0149185
			0.411513	-0.016918
			0.411586	-0.0148359
			0.411626	-0.00784939
			0.411707	-0.00524392
			0.411804	-0.0112852
			0.411908	0.00242992
			0.411979	0.0155004
			0.412094	0.0142649
			0.412174	0.0128285
			0.412215	-0.00103103
			0.412311	-0.00492715
			0.412373	-0.00937082
			0.412481	-0.0220458
			0.412577	-0.0303436
			0.412698	-0.0328135
			0.412749	-0.0295007
			0.412795	-0.029618
			0.412867	-0.0298458
			0.412942	-0.023725
			0.41306	-0.0245687
			0.413156	-0.0133575
			0.413253	-0.00744261
			0.413308	-0.00805426
			0.413446	-0.00889356
			0.413494	-0.00447196
			0.413566	-0.00425992
			0.413663	-0.00756583
			0.413735	-0.00195294
			0.413846	-0.00427039
			0.413881	0.000236872
			0.414	0.00209017
			0.414048	-0.00574401
			0.414144	-0.00873207
			0.414216	-0.00486647
			0.414265	0.00464077
			0.414385	0.00617081
			0.414457	0.0131293
			0.414529	0.012295
			0.414625	0.0156077
			0.414721	0.00397626
			0.414808	-0.00194078
			0.414889	-0.00543356
			0.415009	-0.0115763
			0.415082	-0.00436005
			0.415154	-0.00533862
			0.415226	-0.00347332
			0.415298	-0.0041957
			0.415393	-0.00279227
			0.415465	-0.000715577
			0.415561	-0.000695265
			0.415629	0.00124604
			0.415681	0.00470171
			0.415801	0.0137835
			0.415873	0.0145786
			0.415945	0.0114542
			0.416041	0.000237809
			0.416093	-0.00455897
			0.416184	-0.0107422
			0.416256	-0.0132252
			0.416328	-0.0201323
			0.416424	-0.0157949
			0.416543	-0.000499552
			0.416615	0.00302477
			0.416717	-0.000442284
			0.416753	0.00222308
			0.416878	0.00167476
			0.416932	0.0052028
			0.417011	0.00721943
			0.417093	0.00826521
			0.417189	0.0152834
			0.417284	0.0185178
			0.417349	0.0156627
			0.417404	0.00971338
			0.417499	0.00473351
			0.417595	-0.00829696
			0.417666	-0.0022434
			0.417738	-0.00207026
			0.417849	-0.000116301
			0.4179	0.00479985
			0.417976	0.0108625
			0.418072	0.00465164
			0.418143	0.0112887
			0.418167	0.00976557
			0.418262	0.00231716
			0.418353	-0.000210154
			0.418453	0.0129606
			0.418524	0.0066516
			0.418619	0.00280924
			0.418715	0.000911244
			0.418811	-0.0009336
			0.418881	-0.00447028
			0.418977	-0.00198623
			0.419024	-0.0044164
			0.419106	0.00357212
			0.419238	0.0123037
			0.419285	0.00641404
			0.419381	0.0072956
			0.419475	0.00321073
			0.419543	-0.000462898
			0.419618	-0.0103154
			0.419729	-0.0031242
			0.419788	0.000197696
			0.419879	0.00295378
			0.41995	0.00795665
			0.419998	0.0126536
			0.420069	0.0115669
			0.420164	0.0169613
			0.420235	0.0170987
			0.42033	0.012233
			0.420394	0.00710036
			0.420448	0.000983158
			0.420543	-0.00124082
			0.420613	0.00193035
			0.420733	0.0019486
			0.420804	0.00204698
			0.420898	0.0175433
			0.420946	0.0180977
			0.42108	0.0154916
			0.421159	0.0138442
			0.421206	0.0106746
			0.421301	0.00965269
			0.421372	0.0117312
			0.421395	0.0106046
			0.42149	0.0144987
			0.421584	0.01696
			0.421655	0.020655
			0.421717	0.0227667
			0.421844	0.0183203
			0.421892	0.0191522
			0.421963	0.0115521
			0.422081	-0.000550988
			0.422151	-0.00368812
			0.422222	-0.00652118
			0.42231	-0.0127042
			0.422411	-0.00572874
			0.422458	0.00217485
			0.4226	0.0116856
			0.42265	0.0204543
			0.422718	0.016471
			0.422812	0.0105777
			0.422883	0.00458961
			0.423	-0.0039536
			0.423071	-0.00833436
			0.42311	-0.00719971
			0.423189	-0.000135964
			0.423269	0.00631664
			0.423356	0.0157042
			0.423424	0.0245771
			0.423539	0.0238564
			0.423634	0.020449
			0.423659	0.0213162
			0.423734	0.0157352
			0.423824	0.00936073
			0.423895	0.0106459
			0.423965	0.0138266
			0.424073	0.0132821
			0.42413	0.00872439
			0.4242	0.0107363
			0.424294	0.0116059
			0.424364	0.0197733
			0.424473	0.0190363
			0.42455	0.0151286
			0.42461	0.020786
			0.424693	0.0187134
			0.424763	0.0180089
			0.424857	0.00271777
			0.424927	0.00183034
			0.424975	-0.00780924
			0.425068	-0.0103428
			0.425162	-0.0139707
			0.425256	-0.0109881
			0.425326	-0.00161522
			0.42541	0.00463437
			0.425467	0.0142512
			0.425537	0.021143
			0.425631	0.0223256
			0.425701	0.0140764
			0.425794	0.0197955
			0.425846	0.0150694
			0.42594	0.0143674
			0.426023	0.00296273
			0.426099	0.000349595
			0.426169	-0.00522519
			0.426215	-0.00355133
			0.426356	-0.00555857
			0.426449	0.0032127
			0.426473	-0.00042587
			0.426543	0.00277993
			0.426636	0.00131493
			0.42673	0.00152614
			0.4268	0.00876363
			0.426846	0.00865779
			0.42694	0.0111795
			0.42701	0.0169507
			0.427126	0.0335532
			0.427186	0.0252364
			0.42729	0.0214279
			0.427313	0.0176427
			0.427406	0.00557534
			0.427499	-0.00124274
			0.427569	-0.00528177
			0.427639	-0.00172474
			0.427709	0.00101673
			0.427779	0.00266809
			0.427896	0.00722674
			0.427942	0.0120412
			0.428059	0.00695305
			0.428128	0.00273662
			0.428221	0.000224271
			0.42828	-0.00503892
			0.428338	-0.00692612
			0.428408	-0.00643741
			0.428501	-0.019196
			0.428617	-0.00584585
			0.428687	0.00313275
			0.428756	0.00716628
			0.428803	0.0202388
			0.428873	0.0214703
			0.428965	0.0228807
			0.429032	0.00810727
			0.429128	-0.00554142
			0.429231	-0.00863164
			0.429267	-0.0125337
			0.42936	-0.0101038
			0.42943	-0.00334127
			0.429523	0.0018104
			0.429592	-7.8575e-05
			0.429639	0.00181497
			0.429731	0.0013892
			0.429801	-0.00056505
			0.429891	-0.00234225
			0.42994	-0.00870284
			0.430078	-0.00593138
			0.430102	-0.0104108
			0.430172	-0.0154661
			0.430281	-0.016626
			0.430326	-0.0185614
			0.430412	-0.0111852
			0.430496	-0.0124621
			0.430565	-0.0169787
			0.43064	-0.0161951
			0.430727	-0.00930521
			0.43082	-0.00387741
			0.430866	0.00078191
			0.430935	0.00355971
			0.431028	0.00241089
			0.431097	0.0048374
			0.43119	-0.0109815
			0.431236	-0.0113913
			0.431305	-0.0122068
			0.431398	-0.00706773
			0.431467	0.000787639
			0.431559	0.00239243
			0.431652	0.00371815
			0.431675	0.0065804
			0.43179	-0.00671427
			0.431859	-0.0159152
			0.431964	-0.0224291
			0.43204	-0.0315242
			0.432113	-0.0391668
			0.432159	-0.0340768
			0.432228	-0.0359992
			0.432321	-0.0212409
			0.432396	-0.00845585
			0.432505	0.00580942
			0.432568	0.00519937
			0.432597	0.0122484
			0.432689	0.00839523
			0.432781	-0.00450154
			0.43285	-0.00463719
			0.432943	-0.00924396
			0.433058	-0.0110156
			0.433127	-0.0107468
			0.43315	-0.0123652
			0.433262	-0.00368546
			0.433334	0.0093631
			0.433403	0.0156423
			0.433458	0.0151546
			0.43355	0.0150836
			0.43361	0.00218239
			0.433678	-0.00648125
			0.43377	-0.0115323
			0.433831	-0.0185424
			0.433885	-0.023298
			0.433954	-0.0194798
			0.434	-0.0237177
			0.434138	-0.0280091
			0.434209	-0.0254757
			0.434253	-0.0286816
			0.434367	-0.0267876
			0.434436	-0.0263921
			0.434516	-0.0213143
			0.434574	-0.0119295
			0.43462	-0.00323652
			0.434711	-0.00564851
			0.434803	-0.0154954
			0.434872	-0.0116047
			0.434929	-0.0137459
			0.434994	-0.0260533
			0.435101	-0.0274141
			0.435218	-0.0255847
			0.435261	-0.022214
			0.43533	-0.0181827
			0.435421	-0.0104173
			0.435485	-0.0120757
			0.435603	-0.00665267
			0.435627	-0.00951103
			0.435696	-0.00714335
			0.43581	-0.0109434
			0.435879	-0.0165175
			0.435907	-0.0122136
			0.436016	-0.00901971
			0.436062	-0.00919582
			0.436153	-0.0110578
			0.436213	-0.00966244
			0.436323	-0.0114298
			0.436359	-0.0108169
			0.436427	-0.0113014
			0.436517	-0.0107793
			0.43661	-0.00280759
			0.436701	-0.00114862
			0.436724	-0.00125705
			0.436806	0.00074118
			0.436906	0.0025446
			0.436975	-0.00257147
			0.437066	-0.00667027
			0.437132	-0.00317895
			0.43718	0.00039351
			0.43727	0.000537254
			0.437343	-0.00717172
			0.437453	-0.00663326
			0.437522	-0.00486089
			0.437613	0.00048986
			0.437658	-0.00542127
			0.437727	-0.00676208
			0.437795	-0.00325763
			0.437886	0.00113032
			0.437954	-0.00374087
			0.438	-0.00942602
			0.438091	-0.00365413
			0.438167	-0.00387455
			0.438227	-0.00482519
			0.438341	-0.00120778
			0.438408	0.00153463
			0.43852	0.00361517
			0.438568	0.00718141
			0.438636	0.0073263
			0.438704	0.0078924
			0.438781	0.016912
			0.438886	0.01592
			0.438909	0.0163891
			0.439009	0.0105403
			0.43909	0.0108489
			0.439158	0.015904
			0.439249	0.0168996
			0.439339	0.0160589
			0.439363	0.00983345
			0.439453	0.0103198
[truncated: 9 more rows]

## Sheet: Supplementary Fig. 6p
Half-map FSC
1/resolution (1/Å)	FSC corrected
0.001001	1
0.005102	0.999999
0.010204	0.999993
0.015306	0.999967
0.020408	0.999954
0.02551	0.999922
0.030612	0.999643
0.035714	0.999323
0.040816	0.99922
0.045918	0.998367
0.05102	0.996943
0.056122	0.995488
0.061224	0.995431
0.066327	0.995042
0.071429	0.99512
0.076531	0.995097
0.081633	0.994214
0.086735	0.993308
0.091837	0.992045
0.096939	0.989564
0.102041	0.986299
0.107143	0.981893
0.112245	0.97523
0.117347	0.966598
0.122449	0.955179
0.127551	0.940335
0.132653	0.922952
0.137755	0.908086
0.142857	0.863621
0.147959	0.851873
0.153061	0.843926
0.158163	0.836978
0.163265	0.832481
0.168367	0.828529
0.173469	0.826394
0.178571	0.821719
0.183673	0.82871
0.188776	0.833617
0.193878	0.829303
0.19898	0.831662
0.204082	0.824247
0.209184	0.810198
0.214286	0.787787
0.219388	0.752137
0.22449	0.695456
0.229592	0.627667
0.234694	0.556404
0.239796	0.45487
0.244898	0.33587
0.25	0.249886
0.255102	0.213229
0.260204	0.163147
0.265306	0.118816
0.270408	0.085166
0.27551	0.048264
0.280612	0.055258
0.285714	0.065174
0.290816	0.017657
0.295918	0.012544
0.30102	0.037999
0.306122	0.007982
0.311224	-0.00827
0.316327	-0.00431
0.321429	-0.00151
0.326531	0.007185
0.331633	-0.01661
0.336735	-0.02856
0.341837	-0.01229
0.346939	-0.02645
0.352041	-0.03954
0.357143	-0.037

## Sheet: Supplementary Fig. 8a
Half-map FSC
1/resolution (1/Å)	FSC corrected
0.001001	1
0.004895	1
0.00979	0.999995
0.014684	0.999973
0.019579	0.999956
0.024474	0.999944
0.029369	0.999845
0.034263	0.999527
0.039158	0.999381
0.044053	0.998862
0.048948	0.998084
0.053842	0.997389
0.058737	0.996711
0.063632	0.996262
0.068527	0.995409
0.073421	0.995916
0.078316	0.99587
0.083211	0.99501
0.088106	0.993696
0.093	0.992121
0.097895	0.990387
0.10279	0.987957
0.107685	0.984395
0.11258	0.979451
0.117474	0.974555
0.122369	0.968099
0.127264	0.958454
0.132159	0.943031
0.137053	0.927419
0.141948	0.919785
0.146843	0.893057
0.151738	0.892044
0.156632	0.8844
0.161527	0.868285
0.166422	0.876162
0.171317	0.887212
0.176211	0.892772
0.181106	0.89387
0.186001	0.894
0.190896	0.900241
0.195791	0.905796
0.200685	0.908113
0.20558	0.907732
0.210475	0.902625
0.21537	0.895515
0.220264	0.8901
0.225159	0.879715
0.230054	0.858074
0.234949	0.827169
0.239843	0.794079
0.244738	0.771738
0.249633	0.740818
0.254528	0.693345
0.259422	0.646496
0.264317	0.599975
0.269212	0.53503
0.274107	0.471813
0.279001	0.417733
0.283896	0.35503
0.288791	0.321061
0.293686	0.27692
0.298581	0.244562
0.303475	0.210746
0.30837	0.182669
0.313265	0.159668
0.31816	0.128588
0.323054	0.105833
0.327949	0.070969
0.332844	0.05655
0.337739	0.052722
0.342633	0.039684
0.347528	0.033648
0.352423	0.036897
0.357318	0.020946
0.362212	0.002436
0.367107	0.004505
0.372002	-0.00518
0.376897	-0.0225
0.381791	-0.02281
0.386686	-0.00321
0.391581	0.023695
0.396476	0.026714
0.401371	0.019165
0.406265	0.012741
0.41116	0.016437
0.416055	0.000280937
0.42095	-0.01821
0.425844	-0.01353
0.430739	-0.00906
0.435634	-0.000470452
0.440529	0.010727
