# Supplementary material for: Molecular basis of XPF-ERCC1 targeting to SLX4-dependent DNA repair pathways
Source: Nat Commun. 2025 Dec 16;17:522. doi: 10.1038/s41467-025-67216-3 (PMC12804970; doi:10.1038/s41467-025-67216-3)
Supplement: Supplementary file 6 — Source data [file 41467_2025_67216_MOESM6_ESM.zip › Feng_etal_Source_Data/SupplementaryFig4b/PlotsSLX4SLX4IP.csv]

1.000000000000000000e+00 1.000000000000000000e+00 1.000000000000000000e+00 1.000000000000000000e+00 1.000000000000000000e+00
9.999998590092181727e-01 9.999988855873555016e-01 9.999866850479991465e-01 9.999907743121759784e-01 9.999900555857742512e-01
9.999978461063084856e-01 9.999948311097054399e-01 9.999352138912848131e-01 9.999287531123925987e-01 9.999368341312980801e-01
9.999382385545669827e-01 9.990872203963466758e-01 9.996410716760046888e-01 9.995802141745028235e-01 9.996593949375042198e-01
9.997640353216414866e-01 9.999509237000847595e-01 9.992708795733156180e-01 9.994422794018164025e-01 9.997387021981738453e-01
9.998910925548917250e-01 9.997319224092159340e-01 9.989954901521473918e-01 9.982172062118620515e-01 9.995581680751507436e-01
9.995419380243929508e-01 9.992319131395459575e-01 9.968927804772735879e-01 9.957708214952717407e-01 9.983479346364358964e-01
9.989106485293861581e-01 9.989913647977316513e-01 9.987066485199580512e-01 9.966522309803479418e-01 9.982070451671812839e-01
9.988680305254130642e-01 9.964897893229781589e-01 9.990466089247929116e-01 9.956362893626978794e-01 9.980728679803746450e-01
9.982594712869398146e-01 9.990894642774866830e-01 9.928701525323214705e-01 9.889356680864701543e-01 9.966952432892808300e-01
9.961137270792520537e-01 9.970928002961668701e-01 9.942300957926689664e-01 9.730346762771947544e-01 9.934505132905762093e-01
9.943109484133442200e-01 9.834785274524066034e-01 9.916352595527619940e-01 9.750866109033585749e-01 9.888723815526163641e-01
9.929218850863511525e-01 9.837520767130398802e-01 9.950519792683917286e-01 9.718950213017729656e-01 9.880483091329914647e-01
9.923934431386549626e-01 9.951370183078263043e-01 9.962017941682588251e-01 9.657506147205777713e-01 9.917078171362205818e-01
9.950841634914617817e-01 9.966609358692406495e-01 9.934903924194876668e-01 9.788205517281942658e-01 9.927100073360068944e-01
9.950027244853850705e-01 9.953335114159971297e-01 9.896602713768627435e-01 9.779125989286747700e-01 9.917073927996054028e-01
9.934229206348246244e-01 9.932047948246014446e-01 9.923492640410920274e-01 9.744577849939207725e-01 9.909895173855925998e-01
9.934397010734208333e-01 9.894819162374914878e-01 9.913641636286245618e-01 9.755044179875292931e-01 9.891875868394823801e-01
9.926560629792444690e-01 9.890278263166057959e-01 9.945841668193143859e-01 9.682181684961684853e-01 9.871990683289145752e-01
9.894742252520296599e-01 9.882795060895332995e-01 9.932739918887139030e-01 9.607917199025285404e-01 9.852251154732609706e-01
9.862351575167912499e-01 9.784471178716422912e-01 9.903750788088315771e-01 9.554415005743160938e-01 9.794540244632470305e-01
9.832220231941947164e-01 9.612033481081339037e-01 9.813223723638507812e-01 9.375053863923313857e-01 9.705036728216202002e-01
9.808239008175777540e-01 9.523923628323115453e-01 9.455759091125230942e-01 9.076065652462143030e-01 9.582916797221059380e-01
9.790241752355316462e-01 9.445941876375446578e-01 9.519937755728061779e-01 8.981622126144714890e-01 9.512315004144262787e-01
9.723426219401229975e-01 9.273505554700881559e-01 9.548355471469071043e-01 8.711993047398568502e-01 9.413795877761974573e-01
9.629178270534869410e-01 9.109731475548493718e-01 9.420539115861741308e-01 8.533943243789391397e-01 9.230754351031525973e-01
9.399504783398755503e-01 8.992868063025297731e-01 9.317037254769571231e-01 8.289325508682158228e-01 9.012220827129380218e-01
9.113139519922545118e-01 8.799110116903026135e-01 9.220415631636162956e-01 8.134499927127102348e-01 8.891767931287030136e-01
9.016115411315869244e-01 8.615503894130445151e-01 9.192229593611406235e-01 8.023580269771346529e-01 8.807743042466800176e-01
8.951846788416242262e-01 8.768600313376012645e-01 9.181033689535726960e-01 7.945979457217950959e-01 8.737914447926237171e-01
8.964999945635554468e-01 8.929293103176232371e-01 9.300054876455222663e-01 7.886196564258751707e-01 8.736383156300431274e-01
9.024090597891744059e-01 8.910694050838994240e-01 9.215073007339721345e-01 7.813344987540303821e-01 8.743376082737518429e-01
9.158066442732866186e-01 9.035600615772674260e-01 9.422106825784649642e-01 7.969144574317793550e-01 8.876153556232699859e-01
9.250952207486236034e-01 9.200099877380968350e-01 9.399459885974166262e-01 8.062403113692149237e-01 8.918489103919584604e-01
9.266579422051914872e-01 9.092442777822563604e-01 9.273897113529658842e-01 8.102812158655591235e-01 8.925054267705030409e-01
9.256178889809414390e-01 8.982605015918326830e-01 9.241944585631717279e-01 8.087580982353772541e-01 8.917258827115650544e-01
9.303035778791908239e-01 9.081272022547229872e-01 9.116955747923164433e-01 8.196878628373536202e-01 8.942056365618438196e-01
9.313930743767081522e-01 9.091163332192914170e-01 9.347499308992792688e-01 8.259376280041053064e-01 9.018140517537304168e-01
9.336613633034076543e-01 8.924182683439219055e-01 9.405186774521566706e-01 8.249321682884481755e-01 8.985899820838090246e-01
9.342608672247759705e-01 8.762010715062986677e-01 9.318118445786972570e-01 8.181528516116666205e-01 8.955247177676722847e-01
9.351046402233496035e-01 8.783210559899957692e-01 9.074832247105788507e-01 8.090915382459477057e-01 8.924113322941049642e-01
9.258591664021574852e-01 8.738834296344792918e-01 8.804563835147473094e-01 7.955469592677194557e-01 8.804404779042138696e-01
9.086837174750205248e-01 8.525238359196103399e-01 8.570709118136984328e-01 7.669030386571668023e-01 8.562534868911223507e-01
8.715836424695712070e-01 8.149648097064270402e-01 8.559823842916058911e-01 7.321303011078108547e-01 8.214722335590506352e-01
8.267215862877803634e-01 7.871922835022836518e-01 8.046820669828530503e-01 6.823575027504334978e-01 7.810483560843664019e-01
7.968007539293634478e-01 7.464202837966864568e-01 7.855390913096361727e-01 6.360772596947744661e-01 7.389788540638834169e-01
7.879229563137544190e-01 6.906408880608234657e-01 7.412756476101780567e-01 6.018000797648723754e-01 6.980068736817028885e-01
7.519049750255398790e-01 6.479145614926457020e-01 6.608644692030285483e-01 5.670386233507079821e-01 6.581140421486584291e-01
6.962650363364327744e-01 5.878808135321155204e-01 5.989581292958794378e-01 5.285221203146379665e-01 6.198775016698598872e-01
6.360647284765321707e-01 5.320505437752808264e-01 5.766879352317282326e-01 4.843678352758225558e-01 5.710209464297698601e-01
5.969759997022432430e-01 4.837274077247753490e-01 5.322349812156843551e-01 4.383616175914396007e-01 5.176306228136177134e-01
5.884405619515822305e-01 4.354441446104256319e-01 4.888121034526184405e-01 3.986976054619149057e-01 4.648099436916118266e-01
5.523966510446052247e-01 3.590025217587326511e-01 4.720578061201159414e-01 3.690183712102685920e-01 4.241546982985410219e-01
4.529425312261916026e-01 2.365346528947430971e-01 3.652433504582749402e-01 3.191725503777158024e-01 3.548244981939848164e-01
3.728882182674538859e-01 2.333587243441239412e-01 2.909674291178906969e-01 2.482989766101231510e-01 2.840925626057986264e-01
3.381815836665901798e-01 2.413987498277009869e-01 3.241633512902329928e-01 2.120052100579399856e-01 2.444804497939179755e-01
2.581827744624973775e-01 1.566159856105521497e-01 3.018605507532277077e-01 1.698066640925258719e-01 1.944538882267896618e-01
2.007382130726187985e-01 5.791984282483558788e-02 1.981448227016852637e-01 1.395945976555078016e-01 1.465146286388845920e-01
1.705949508298516826e-01 2.143391545326862532e-02 2.045478092978373630e-01 1.156696732925094340e-01 1.356735988174788965e-01
1.338449469055510987e-01 1.054121204654549643e-01 2.557802313650799353e-01 1.028716068900517866e-01 1.175311433773500586e-01
1.210000922785063188e-01 1.369234945067789588e-01 1.341891413727159532e-01 9.416862640849660293e-02 8.389977998252494407e-02
1.582330300684641755e-01 5.902550549041971767e-02 1.357324847380065314e-01 7.322201582786717899e-02 7.357958689154220355e-02
1.839814645256855341e-01 3.594013336891664374e-03 1.009637535464457531e-01 6.777478718026695714e-02 7.627534369506612510e-02
0.000000000000000000e+00 0.000000000000000000e+00 0.000000000000000000e+00 5.754674659842703294e-02 5.662177665911836966e-02
0.000000000000000000e+00 0.000000000000000000e+00 0.000000000000000000e+00 4.658129223189023255e-02 3.930650193062220493e-02
0.000000000000000000e+00 0.000000000000000000e+00 0.000000000000000000e+00 4.043133840716904570e-02 2.747302270321088161e-02
0.000000000000000000e+00 0.000000000000000000e+00 0.000000000000000000e+00 3.249759320903870818e-02 2.409518998362886189e-02
0.000000000000000000e+00 0.000000000000000000e+00 0.000000000000000000e+00 2.702110804809582101e-02 2.735285068406850123e-02
0.000000000000000000e+00 0.000000000000000000e+00 0.000000000000000000e+00 3.081965282157746525e-02 3.352910715669597114e-02
0.000000000000000000e+00 0.000000000000000000e+00 0.000000000000000000e+00 2.109011161092793490e-02 2.139585531250201567e-02
0.000000000000000000e+00 0.000000000000000000e+00 0.000000000000000000e+00 1.678582508560374012e-02 1.770721894482936778e-02
0.000000000000000000e+00 0.000000000000000000e+00 0.000000000000000000e+00 5.886456186932504395e-04 -3.404871117651510348e-03
0.000000000000000000e+00 0.000000000000000000e+00 0.000000000000000000e+00 -7.202481320423463965e-03 -1.389181442090204818e-02
0.000000000000000000e+00 0.000000000000000000e+00 0.000000000000000000e+00 2.100574608642464354e-04 -1.156030988833936122e-03
0.000000000000000000e+00 0.000000000000000000e+00 0.000000000000000000e+00 6.517920889978143228e-03 6.470300491323662320e-03
0.000000000000000000e+00 0.000000000000000000e+00 0.000000000000000000e+00 9.408362122449885276e-03 1.242686918043563920e-03
0.000000000000000000e+00 0.000000000000000000e+00 0.000000000000000000e+00 5.359881582335595043e-03 3.223283773829198166e-03
0.000000000000000000e+00 0.000000000000000000e+00 0.000000000000000000e+00 -1.025362425759985228e-02 -1.048280259250578689e-02
0.000000000000000000e+00 0.000000000000000000e+00 0.000000000000000000e+00 3.197868616350404720e-03 -2.334420479294503311e-04
0.000000000000000000e+00 0.000000000000000000e+00 0.000000000000000000e+00 2.341947956873065631e-03 -2.891745651881149574e-03
0.000000000000000000e+00 0.000000000000000000e+00 0.000000000000000000e+00 -9.541837256645997051e-03 -1.660704805080535224e-02
0.000000000000000000e+00 0.000000000000000000e+00 0.000000000000000000e+00 -1.850028910244659597e-02 -1.892596067562793416e-02
0.000000000000000000e+00 0.000000000000000000e+00 0.000000000000000000e+00 -2.004787659748304227e-03 -2.208600639010530053e-03
0.000000000000000000e+00 0.000000000000000000e+00 0.000000000000000000e+00 1.015026304560753823e-03 2.752722815816160268e-03
0.000000000000000000e+00 0.000000000000000000e+00 0.000000000000000000e+00 -4.640381811220860298e-03 -5.341916192195215844e-03
0.000000000000000000e+00 0.000000000000000000e+00 0.000000000000000000e+00 1.334101102577993359e-02 1.296420996338016468e-02
0.000000000000000000e+00 0.000000000000000000e+00 0.000000000000000000e+00 1.135487516805167539e-02 2.372341730713828714e-02
0.000000000000000000e+00 0.000000000000000000e+00 0.000000000000000000e+00 -3.366697822185882403e-03 3.029846294355858800e-03
0.000000000000000000e+00 0.000000000000000000e+00 0.000000000000000000e+00 -4.781676298432360750e-03 -8.388094456574020363e-03
0.000000000000000000e+00 0.000000000000000000e+00 0.000000000000000000e+00 -7.082391855122830999e-04 -9.316630619402655258e-03
