# Supplementary material for: Molecular basis of XPF-ERCC1 targeting to SLX4-dependent DNA repair pathways
Source: Nat Commun. 2025 Dec 16;17:522. doi: 10.1038/s41467-025-67216-3 (PMC12804970; doi:10.1038/s41467-025-67216-3)
Supplement: Supplementary file 6 — Source data [file 41467_2025_67216_MOESM6_ESM.zip › Feng_etal_Source_Data/SupplementaryFig4b/ResEMSLX4SLX4IPOutglobalFSC.csv]

0.0	0.0	1.0
0.005555555555555556	0.0054466230936819175	0.9999900555857743
0.011111111111111112	0.010893246187363835	0.9999368341312981
0.016666666666666666	0.016339869281045753	0.9996593949375042
0.022222222222222223	0.02178649237472767	0.9997387021981738
0.027777777777777776	0.027233115468409584	0.9995581680751507
0.03333333333333333	0.032679738562091505	0.9983479346364359
0.03888888888888889	0.03812636165577342	0.9982070451671813
0.044444444444444446	0.04357298474945534	0.9980728679803746
0.05	0.049019607843137254	0.9966952432892808
0.05555555555555555	0.05446623093681917	0.9934505132905762
0.06111111111111111	0.05991285403050109	0.9888723815526164
0.06666666666666667	0.06535947712418301	0.9880483091329915
0.07222222222222222	0.07080610021786492	0.9917078171362206
0.07777777777777778	0.07625272331154684	0.9927100073360069
0.08333333333333333	0.08169934640522875	0.9917073927996054
0.08888888888888889	0.08714596949891068	0.9909895173855926
0.09444444444444444	0.09259259259259259	0.9891875868394824
0.1	0.09803921568627451	0.9871990683289146
0.10555555555555556	0.10348583877995643	0.985225115473261
0.1111111111111111	0.10893246187363834	0.979454024463247
0.11666666666666667	0.11437908496732026	0.9705036728216202
0.12222222222222222	0.11982570806100218	0.9582916797221059
0.12777777777777777	0.12527233115468409	0.9512315004144263
0.13333333333333333	0.13071895424836602	0.9413795877761975
0.1388888888888889	0.13616557734204793	0.9230754351031526
0.14444444444444443	0.14161220043572983	0.901222082712938
0.15	0.14705882352941177	0.889176793128703
0.15555555555555556	0.15250544662309368	0.88077430424668
0.16111111111111112	0.1579520697167756	0.8737914447926237
0.16666666666666666	0.1633986928104575	0.8736383156300431
0.17222222222222222	0.16884531590413943	0.8743376082737518
0.17777777777777778	0.17429193899782136	0.88761535562327
0.18333333333333332	0.17973856209150324	0.8918489103919585
0.18888888888888888	0.18518518518518517	0.892505426770503
0.19444444444444445	0.1906318082788671	0.891725882711565
0.2	0.19607843137254902	0.8942056365618438
0.20555555555555555	0.20152505446623092	0.9018140517537304
0.2111111111111111	0.20697167755991286	0.898589982083809
0.21666666666666667	0.21241830065359477	0.8955247177676723
0.2222222222222222	0.21786492374727667	0.892411332294105
0.22777777777777777	0.2233115468409586	0.8804404779042139
0.23333333333333334	0.22875816993464052	0.8562534868911224
0.2388888888888889	0.23420479302832245	0.8214722335590506
0.24444444444444444	0.23965141612200436	0.7810483560843664
0.25	0.24509803921568626	0.7389788540638834
0.25555555555555554	0.25054466230936817	0.6980068736817029
0.2611111111111111	0.2559912854030501	0.6581140421486584
0.26666666666666666	0.26143790849673204	0.6198775016698599
0.2722222222222222	0.2668845315904139	0.5710209464297699
0.2777777777777778	0.27233115468409586	0.5176306228136177
0.2833333333333333	0.2777777777777778	0.4648099436916118
0.28888888888888886	0.28322440087145967	0.424154698298541
0.29444444444444445	0.2886710239651416	0.3548244981939848
0.3	0.29411764705882354	0.2840925626057986
0.3055555555555556	0.2995642701525055	0.24448044979391798
0.3111111111111111	0.30501089324618735	0.19445388822678966
0.31666666666666665	0.3104575163398693	0.1465146286388846
0.32222222222222224	0.3159041394335512	0.1356735988174789
0.3277777777777778	0.3213507625272331	0.11753114337735006
0.3333333333333333	0.326797385620915	0.08389977998252494
0.3388888888888889	0.332244008714597	0.0735795868915422
0.34444444444444444	0.33769063180827885	0.07627534369506613
0.35	0.34313725490196073	0.05662177665911837
0.35555555555555557	0.3485838779956427	0.039306501930622205
0.3611111111111111	0.3540305010893246	0.02747302270321088
0.36666666666666664	0.3594771241830065	0.024095189983628862
0.37222222222222223	0.36492374727668847	0.0273528506840685
0.37777777777777777	0.37037037037037035	0.03352910715669597
0.38333333333333336	0.3758169934640523	0.021395855312502016
0.3888888888888889	0.3812636165577342	0.017707218944829368
0.39444444444444443	0.3867102396514161	-0.0034048711176515103
0.4	0.39215686274509803	-0.013891814420902048
0.40555555555555556	0.39760348583877997	-0.0011560309888339361
0.4111111111111111	0.40305010893246185	0.006470300491323662
0.4166666666666667	0.4084967320261438	0.001242686918043564
0.4222222222222222	0.4139433551198257	0.003223283773829198
0.42777777777777776	0.4193899782135076	-0.010482802592505787
0.43333333333333335	0.42483660130718953	-0.00023344204792945033
0.4388888888888889	0.43028322440087147	-0.0028917456518811496
0.4444444444444444	0.43572984749455335	-0.016607048050805352
0.45	0.4411764705882353	-0.018925960675627934
0.45555555555555555	0.4466230936819172	-0.00220860063901053
0.46111111111111114	0.45206971677559915	0.0027527228158161603
0.4666666666666667	0.45751633986928103	-0.005341916192195216
0.4722222222222222	0.46296296296296297	0.012964209963380165
0.4777777777777778	0.4684095860566449	0.023723417307138287
0.48333333333333334	0.4738562091503268	0.003029846294355859
0.4888888888888889	0.4793028322440087	-0.00838809445657402
0.49444444444444446	0.48474945533769065	-0.009316630619402655
0.5	0.49019607843137253	-0.004214411122591121
