# Supplementary material for: Molecular basis of XPF-ERCC1 targeting to SLX4-dependent DNA repair pathways
Source: Nat Commun. 2025 Dec 16;17:522. doi: 10.1038/s41467-025-67216-3 (PMC12804970; doi:10.1038/s41467-025-67216-3)
Supplement: Supplementary file 6 — Source data [file 41467_2025_67216_MOESM6_ESM.zip › Feng_etal_Source_Data/SupplementaryFig4b/histogram_raw.csv]

1.000000000000000000e+00	1.000000000000000000e+00	1.000000000000000000e+00	1.000000000000000000e+00	1.000000000000000000e+00	1.000000000000000000e+00	1.000000000000000000e+00	1.000000000000000000e+00	1.000000000000000000e+00	1.000000000000000000e+00	1.000000000000000000e+00	1.000000000000000000e+00	1.000000000000000000e+00	1.000000000000000000e+00	1.000000000000000000e+00	1.000000000000000000e+00	1.000000000000000000e+00	1.000000000000000000e+00	1.000000000000000000e+00	1.000000000000000000e+00	1.000000000000000000e+00	1.000000000000000000e+00	1.000000000000000000e+00	1.000000000000000000e+00	1.000000000000000000e+00	1.000000000000000000e+00	1.000000000000000000e+00	1.000000000000000000e+00	1.000000000000000000e+00	1.000000000000000000e+00	1.000000000000000000e+00	1.000000000000000000e+00	1.000000000000000000e+00	1.000000000000000000e+00	1.000000000000000000e+00	1.000000000000000000e+00	1.000000000000000000e+00	1.000000000000000000e+00	1.000000000000000000e+00	1.000000000000000000e+00	1.000000000000000000e+00	1.000000000000000000e+00	1.000000000000000000e+00	1.000000000000000000e+00	1.000000000000000000e+00	1.000000000000000000e+00	1.000000000000000000e+00	1.000000000000000000e+00	1.000000000000000000e+00	1.000000000000000000e+00
9.999985098838806152e-01	9.999818801879882812e-01	9.998936653137207031e-01	9.999985098838806152e-01	9.999890327453613281e-01	9.999989867210388184e-01	9.999855756759643555e-01	9.999985098838806152e-01	9.999890327453613281e-01	9.999989867210388184e-01	9.999989867210388184e-01	9.999998807907104492e-01	9.999998807907104492e-01	9.999989867210388184e-01	9.999855756759643555e-01	9.999985098838806152e-01	9.999890327453613281e-01	9.999989867210388184e-01	9.999855756759643555e-01	9.999985098838806152e-01	9.999985098838806152e-01	9.999890327453613281e-01	9.999998807907104492e-01	9.999985098838806152e-01	9.999890327453613281e-01	9.999989867210388184e-01	9.999855756759643555e-01	9.999985098838806152e-01	9.999890327453613281e-01	9.999989867210388184e-01	9.999989867210388184e-01	9.999561309814453125e-01	9.999223351478576660e-01	9.999989867210388184e-01	9.999855756759643555e-01	9.999985098838806152e-01	9.999890327453613281e-01	9.999989867210388184e-01	9.999855756759643555e-01	9.999985098838806152e-01	9.999998807907104492e-01	9.999998807907104492e-01	9.999998807907104492e-01	9.999998807907104492e-01	9.999998807907104492e-01	9.999998807907104492e-01	9.999998807907104492e-01	9.999998807907104492e-01	9.999998807907104492e-01	9.999998807907104492e-01
9.999223351478576660e-01	9.999818801879882812e-01	9.998936653137207031e-01	9.999561309814453125e-01	9.999223351478576660e-01	9.999982714653015137e-01	9.998288154602050781e-01	9.999971389770507812e-01	9.999866485595703125e-01	9.999867677688598633e-01	9.999316930770874023e-01	9.999790787696838379e-01	9.999597072601318359e-01	9.999969005584716797e-01	9.999316930770874023e-01	9.999948143959045410e-01	9.999917745590209961e-01	9.999996423721313477e-01	9.999881982803344727e-01	9.999948143959045410e-01	9.999223351478576660e-01	9.999818801879882812e-01	9.998936653137207031e-01	9.999561309814453125e-01	9.999223351478576660e-01	9.999989867210388184e-01	9.999855756759643555e-01	9.999985098838806152e-01	9.999890327453613281e-01	9.999989867210388184e-01	9.998936653137207031e-01	9.999561309814453125e-01	9.999223351478576660e-01	9.999818801879882812e-01	9.998936653137207031e-01	9.999628663063049316e-01	9.999866485595703125e-01	9.999867677688598633e-01	9.998288154602050781e-01	9.999971389770507812e-01	9.999597072601318359e-01	9.999969005584716797e-01	9.999316930770874023e-01	9.999790787696838379e-01	9.999917745590209961e-01	9.999996423721313477e-01	9.999881982803344727e-01	9.999948143959045410e-01	9.999917745590209961e-01	9.999996423721313477e-01
9.998595714569091797e-01	9.989436268806457520e-01	9.997786879539489746e-01	9.998344182968139648e-01	9.998674988746643066e-01	9.997795224189758301e-01	9.999677538871765137e-01	9.993802905082702637e-01	9.981950521469116211e-01	9.998319149017333984e-01	9.998527169227600098e-01	9.999790787696838379e-01	9.999597072601318359e-01	9.997795224189758301e-01	9.999677538871765137e-01	9.998344182968139648e-01	9.996205568313598633e-01	9.998319149017333984e-01	9.999834299087524414e-01	9.998456835746765137e-01	9.998595714569091797e-01	9.991483092308044434e-01	9.999316930770874023e-01	9.998344182968139648e-01	9.998674988746643066e-01	9.997795224189758301e-01	9.999834299087524414e-01	9.998456835746765137e-01	9.996205568313598633e-01	9.998319149017333984e-01	9.998527169227600098e-01	9.998233914375305176e-01	9.997288584709167480e-01	9.997795224189758301e-01	9.999677538871765137e-01	9.998344182968139648e-01	9.998674988746643066e-01	9.998319149017333984e-01	9.999834299087524414e-01	9.998456835746765137e-01	9.999483227729797363e-01	9.999551177024841309e-01	9.996632337570190430e-01	9.998806715011596680e-01	9.999483227729797363e-01	9.998865127563476562e-01	9.997915625572204590e-01	9.999524950981140137e-01	9.999467134475708008e-01	9.998865127563476562e-01
9.999251961708068848e-01	9.980323314666748047e-01	9.997786879539489746e-01	9.999483823776245117e-01	9.999734759330749512e-01	9.997124075889587402e-01	9.998822808265686035e-01	9.993802905082702637e-01	9.981950521469116211e-01	9.998135566711425781e-01	9.998903274536132812e-01	9.999276399612426758e-01	9.999384284019470215e-01	9.994888305664062500e-01	9.999724626541137695e-01	9.995131492614746094e-01	9.997499585151672363e-01	9.997273683547973633e-01	9.999612569808959961e-01	9.993916749954223633e-01	9.998028874397277832e-01	9.982824921607971191e-01	9.999514222145080566e-01	9.999276399612426758e-01	9.997859597206115723e-01	9.994340538978576660e-01	9.999501109123229980e-01	9.993916749954223633e-01	9.984809160232543945e-01	9.997273683547973633e-01	9.998971223831176758e-01	9.999685883522033691e-01	9.997288584709167480e-01	9.994669556617736816e-01	9.998822212219238281e-01	9.997096657752990723e-01	9.992704987525939941e-01	9.997004866600036621e-01	9.998965263366699219e-01	9.996556043624877930e-01	9.998897910118103027e-01	9.995627403259277344e-01	9.998963475227355957e-01	9.997190833091735840e-01	9.998836517333984375e-01	9.996575713157653809e-01	9.999571442604064941e-01	9.996754527091979980e-01	9.995082616806030273e-01	9.997452497482299805e-01
9.999160766601562500e-01	9.988241195678710938e-01	9.995268583297729492e-01	9.996884465217590332e-01	9.997251033782958984e-01	9.996585845947265625e-01	9.996677041053771973e-01	9.996119141578674316e-01	9.959839582443237305e-01	9.993322491645812988e-01	9.998373985290527344e-01	9.997543692588806152e-01	9.999536275863647461e-01	9.993558526039123535e-01	9.996886849403381348e-01	9.995522499084472656e-01	9.997352957725524902e-01	9.997503161430358887e-01	9.998677372932434082e-01	9.996511340141296387e-01	9.999477267265319824e-01	9.985905885696411133e-01	9.998940825462341309e-01	9.995203614234924316e-01	9.999149441719055176e-01	9.996140599250793457e-01	9.997447133064270020e-01	9.996511340141296387e-01	9.991928935050964355e-01	9.997418522834777832e-01	9.996908903121948242e-01	9.996213316917419434e-01	9.999268651008605957e-01	9.990472197532653809e-01	9.996485710144042969e-01	9.997028708457946777e-01	9.990668296813964844e-01	9.995877742767333984e-01	9.997668266296386719e-01	9.998508095741271973e-01	9.998897910118103027e-01	9.993143677711486816e-01	9.998940825462341309e-01	9.997190833091735840e-01	9.998836517333984375e-01	9.996575713157653809e-01	9.999155402183532715e-01	9.996754527091979980e-01	9.995082616806030273e-01	9.997452497482299805e-01
9.995356798171997070e-01	9.960147738456726074e-01	9.992836117744445801e-01	9.994933009147644043e-01	9.997251033782958984e-01	9.977863430976867676e-01	9.990062117576599121e-01	9.966477751731872559e-01	9.989869594573974609e-01	9.980757236480712891e-01	9.984769225120544434e-01	9.992109537124633789e-01	9.993557929992675781e-01	9.987951517105102539e-01	9.991877079010009766e-01	9.983256459236145020e-01	9.995765686035156250e-01	9.976252913475036621e-01	9.992436170578002930e-01	9.987586140632629395e-01	9.999477267265319824e-01	9.977305531501770020e-01	9.992360472679138184e-01	9.995203614234924316e-01	9.996142387390136719e-01	9.978646039962768555e-01	9.991212487220764160e-01	9.975258111953735352e-01	9.992208480834960938e-01	9.974025487899780273e-01	9.989146590232849121e-01	9.993115663528442383e-01	9.997588396072387695e-01	9.952433109283447266e-01	9.996485710144042969e-01	9.989007115364074707e-01	9.992440342903137207e-01	9.983569979667663574e-01	9.985117912292480469e-01	9.975231289863586426e-01	9.996102452278137207e-01	9.989814758300781250e-01	9.989686608314514160e-01	9.985789060592651367e-01	9.998836517333984375e-01	9.985135197639465332e-01	9.991313815116882324e-01	9.983820915222167969e-01	9.975681900978088379e-01	9.981091022491455078e-01
9.993211627006530762e-01	9.959217905998229980e-01	9.990022778511047363e-01	9.985647797584533691e-01	9.989476799964904785e-01	9.964855313301086426e-01	9.988365769386291504e-01	9.975609183311462402e-01	9.992145895957946777e-01	9.989451766014099121e-01	9.990633726119995117e-01	9.982469677925109863e-01	9.993557929992675781e-01	9.965953230857849121e-01	9.993327260017395020e-01	9.984351396560668945e-01	9.995765686035156250e-01	9.976252913475036621e-01	9.972073435783386230e-01	9.987586140632629395e-01	9.993765950202941895e-01	9.972868561744689941e-01	9.993107318878173828e-01	9.983716011047363281e-01	9.991227984428405762e-01	9.977170228958129883e-01	9.989191889762878418e-01	9.976704716682434082e-01	9.989744424819946289e-01	9.990448355674743652e-01	9.990233778953552246e-01	9.983595013618469238e-01	9.993615150451660156e-01	9.953761696815490723e-01	9.990466237068176270e-01	9.984654784202575684e-01	9.994389414787292480e-01	9.972823262214660645e-01	9.983399510383605957e-01	9.970530271530151367e-01	9.992913603782653809e-01	9.979507923126220703e-01	9.991079568862915039e-01	9.981141686439514160e-01	9.993960857391357422e-01	9.982402920722961426e-01	9.993512034416198730e-01	9.979853034019470215e-01	9.985878467559814453e-01	9.989499449729919434e-01
9.995483756065368652e-01	9.959217905998229980e-01	9.986834526062011719e-01	9.968959093093872070e-01	9.985320568084716797e-01	9.964855313301086426e-01	9.988294839859008789e-01	9.979608654975891113e-01	9.983267188072204590e-01	9.990363121032714844e-01	9.985390305519104004e-01	9.977915883064270020e-01	9.995090365409851074e-01	9.966914653778076172e-01	9.985805749893188477e-01	9.978291988372802734e-01	9.989375472068786621e-01	9.984517097473144531e-01	9.983566403388977051e-01	9.980581998825073242e-01	9.992870688438415527e-01	9.966338872909545898e-01	9.984844326972961426e-01	9.977074265480041504e-01	9.992344379425048828e-01	9.974199533462524414e-01	9.987185597419738770e-01	9.977307319641113281e-01	9.982765316963195801e-01	9.989773035049438477e-01	9.988045692443847656e-01	9.963800907135009766e-01	9.992782473564147949e-01	9.936690926551818848e-01	9.986701011657714844e-01	9.976057410240173340e-01	9.986118078231811523e-01	9.964310526847839355e-01	9.991413950920104980e-01	9.980045557022094727e-01	9.993090033531188965e-01	9.981451630592346191e-01	9.977050423622131348e-01	9.980146288871765137e-01	9.996013641357421875e-01	9.991507530212402344e-01	9.980164170265197754e-01	9.979042410850524902e-01	9.986834526062011719e-01	9.985143542289733887e-01
9.988470673561096191e-01	9.906043410301208496e-01	9.973919391632080078e-01	9.971435666084289551e-01	9.976194500923156738e-01	9.904172420501708984e-01	9.984089732170104980e-01	9.968844056129455566e-01	9.905482530593872070e-01	9.971305727958679199e-01	9.972259402275085449e-01	9.977548718452453613e-01	9.989187121391296387e-01	9.934721589088439941e-01	9.981952905654907227e-01	9.965068101882934570e-01	9.920917749404907227e-01	9.958156943321228027e-01	9.994896054267883301e-01	9.961002469062805176e-01	9.975987076759338379e-01	9.889972209930419922e-01	9.976210594177246094e-01	9.973992109298706055e-01	9.981872439384460449e-01	9.952655434608459473e-01	9.991535544395446777e-01	9.958598613739013672e-01	9.888203740119934082e-01	9.970674514770507812e-01	9.956797361373901367e-01	9.980216622352600098e-01	9.986950159072875977e-01	9.905701279640197754e-01	9.986701011657714844e-01	9.963361620903015137e-01	9.968143105506896973e-01	9.964310526847839355e-01	9.991413950920104980e-01	9.974699020385742188e-01	9.981372356414794922e-01	9.948710799217224121e-01	9.966707825660705566e-01	9.978638887405395508e-01	9.970968961715698242e-01	9.979224205017089844e-01	9.984771609306335449e-01	9.970189332962036133e-01	9.954801797866821289e-01	9.964957237243652344e-01
9.968197941780090332e-01	9.906043410301208496e-01	9.975985288619995117e-01	9.883176088333129883e-01	9.976194500923156738e-01	9.871044754981994629e-01	9.970637559890747070e-01	9.968844056129455566e-01	9.905482530593872070e-01	9.975282549858093262e-01	9.955402612686157227e-01	9.954994320869445801e-01	9.963941574096679688e-01	9.836999177932739258e-01	9.959854483604431152e-01	9.927982687950134277e-01	9.911428093910217285e-01	9.909809827804565430e-01	9.969297647476196289e-01	9.899016618728637695e-01	9.956750869750976562e-01	9.889972209930419922e-01	9.975731968879699707e-01	9.937827587127685547e-01	9.967401027679443359e-01	9.952655434608459473e-01	9.952539801597595215e-01	9.873864650726318359e-01	9.864560961723327637e-01	9.950864315032958984e-01	9.957434535026550293e-01	9.946064949035644531e-01	9.972224235534667969e-01	9.772805571556091309e-01	9.970676302909851074e-01	9.871135950088500977e-01	9.923400878906250000e-01	9.921402931213378906e-01	9.964951872825622559e-01	9.900190830230712891e-01	9.946509599685668945e-01	9.838334918022155762e-01	9.952861666679382324e-01	9.964416027069091797e-01	9.922066330909729004e-01	9.894317388534545898e-01	9.969333410263061523e-01	9.942345619201660156e-01	9.893499016761779785e-01	9.931353926658630371e-01
9.914556741714477539e-01	9.619508981704711914e-01	9.971920847892761230e-01	9.867501854896545410e-01	9.955832362174987793e-01	9.620019197463989258e-01	9.904810190200805664e-01	9.791346788406372070e-01	9.871277809143066406e-01	9.928634166717529297e-01	9.900707006454467773e-01	9.907054305076599121e-01	9.944103956222534180e-01	9.774175882339477539e-01	9.959854483604431152e-01	9.875994920730590820e-01	9.908214211463928223e-01	9.903446435928344727e-01	9.880420565605163574e-01	9.831098318099975586e-01	9.892036318778991699e-01	9.594258069992065430e-01	9.895163774490356445e-01	9.918434023857116699e-01	9.911474585533142090e-01	9.791566729545593262e-01	9.899496436119079590e-01	9.857866168022155762e-01	9.862342476844787598e-01	9.920535087585449219e-01	9.957776069641113281e-01	9.926402568817138672e-01	9.962484240531921387e-01	9.772805571556091309e-01	9.923776388168334961e-01	9.871135950088500977e-01	9.922426939010620117e-01	9.878038167953491211e-01	9.883906841278076172e-01	9.771388769149780273e-01	9.937210679054260254e-01	9.839196801185607910e-01	9.901158213615417480e-01	9.940764307975769043e-01	9.893129467964172363e-01	9.883502721786499023e-01	9.896933436393737793e-01	9.937133193016052246e-01	9.873708486557006836e-01	9.917065501213073730e-01
9.914556741714477539e-01	9.760204553604125977e-01	9.955317974090576172e-01	9.881135225296020508e-01	9.951050281524658203e-01	9.732100963592529297e-01	9.890478849411010742e-01	9.798660278320312500e-01	9.894812703132629395e-01	9.959922432899475098e-01	9.899127483367919922e-01	9.863140583038330078e-01	9.946123957633972168e-01	9.657814502716064453e-01	9.900432825088500977e-01	9.884602427482604980e-01	9.881518483161926270e-01	9.810901284217834473e-01	9.903198480606079102e-01	9.782760739326477051e-01	9.833166599273681641e-01	9.473868608474731445e-01	9.892920255661010742e-01	9.876686334609985352e-01	9.921525120735168457e-01	9.749484658241271973e-01	9.908211827278137207e-01	9.819852113723754883e-01	9.857245683670043945e-01	9.879579544067382812e-01	9.951101541519165039e-01	9.900791645050048828e-01	9.928096532821655273e-01	9.679719805717468262e-01	9.918261170387268066e-01	9.838676452636718750e-01	9.909213185310363770e-01	9.897115230560302734e-01	9.901471734046936035e-01	9.797344803810119629e-01	9.913479685783386230e-01	9.766592383384704590e-01	9.896942377090454102e-01	9.902946949005126953e-01	9.908733367919921875e-01	9.789363741874694824e-01	9.905430674552917480e-01	9.934458136558532715e-01	9.906080365180969238e-01	9.836229681968688965e-01
9.915355443954467773e-01	9.797253012657165527e-01	9.908116459846496582e-01	9.926925301551818848e-01	9.911036491394042969e-01	9.880663156509399414e-01	9.944748878479003906e-01	9.899626970291137695e-01	9.861304759979248047e-01	9.960958957672119141e-01	9.927138090133666992e-01	9.954044818878173828e-01	9.951918721199035645e-01	9.792340993881225586e-01	9.903863668441772461e-01	9.942213892936706543e-01	9.915996193885803223e-01	9.804077148437500000e-01	9.905728697776794434e-01	9.882600903511047363e-01	9.935875535011291504e-01	9.802919626235961914e-01	9.911965131759643555e-01	9.961093068122863770e-01	9.936940670013427734e-01	9.835011959075927734e-01	9.893538355827331543e-01	9.920291304588317871e-01	9.869078993797302246e-01	9.868148565292358398e-01	9.952463507652282715e-01	9.949377775192260742e-01	9.935026764869689941e-01	9.855440258979797363e-01	9.878694415092468262e-01	9.918161034584045410e-01	9.866434931755065918e-01	9.887736439704895020e-01	9.953013658523559570e-01	9.895921945571899414e-01	9.913479685783386230e-01	9.734316468238830566e-01	9.896942377090454102e-01	9.947395920753479004e-01	9.908733367919921875e-01	9.759642481803894043e-01	9.919896721839904785e-01	9.934458136558532715e-01	9.906080365180969238e-01	9.836229681968688965e-01
9.945995807647705078e-01	9.813023805618286133e-01	9.891146421432495117e-01	9.922378659248352051e-01	9.957091808319091797e-01	9.861580729484558105e-01	9.940723180770874023e-01	9.932341575622558594e-01	9.830154180526733398e-01	9.931237697601318359e-01	9.883863329887390137e-01	9.965552091598510742e-01	9.968904852867126465e-01	9.877942204475402832e-01	9.882030487060546875e-01	9.939112663269042969e-01	9.918338656425476074e-01	9.870750308036804199e-01	9.900878071784973145e-01	9.934996366500854492e-01	9.965004324913024902e-01	9.802919626235961914e-01	9.876888990402221680e-01	9.953926801681518555e-01	9.936940670013427734e-01	9.859061241149902344e-01	9.893538355827331543e-01	9.920291304588317871e-01	9.869078993797302246e-01	9.868148565292358398e-01	9.931825399398803711e-01	9.931939244270324707e-01	9.958631992340087891e-01	9.836863875389099121e-01	9.924152493476867676e-01	9.917272329330444336e-01	9.914981722831726074e-01	9.887736439704895020e-01	9.953013658523559570e-01	9.928053617477416992e-01	9.957829713821411133e-01	9.869120121002197266e-01	9.902932047843933105e-01	9.959971308708190918e-01	9.954302310943603516e-01	9.891121387481689453e-01	9.926739335060119629e-01	9.958101511001586914e-01	9.924680590629577637e-01	9.853081703186035156e-01
9.949049353599548340e-01	9.849702715873718262e-01	9.940484166145324707e-01	9.922378659248352051e-01	9.953194856643676758e-01	9.875131845474243164e-01	9.932595491409301758e-01	9.924498796463012695e-01	9.774736762046813965e-01	9.931237697601318359e-01	9.883863329887390137e-01	9.965552091598510742e-01	9.975568652153015137e-01	9.849328994750976562e-01	9.863017797470092773e-01	9.932745099067687988e-01	9.918338656425476074e-01	9.912816882133483887e-01	9.890528321266174316e-01	9.951980710029602051e-01	9.974144101142883301e-01	9.804186224937438965e-01	9.852358698844909668e-01	9.942394495010375977e-01	9.955196976661682129e-01	9.870606064796447754e-01	9.876961112022399902e-01	9.945235848426818848e-01	9.774442911148071289e-01	9.925053119659423828e-01	9.930644631385803223e-01	9.891223907470703125e-01	9.969586133956909180e-01	9.853494167327880859e-01	9.911619424819946289e-01	9.913477301597595215e-01	9.904136061668395996e-01	9.903436303138732910e-01	9.909948706626892090e-01	9.938638210296630859e-01	9.970538020133972168e-01	9.906395077705383301e-01	9.891075491905212402e-01	9.931717514991760254e-01	9.953672289848327637e-01	9.925554394721984863e-01	9.874443411827087402e-01	9.951225519180297852e-01	9.925384521484375000e-01	9.919874668121337891e-01
9.951394200325012207e-01	9.791064262390136719e-01	9.945961236953735352e-01	9.876038432121276855e-01	9.955617785453796387e-01	9.789256453514099121e-01	9.912378191947937012e-01	9.923565387725830078e-01	9.819018244743347168e-01	9.950092434883117676e-01	9.923912286758422852e-01	9.858742952346801758e-01	9.975813627243041992e-01	9.824787974357604980e-01	9.902114868164062500e-01	9.907736778259277344e-01	9.924074411392211914e-01	9.920029640197753906e-01	9.812984466552734375e-01	9.950237274169921875e-01	9.971420168876647949e-01	9.761156439781188965e-01	9.907552599906921387e-01	9.909375309944152832e-01	9.955537915229797363e-01	9.877616763114929199e-01	9.841753244400024414e-01	9.948678612709045410e-01	9.858402609825134277e-01	9.950141310691833496e-01	9.954479336738586426e-01	9.841324090957641602e-01	9.966095089912414551e-01	9.774510860443115234e-01	9.934142827987670898e-01	9.902342557907104492e-01	9.918522834777832031e-01	9.934577345848083496e-01	9.901270866394042969e-01	9.930048584938049316e-01	9.962669014930725098e-01	9.857758283615112305e-01	9.888117909431457520e-01	9.895201921463012695e-01	9.955038428306579590e-01	9.898378849029541016e-01	9.869369864463806152e-01	9.938659071922302246e-01	9.914072751998901367e-01	9.934515357017517090e-01
9.959358572959899902e-01	9.649711847305297852e-01	9.924367666244506836e-01	9.854947924613952637e-01	9.959276318550109863e-01	9.789256453514099121e-01	9.906715154647827148e-01	9.924765825271606445e-01	9.821715354919433594e-01	9.937350153923034668e-01	9.941769242286682129e-01	9.863639473915100098e-01	9.976361989974975586e-01	9.722204804420471191e-01	9.929621219635009766e-01	9.870478510856628418e-01	9.930059909820556641e-01	9.901767969131469727e-01	9.889333844184875488e-01	9.959492087364196777e-01	9.973555207252502441e-01	9.617983698844909668e-01	9.938122034072875977e-01	9.842506647109985352e-01	9.962248802185058594e-01	9.843472242355346680e-01	9.908092021942138672e-01	9.946962594985961914e-01	9.799236059188842773e-01	9.939453601837158203e-01	9.939213395118713379e-01	9.879722595214843750e-01	9.963001012802124023e-01	9.675220251083374023e-01	9.925776720046997070e-01	9.868087768554687500e-01	9.908874630928039551e-01	9.909749627113342285e-01	9.913200736045837402e-01	9.945011734962463379e-01	9.965726733207702637e-01	9.827568531036376953e-01	9.910354018211364746e-01	9.886285662651062012e-01	9.967492222785949707e-01	9.870026111602783203e-01	9.917124509811401367e-01	9.936343431472778320e-01	9.881659746170043945e-01	9.934313297271728516e-01
9.921508431434631348e-01	9.631773233413696289e-01	9.890065789222717285e-01	9.824820756912231445e-01	9.920767545700073242e-01	9.770719408988952637e-01	9.861269593238830566e-01	9.891266822814941406e-01	9.803373217582702637e-01	9.897019267082214355e-01	9.916885495185852051e-01	9.869276285171508789e-01	9.957129955291748047e-01	9.587397575378417969e-01	9.903211593627929688e-01	9.857075810432434082e-01	9.882650375366210938e-01	9.855017662048339844e-01	9.901002645492553711e-01	9.935318827629089355e-01	9.959671497344970703e-01	9.484086632728576660e-01	9.913411140441894531e-01	9.796351194381713867e-01	9.932454824447631836e-01	9.843472242355346680e-01	9.876449108123779297e-01	9.917474985122680664e-01	9.799236059188842773e-01	9.901191592216491699e-01	9.939213395118713379e-01	9.879722595214843750e-01	9.932357668876647949e-01	9.665359258651733398e-01	9.866981506347656250e-01	9.857146739959716797e-01	9.908874630928039551e-01	9.867268204689025879e-01	9.913983941078186035e-01	9.906377792358398438e-01	9.947446584701538086e-01	9.821336269378662109e-01	9.894396662712097168e-01	9.872174859046936035e-01	9.939461946487426758e-01	9.833981394767761230e-01	9.908682703971862793e-01	9.932835102081298828e-01	9.833491444587707520e-01	9.901168942451477051e-01
9.889656901359558105e-01	9.631773233413696289e-01	9.878904819488525391e-01	9.772420525550842285e-01	9.857425689697265625e-01	9.794921875000000000e-01	9.838728308677673340e-01	9.861806631088256836e-01	9.781343340873718262e-01	9.863509535789489746e-01	9.863409399986267090e-01	9.791377782821655273e-01	9.920682311058044434e-01	9.723026156425476074e-01	9.829507470130920410e-01	9.778212308883666992e-01	9.804790019989013672e-01	9.868382811546325684e-01	9.869531989097595215e-01	9.876888394355773926e-01	9.923970699310302734e-01	9.511809945106506348e-01	9.846443533897399902e-01	9.715329408645629883e-01	9.866433739662170410e-01	9.799318909645080566e-01	9.811665415763854980e-01	9.868172407150268555e-01	9.758287072181701660e-01	9.881446361541748047e-01	9.885783791542053223e-01	9.768416285514831543e-01	9.904369115829467773e-01	9.670552611351013184e-01	9.838920831680297852e-01	9.797250628471374512e-01	9.842144846916198730e-01	9.884169101715087891e-01	9.923864603042602539e-01	9.848713874816894531e-01	9.900367259979248047e-01	9.773128628730773926e-01	9.821227788925170898e-01	9.862241744995117188e-01	9.873622655868530273e-01	9.870008826255798340e-01	9.825905561447143555e-01	9.907153844833374023e-01	9.771692156791687012e-01	9.888352155685424805e-01
9.870597720146179199e-01	9.522925019264221191e-01	9.844782948493957520e-01	9.692113399505615234e-01	9.869858622550964355e-01	9.771733283996582031e-01	9.797833561897277832e-01	9.794765710830688477e-01	9.715540409088134766e-01	9.812190532684326172e-01	9.798913598060607910e-01	9.770330786705017090e-01	9.885510802268981934e-01	9.640222787857055664e-01	9.829507470130920410e-01	9.732863306999206543e-01	9.778630733489990234e-01	9.848355650901794434e-01	9.857134222984313965e-01	9.823796749114990234e-01	9.885420203208923340e-01	9.433274269104003906e-01	9.813500046730041504e-01	9.691007137298583984e-01	9.854227304458618164e-01	9.764592647552490234e-01	9.821493625640869141e-01	9.820832014083862305e-01	9.587343335151672363e-01	9.837217926979064941e-01	9.766307473182678223e-01	9.578295350074768066e-01	9.885458350181579590e-01	9.642356038093566895e-01	9.856432080268859863e-01	9.729264974594116211e-01	9.852746725082397461e-01	9.864758849143981934e-01	9.908976554870605469e-01	9.793519973754882812e-01	9.824951291084289551e-01	9.660896658897399902e-01	9.790531992912292480e-01	9.813525080680847168e-01	9.837916493415832520e-01	9.834512472152709961e-01	9.799431562423706055e-01	9.871634244918823242e-01	9.715628623962402344e-01	9.854758381843566895e-01
9.829741120338439941e-01	9.143717885017395020e-01	9.811708331108093262e-01	9.692113399505615234e-01	9.876969456672668457e-01	9.651254415512084961e-01	9.710770249366760254e-01	9.691293239593505859e-01	9.667199850082397461e-01	9.812190532684326172e-01	9.801406860351562500e-01	9.683740735054016113e-01	9.822252392768859863e-01	9.348462224006652832e-01	9.846509099006652832e-01	9.704127311706542969e-01	9.756584763526916504e-01	9.789474010467529297e-01	9.815162420272827148e-01	9.780758023262023926e-01	9.826142191886901855e-01	9.096095561981201172e-01	9.791297912597656250e-01	9.729164838790893555e-01	9.833022952079772949e-01	9.764592647552490234e-01	9.826170206069946289e-01	9.761856794357299805e-01	9.587343335151672363e-01	9.802886843681335449e-01	9.766307473182678223e-01	9.578295350074768066e-01	9.878070950508117676e-01	9.367832541465759277e-01	9.804305434226989746e-01	9.704754948616027832e-01	9.820933341979980469e-01	9.794898629188537598e-01	9.708005785942077637e-01	9.694581031799316406e-01	9.754676222801208496e-01	9.444633126258850098e-01	9.811241626739501953e-01	9.761043787002563477e-01	9.735778570175170898e-01	9.740881323814392090e-01	9.785308837890625000e-01	9.816333055496215820e-01	9.595485329627990723e-01	9.747231006622314453e-01
9.698556661605834961e-01	9.001140594482421875e-01	9.543698430061340332e-01	9.522568583488464355e-01	9.816212654113769531e-01	9.492632150650024414e-01	9.568056464195251465e-01	9.538234472274780273e-01	9.543800354003906250e-01	9.710466265678405762e-01	9.727036356925964355e-01	9.644292593002319336e-01	9.786909818649291992e-01	9.226595163345336914e-01	9.634715318679809570e-01	9.636170268058776855e-01	9.618878364562988281e-01	9.714694619178771973e-01	9.730200767517089844e-01	9.734193682670593262e-01	9.766497611999511719e-01	8.906838297843933105e-01	9.694516062736511230e-01	9.605981111526489258e-01	9.733169078826904297e-01	9.489861130714416504e-01	9.825610518455505371e-01	9.661667346954345703e-01	9.353194236755371094e-01	9.722397923469543457e-01	9.671967625617980957e-01	9.473509788513183594e-01	9.834632873535156250e-01	9.221335649490356445e-01	9.571160078048706055e-01	9.605635404586791992e-01	9.681414961814880371e-01	9.634709954261779785e-01	9.490150809288024902e-01	9.551367759704589844e-01	9.730772972106933594e-01	9.083060026168823242e-01	9.780812859535217285e-01	9.761043787002563477e-01	9.735778570175170898e-01	9.492837190628051758e-01	9.785308837890625000e-01	9.816333055496215820e-01	9.595485329627990723e-01	9.747231006622314453e-01
9.698556661605834961e-01	9.079615473747253418e-01	9.543698430061340332e-01	9.495012164115905762e-01	9.690226316452026367e-01	9.526097178459167480e-01	9.722467660903930664e-01	9.467971920967102051e-01	9.441638588905334473e-01	9.675447940826416016e-01	9.612070322036743164e-01	9.602398276329040527e-01	9.757437109947204590e-01	8.989854454994201660e-01	9.667686223983764648e-01	9.484120607376098633e-01	9.388677477836608887e-01	9.469335675239562988e-01	9.746436476707458496e-01	9.367934465408325195e-01	9.716209173202514648e-01	8.990208506584167480e-01	9.577209949493408203e-01	9.518142938613891602e-01	9.575116038322448730e-01	9.362436532974243164e-01	9.683888554573059082e-01	9.536519646644592285e-01	9.175054430961608887e-01	9.639245271682739258e-01	9.567796587944030762e-01	9.473509788513183594e-01	9.735937714576721191e-01	9.206353425979614258e-01	9.613615870475769043e-01	9.535412192344665527e-01	9.447582364082336426e-01	9.634208083152770996e-01	9.688947200775146484e-01	9.487980604171752930e-01	9.695193767547607422e-01	8.925856947898864746e-01	9.688396453857421875e-01	9.654288291931152344e-01	9.684679508209228516e-01	9.356532096862792969e-01	9.805866479873657227e-01	9.631972908973693848e-01	9.342530369758605957e-01	9.621319174766540527e-01
9.459856748580932617e-01	9.102873802185058594e-01	9.362185597419738770e-01	9.518013596534729004e-01	9.393977522850036621e-01	9.512215852737426758e-01	9.737668633460998535e-01	9.355118870735168457e-01	8.867464065551757812e-01	9.492973089218139648e-01	9.419388175010681152e-01	9.575868844985961914e-01	9.757437109947204590e-01	9.026508331298828125e-01	9.561141729354858398e-01	9.484120607376098633e-01	9.246267676353454590e-01	9.469335675239562988e-01	9.746436476707458496e-01	9.367934465408325195e-01	9.127278327941894531e-01	8.893716931343078613e-01	9.420456886291503906e-01	9.442207813262939453e-01	9.460833072662353516e-01	9.259842634201049805e-01	9.668273925781250000e-01	9.339203834533691406e-01	8.971974253654479980e-01	9.433583021163940430e-01	9.221622943878173828e-01	9.558336734771728516e-01	9.537613987922668457e-01	9.252440929412841797e-01	9.646832942962646484e-01	9.567558765411376953e-01	9.098269343376159668e-01	9.551244378089904785e-01	9.689025878906250000e-01	9.371150732040405273e-01	9.572743177413940430e-01	8.863469362258911133e-01	9.563824534416198730e-01	9.551121592521667480e-01	9.558932781219482422e-01	9.247217774391174316e-01	9.694936275482177734e-01	9.411004781723022461e-01	9.359272718429565430e-01	9.417541623115539551e-01
9.276212453842163086e-01	8.573549389839172363e-01	9.138470888137817383e-01	9.354947805404663086e-01	9.213860034942626953e-01	9.236776232719421387e-01	9.592460989952087402e-01	9.144146442413330078e-01	8.712471127510070801e-01	9.207229018211364746e-01	9.191417098045349121e-01	9.470301866531372070e-01	9.310856461524963379e-01	8.825485110282897949e-01	9.361481666564941406e-01	9.180144071578979492e-01	9.206656813621520996e-01	9.303533434867858887e-01	9.570090174674987793e-01	8.950260877609252930e-01	9.127278327941894531e-01	8.672009110450744629e-01	9.420456886291503906e-01	9.235908985137939453e-01	9.385865330696105957e-01	9.207654595375061035e-01	9.668273925781250000e-01	8.993345499038696289e-01	8.676813840866088867e-01	9.170308709144592285e-01	9.042198061943054199e-01	9.505485892295837402e-01	9.296535849571228027e-01	8.991382122039794922e-01	9.515135288238525391e-01	9.305178523063659668e-01	8.941845297813415527e-01	9.551244378089904785e-01	9.689025878906250000e-01	9.172896742820739746e-01	9.378538131713867188e-01	8.913900256156921387e-01	9.442455172538757324e-01	9.337471723556518555e-01	9.542710185050964355e-01	9.220170378684997559e-01	9.583116173744201660e-01	9.016609191894531250e-01	9.327674508094787598e-01	9.309915900230407715e-01
9.212218523025512695e-01	7.901664972305297852e-01	9.118905663490295410e-01	9.237911105155944824e-01	9.213860034942626953e-01	8.996083736419677734e-01	9.403200149536132812e-01	8.974049687385559082e-01	8.280872702598571777e-01	9.133427739143371582e-01	9.267275929450988770e-01	9.383924007415771484e-01	9.024592638015747070e-01	8.763907551765441895e-01	9.385811090469360352e-01	8.857783675193786621e-01	9.024697542190551758e-01	9.259451031684875488e-01	9.480043053627014160e-01	8.957620859146118164e-01	9.115380048751831055e-01	8.395070433616638184e-01	9.259346127510070801e-01	8.964572548866271973e-01	9.194250702857971191e-01	9.083257913589477539e-01	9.371591210365295410e-01	8.853946328163146973e-01	8.443228602409362793e-01	9.223947525024414062e-01	9.099833369255065918e-01	9.423089623451232910e-01	9.181708097457885742e-01	8.625689148902893066e-01	9.407648444175720215e-01	8.636245727539062500e-01	8.806976675987243652e-01	9.214821457862854004e-01	9.517256617546081543e-01	8.941606879234313965e-01	9.191355705261230469e-01	8.863801360130310059e-01	9.327102899551391602e-01	9.132347106933593750e-01	9.358720779418945312e-01	9.225744605064392090e-01	9.430617690086364746e-01	8.943474888801574707e-01	9.189823269844055176e-01	9.178634881973266602e-01
9.046252369880676270e-01	8.181939721107482910e-01	9.163487553596496582e-01	8.945308327674865723e-01	9.153729081153869629e-01	8.822714686393737793e-01	9.304569959640502930e-01	8.286558389663696289e-01	8.103803396224975586e-01	8.948464393615722656e-01	9.034918546676635742e-01	9.287972450256347656e-01	9.006556272506713867e-01	8.787675499916076660e-01	9.332546591758728027e-01	8.812015056610107422e-01	8.833313584327697754e-01	9.083794355392456055e-01	9.413061738014221191e-01	9.078654646873474121e-01	9.175380468368530273e-01	8.492625355720520020e-01	9.179294705390930176e-01	9.012125730514526367e-01	8.982122540473937988e-01	8.932353258132934570e-01	9.341900348663330078e-01	8.894804120063781738e-01	8.406896591186523438e-01	9.069734215736389160e-01	8.972139954566955566e-01	9.206023812294006348e-01	9.138776063919067383e-01	8.524283766746520996e-01	9.203814268112182617e-01	8.543277382850646973e-01	8.859458565711975098e-01	8.976719379425048828e-01	9.360738396644592285e-01	8.705343604087829590e-01	9.169237017631530762e-01	8.710970282554626465e-01	9.196279644966125488e-01	9.239590167999267578e-01	9.195345640182495117e-01	8.948540687561035156e-01	9.423192739486694336e-01	9.115821719169616699e-01	9.006705880165100098e-01	8.911429047584533691e-01
8.893601298332214355e-01	8.076803088188171387e-01	9.011523127555847168e-01	8.824605345726013184e-01	9.226849079132080078e-01	8.570579886436462402e-01	9.248307943344116211e-01	8.286558389663696289e-01	8.085183501243591309e-01	8.595913648605346680e-01	8.937867283821105957e-01	9.185568094253540039e-01	9.006556272506713867e-01	8.412689566612243652e-01	9.140533804893493652e-01	8.774940967559814453e-01	8.865378499031066895e-01	8.658449053764343262e-01	9.250083565711975098e-01	8.891490101814270020e-01	9.175183176994323730e-01	8.070270419120788574e-01	9.031773805618286133e-01	9.125567078590393066e-01	9.007054567337036133e-01	8.308014869689941406e-01	9.212813973426818848e-01	8.795198202133178711e-01	8.296386599540710449e-01	8.687844276428222656e-01	8.972139954566955566e-01	8.922110795974731445e-01	9.290714859962463379e-01	8.505069613456726074e-01	9.065453410148620605e-01	8.543277382850646973e-01	8.957030177116394043e-01	8.487723469734191895e-01	9.251535534858703613e-01	8.584727644920349121e-01	9.152384400367736816e-01	8.508244156837463379e-01	9.180045723915100098e-01	9.241090416908264160e-01	9.089097380638122559e-01	8.543310165405273438e-01	9.289637804031372070e-01	9.122062921524047852e-01	8.904792666435241699e-01	8.655321598052978516e-01
8.935711383819580078e-01	7.509891986846923828e-01	8.794170618057250977e-01	9.008438587188720703e-01	9.118804931640625000e-01	8.279193639755249023e-01	9.080954790115356445e-01	8.005892038345336914e-01	7.801371216773986816e-01	8.297313451766967773e-01	8.668497204780578613e-01	9.198595881462097168e-01	9.179300069808959961e-01	8.024034500122070312e-01	9.011617302894592285e-01	8.850663900375366211e-01	8.818680644035339355e-01	8.355259299278259277e-01	9.138901233673095703e-01	8.525742292404174805e-01	8.992538452148437500e-01	7.774673700332641602e-01	9.031773805618286133e-01	9.093183279037475586e-01	9.007054567337036133e-01	8.308014869689941406e-01	9.093586206436157227e-01	8.381453752517700195e-01	8.027356863021850586e-01	8.687844276428222656e-01	8.539281487464904785e-01	9.011576175689697266e-01	9.337300658226013184e-01	8.310859799385070801e-01	9.008651971817016602e-01	8.785243034362792969e-01	8.694346547126770020e-01	8.437504172325134277e-01	9.067344665527343750e-01	8.281617760658264160e-01	8.996048569679260254e-01	8.351361155509948730e-01	9.033830165863037109e-01	9.145537614822387695e-01	9.019244909286499023e-01	8.253028988838195801e-01	9.126546382904052734e-01	8.813571929931640625e-01	8.795070052146911621e-01	8.690136671066284180e-01
9.040309786796569824e-01	7.509891986846923828e-01	8.779718279838562012e-01	9.024400115013122559e-01	9.173176884651184082e-01	8.302084803581237793e-01	9.256529211997985840e-01	8.324809670448303223e-01	7.762695550918579102e-01	8.633614778518676758e-01	8.593806624412536621e-01	9.273290634155273438e-01	9.123381376266479492e-01	7.872002124786376953e-01	8.848243355751037598e-01	8.791356682777404785e-01	8.671594262123107910e-01	8.136535882949829102e-01	9.161014556884765625e-01	8.163537979125976562e-01	8.962559103965759277e-01	7.472976446151733398e-01	8.734769225120544434e-01	9.015181064605712891e-01	8.938255906105041504e-01	8.136302232742309570e-01	8.926205635070800781e-01	8.197560310363769531e-01	7.801309823989868164e-01	8.295911550521850586e-01	8.783134222030639648e-01	8.790770769119262695e-01	9.306898117065429688e-01	7.894543409347534180e-01	9.074001312255859375e-01	8.762317895889282227e-01	8.497217297554016113e-01	8.437504172325134277e-01	9.067344665527343750e-01	8.234659433364868164e-01	9.080233573913574219e-01	7.903820872306823730e-01	8.787484765052795410e-01	9.152322411537170410e-01	8.924997448921203613e-01	8.097163438796997070e-01	9.251543283462524414e-01	8.640024662017822266e-01	8.798890709877014160e-01	8.605714440345764160e-01
9.079406857490539551e-01	7.259009480476379395e-01	9.093119502067565918e-01	8.748633265495300293e-01	9.161008000373840332e-01	7.901166081428527832e-01	9.430289268493652344e-01	8.464711308479309082e-01	7.601922154426574707e-01	8.964430093765258789e-01	8.848342895507812500e-01	9.222214221954345703e-01	9.306097030639648438e-01	7.409489750862121582e-01	8.907898664474487305e-01	8.981477618217468262e-01	8.717337250709533691e-01	8.149446249008178711e-01	9.165746569633483887e-01	8.651962876319885254e-01	9.081754088401794434e-01	6.811403036117553711e-01	8.844128847122192383e-01	9.007301330566406250e-01	9.088458418846130371e-01	7.811574339866638184e-01	9.096921086311340332e-01	8.681521415710449219e-01	7.565765976905822754e-01	8.677399754524230957e-01	8.919502496719360352e-01	8.600944876670837402e-01	9.359314441680908203e-01	7.282362580299377441e-01	9.228186607360839844e-01	8.589374423027038574e-01	8.290388584136962891e-01	8.535683155059814453e-01	9.447883963584899902e-01	8.523071408271789551e-01	9.080233573913574219e-01	7.903820872306823730e-01	8.948530554771423340e-01	9.253378510475158691e-01	9.101917743682861328e-01	8.247689008712768555e-01	9.251543283462524414e-01	8.640024662017822266e-01	8.798890709877014160e-01	8.605714440345764160e-01
9.158253073692321777e-01	7.292196750640869141e-01	9.328653216361999512e-01	8.742787241935729980e-01	9.157695174217224121e-01	7.894405722618103027e-01	9.594546556472778320e-01	8.432421684265136719e-01	7.596220374107360840e-01	9.101494550704956055e-01	8.848342895507812500e-01	9.164491295814514160e-01	9.306097030639648438e-01	7.159131169319152832e-01	9.155675172805786133e-01	8.981477618217468262e-01	8.880094885826110840e-01	8.149446249008178711e-01	9.252949953079223633e-01	8.651962876319885254e-01	9.308435320854187012e-01	6.950342059135437012e-01	9.144189357757568359e-01	8.914474844932556152e-01	9.230328798294067383e-01	7.455440759658813477e-01	9.326143264770507812e-01	8.921545743942260742e-01	7.724352478981018066e-01	8.731549978256225586e-01	9.147169589996337891e-01	8.705722689628601074e-01	9.342496395111083984e-01	7.282362580299377441e-01	9.414992928504943848e-01	8.589374423027038574e-01	8.290388584136962891e-01	8.635265231132507324e-01	9.501771926879882812e-01	8.563714623451232910e-01	9.344598054885864258e-01	7.599456906318664551e-01	9.198140501976013184e-01	9.202756285667419434e-01	9.274837374687194824e-01	8.201317787170410156e-01	9.344442486763000488e-01	9.031770825386047363e-01	8.989078402519226074e-01	8.727649450302124023e-01
9.322652220726013184e-01	7.200012207031250000e-01	9.228124022483825684e-01	9.168671369552612305e-01	9.068421125411987305e-01	8.251591920852661133e-01	9.501699805259704590e-01	8.556387424468994141e-01	7.498255372047424316e-01	8.980275988578796387e-01	9.036431312561035156e-01	9.348611235618591309e-01	9.300657510757446289e-01	7.544228434562683105e-01	9.071903228759765625e-01	9.063592553138732910e-01	8.496274948120117188e-01	8.476656079292297363e-01	9.242451190948486328e-01	8.867357969284057617e-01	9.293541908264160156e-01	6.950342059135437012e-01	9.144189357757568359e-01	9.189684391021728516e-01	8.985095024108886719e-01	7.991732954978942871e-01	9.237625002861022949e-01	8.921545743942260742e-01	7.724352478981018066e-01	8.793023228645324707e-01	9.230803847312927246e-01	9.238204956054687500e-01	9.352112412452697754e-01	7.749161720275878906e-01	9.322834610939025879e-01	8.878547549247741699e-01	8.432258367538452148e-01	8.524483442306518555e-01	9.464575648307800293e-01	8.487172722816467285e-01	9.359461069107055664e-01	7.659125328063964844e-01	9.214052557945251465e-01	9.312739968299865723e-01	9.127552509307861328e-01	8.421927690505981445e-01	9.239876866340637207e-01	9.117140173912048340e-01	8.752839565277099609e-01	8.862313628196716309e-01
9.391340613365173340e-01	7.366966605186462402e-01	9.136372208595275879e-01	9.305741786956787109e-01	9.068421125411987305e-01	8.668032884597778320e-01	9.493210315704345703e-01	8.556387424468994141e-01	7.488300800323486328e-01	8.905824422836303711e-01	8.778181672096252441e-01	9.281775951385498047e-01	9.336904287338256836e-01	7.699319124221801758e-01	8.969730138778686523e-01	9.190719127655029297e-01	8.312447667121887207e-01	8.444961905479431152e-01	9.343293309211730957e-01	8.981505632400512695e-01	9.256547093391418457e-01	7.284637093544006348e-01	8.844320178031921387e-01	9.199408292770385742e-01	8.967491388320922852e-01	8.289963006973266602e-01	9.110546112060546875e-01	8.978924751281738281e-01	7.117461562156677246e-01	8.604816794395446777e-01	9.070313572883605957e-01	9.347511529922485352e-01	9.387760758399963379e-01	8.288972973823547363e-01	9.231927394866943359e-01	9.104628562927246094e-01	8.319174647331237793e-01	8.863338232040405273e-01	9.421200156211853027e-01	8.668933510780334473e-01	9.314972162246704102e-01	7.820299863815307617e-01	9.013973474502563477e-01	9.372463822364807129e-01	8.944141864776611328e-01	8.304508328437805176e-01	9.220675826072692871e-01	9.162691235542297363e-01	8.409089446067810059e-01	8.763137459754943848e-01
9.440329074859619141e-01	7.280097603797912598e-01	9.208019971847534180e-01	9.190762639045715332e-01	9.217534661293029785e-01	8.770231604576110840e-01	9.467908143997192383e-01	8.521875143051147461e-01	7.731840610504150391e-01	9.004426002502441406e-01	8.764675259590148926e-01	9.313957691192626953e-01	9.373658299446105957e-01	7.625039219856262207e-01	8.942416310310363770e-01	9.101682305335998535e-01	8.206062316894531250e-01	8.578547239303588867e-01	9.242516160011291504e-01	9.109275937080383301e-01	9.315117001533508301e-01	7.156054973602294922e-01	8.909440636634826660e-01	9.256462454795837402e-01	8.860447406768798828e-01	8.349897265434265137e-01	9.123681187629699707e-01	8.945119976997375488e-01	6.713806986808776855e-01	8.860975503921508789e-01	9.043376445770263672e-01	9.331703186035156250e-01	9.434259533882141113e-01	8.288972973823547363e-01	9.231927394866943359e-01	8.836801052093505859e-01	8.550226688385009766e-01	8.863338232040405273e-01	9.343107938766479492e-01	8.763470053672790527e-01	9.351277351379394531e-01	7.733090519905090332e-01	8.883479237556457520e-01	9.426159858703613281e-01	8.988059163093566895e-01	8.490585684776306152e-01	9.139415025711059570e-01	9.285210967063903809e-01	8.316098451614379883e-01	8.874099850654602051e-01
9.440329074859619141e-01	7.280097603797912598e-01	9.221245646476745605e-01	9.082957506179809570e-01	9.300686120986938477e-01	8.606798648834228516e-01	9.467908143997192383e-01	8.621393442153930664e-01	8.176095485687255859e-01	9.126902818679809570e-01	8.903375864028930664e-01	9.245377779006958008e-01	9.344540834426879883e-01	7.745732069015502930e-01	9.018408656120300293e-01	9.090439081192016602e-01	8.505089282989501953e-01	8.653450012207031250e-01	9.266861677169799805e-01	9.145539999008178711e-01	9.381120800971984863e-01	7.274929285049438477e-01	8.977608680725097656e-01	9.108453989028930664e-01	9.142422080039978027e-01	7.978668808937072754e-01	9.352551102638244629e-01	8.970054984092712402e-01	7.216625809669494629e-01	9.042772650718688965e-01	9.109604358673095703e-01	9.173442721366882324e-01	9.412230253219604492e-01	7.818617820739746094e-01	9.322630763053894043e-01	8.761337399482727051e-01	8.874684572219848633e-01	8.979822397232055664e-01	9.389618635177612305e-01	8.961651921272277832e-01	9.330149292945861816e-01	7.939931154251098633e-01	8.799555301666259766e-01	9.365633130073547363e-01	8.977470993995666504e-01	8.539102077484130859e-01	9.158313870429992676e-01	9.313631057739257812e-01	8.580468893051147461e-01	8.926310539245605469e-01
9.428909420967102051e-01	7.604979872703552246e-01	9.266567826271057129e-01	9.076011180877685547e-01	9.301424622535705566e-01	8.476604819297790527e-01	9.489006996154785156e-01	8.772985339164733887e-01	8.195479512214660645e-01	9.054842591285705566e-01	9.029851555824279785e-01	9.245377779006958008e-01	9.401198625564575195e-01	7.865889072418212891e-01	9.108158349990844727e-01	9.090439081192016602e-01	8.505089282989501953e-01	8.670063018798828125e-01	9.361679553985595703e-01	9.256024956703186035e-01	9.411090612411499023e-01	7.274929285049438477e-01	8.993045687675476074e-01	9.108453989028930664e-01	9.194764494895935059e-01	7.978668808937072754e-01	9.352551102638244629e-01	9.083126783370971680e-01	7.389534115791320801e-01	8.981798291206359863e-01	9.109604358673095703e-01	9.173442721366882324e-01	9.412230253219604492e-01	7.900981903076171875e-01	9.408440589904785156e-01	8.856070041656494141e-01	8.874684572219848633e-01	8.848878145217895508e-01	9.393452405929565430e-01	9.024080038070678711e-01	9.423332810401916504e-01	8.208170533180236816e-01	8.876360654830932617e-01	9.405551552772521973e-01	9.200943708419799805e-01	8.647696375846862793e-01	9.223940372467041016e-01	9.405233860015869141e-01	8.834815025329589844e-01	8.944575786590576172e-01
9.356918931007385254e-01	7.454963326454162598e-01	9.117776155471801758e-01	9.195478558540344238e-01	9.301129579544067383e-01	8.260239362716674805e-01	9.577661156654357910e-01	8.801324367523193359e-01	8.083104491233825684e-01	8.721160292625427246e-01	8.866375088691711426e-01	9.320651888847351074e-01	9.390293955802917480e-01	7.693928480148315430e-01	9.151555299758911133e-01	9.252208471298217773e-01	8.609133362770080566e-01	8.520749211311340332e-01	9.387047886848449707e-01	9.322346448898315430e-01	9.401718974113464355e-01	7.242431044578552246e-01	8.899427652359008789e-01	9.140343070030212402e-01	9.116798639297485352e-01	7.917976975440979004e-01	9.364129900932312012e-01	9.107164144515991211e-01	7.610300183296203613e-01	8.763412833213806152e-01	9.069097638130187988e-01	9.271090626716613770e-01	9.462012648582458496e-01	7.589499354362487793e-01	9.410843253135681152e-01	8.909376263618469238e-01	8.861278891563415527e-01	8.652969002723693848e-01	9.446818232536315918e-01	8.977695703506469727e-01	9.501886963844299316e-01	8.022821545600891113e-01	8.899707198143005371e-01	9.447636604309082031e-01	9.214855432510375977e-01	8.560720086097717285e-01	9.226651191711425781e-01	9.427336454391479492e-01	8.765703439712524414e-01	8.864693045616149902e-01
9.262833595275878906e-01	7.796519994735717773e-01	9.117776155471801758e-01	9.166877865791320801e-01	9.175794124603271484e-01	8.467647433280944824e-01	9.569095969200134277e-01	8.745965957641601562e-01	7.828584909439086914e-01	8.721160292625427246e-01	8.767752647399902344e-01	9.379842877388000488e-01	9.337290525436401367e-01	7.676784396171569824e-01	9.037195444107055664e-01	9.228588342666625977e-01	8.578166961669921875e-01	8.454065918922424316e-01	9.415735006332397461e-01	9.311175346374511719e-01	9.351618289947509766e-01	7.305365800857543945e-01	8.740766048431396484e-01	9.194562435150146484e-01	9.084607362747192383e-01	8.118860721588134766e-01	9.291893243789672852e-01	9.109480977058410645e-01	7.518711686134338379e-01	8.695837259292602539e-01	8.887931704521179199e-01	9.260004758834838867e-01	9.394493699073791504e-01	7.828804850578308105e-01	9.285651445388793945e-01	8.970224857330322266e-01	8.703307509422302246e-01	8.796938657760620117e-01	9.514076709747314453e-01	8.992885947227478027e-01	9.501886963844299316e-01	7.878516912460327148e-01	8.899707198143005371e-01	9.445591568946838379e-01	9.222685098648071289e-01	8.560720086097717285e-01	9.185149073600769043e-01	9.427336454391479492e-01	8.765703439712524414e-01	8.864693045616149902e-01
9.240496754646301270e-01	7.422303557395935059e-01	9.089214205741882324e-01	8.941498994827270508e-01	9.230946302413940430e-01	8.342220187187194824e-01	9.459900259971618652e-01	8.749415278434753418e-01	7.743148803710937500e-01	8.816696405410766602e-01	8.783740997314453125e-01	8.892751932144165039e-01	9.300674200057983398e-01	7.457081675529479980e-01	9.132726788520812988e-01	9.072736501693725586e-01	8.538475632667541504e-01	8.378989100456237793e-01	9.336022734642028809e-01	9.299002289772033691e-01	9.294712543487548828e-01	7.162967920303344727e-01	8.953815102577209473e-01	8.951071500778198242e-01	9.079105854034423828e-01	8.118860721588134766e-01	9.291893243789672852e-01	9.015847444534301758e-01	7.521345615386962891e-01	8.835790157318115234e-01	8.912206888198852539e-01	9.142884612083435059e-01	9.354988336563110352e-01	8.011786937713623047e-01	9.288137555122375488e-01	8.750011324882507324e-01	8.646233677864074707e-01	8.793098330497741699e-01	9.467307329177856445e-01	9.059355854988098145e-01	9.422924518585205078e-01	7.747575640678405762e-01	9.017908573150634766e-01	9.278174638748168945e-01	9.181641340255737305e-01	8.328390121459960938e-01	9.243600964546203613e-01	9.329580068588256836e-01	8.584863543510437012e-01	8.855410218238830566e-01
9.219189882278442383e-01	7.422303557395935059e-01	9.089214205741882324e-01	8.955546021461486816e-01	9.230946302413940430e-01	8.342220187187194824e-01	9.324916601181030273e-01	8.711069822311401367e-01	7.743148803710937500e-01	8.743802905082702637e-01	8.783740997314453125e-01	8.892751932144165039e-01	9.240960478782653809e-01	7.184632420539855957e-01	9.132726788520812988e-01	8.873825669288635254e-01	8.361231684684753418e-01	8.378989100456237793e-01	9.336022734642028809e-01	9.254811406135559082e-01	9.278604388236999512e-01	6.816118359565734863e-01	8.935299515724182129e-01	8.815495967864990234e-01	8.976935744285583496e-01	7.829627394676208496e-01	9.160428047180175781e-01	8.965359926223754883e-01	7.464728951454162598e-01	8.739251494407653809e-01	8.998786807060241699e-01	8.911222815513610840e-01	9.211034774780273438e-01	7.580562233924865723e-01	9.054517149925231934e-01	8.695852160453796387e-01	8.476344347000122070e-01	8.660961985588073730e-01	9.304100275039672852e-01	8.948990702629089355e-01	9.318802356719970703e-01	7.527297139167785645e-01	8.985736370086669922e-01	8.966213464736938477e-01	9.122226834297180176e-01	8.133890032768249512e-01	9.184416532516479492e-01	9.140735268592834473e-01	8.172110915184020996e-01	8.838883638381958008e-01
9.085914492607116699e-01	6.379761099815368652e-01	8.876689672470092773e-01	8.782183527946472168e-01	9.061971306800842285e-01	8.035045266151428223e-01	9.115843176841735840e-01	8.420148491859436035e-01	7.518293857574462891e-01	8.431769013404846191e-01	8.622168302536010742e-01	8.738044500350952148e-01	9.100547432899475098e-01	6.498554944992065430e-01	8.877701759338378906e-01	8.721439242362976074e-01	8.198625445365905762e-01	8.150847554206848145e-01	8.916059732437133789e-01	9.055537581443786621e-01	9.214601516723632812e-01	6.018650531768798828e-01	8.717008233070373535e-01	8.701270818710327148e-01	8.827950954437255859e-01	7.491849660873413086e-01	9.000651240348815918e-01	8.819723725318908691e-01	7.341530919075012207e-01	8.423042297363281250e-01	8.872676491737365723e-01	8.911222815513610840e-01	9.211034774780273438e-01	7.055258154869079590e-01	9.054517149925231934e-01	8.563270568847656250e-01	8.476344347000122070e-01	8.260644674301147461e-01	9.064585566520690918e-01	8.592724800109863281e-01	9.201058149337768555e-01	7.408745288848876953e-01	8.877722620964050293e-01	8.833834528923034668e-01	8.947260975837707520e-01	8.131847381591796875e-01	8.997739553451538086e-01	8.985543251037597656e-01	7.700102925300598145e-01	8.655623197555541992e-01
8.774526715278625488e-01	5.943816304206848145e-01	8.455280065536499023e-01	8.737200498580932617e-01	8.751318454742431641e-01	7.565279006958007812e-01	8.873116970062255859e-01	8.131507635116577148e-01	7.185501456260681152e-01	7.887127995491027832e-01	8.456729054450988770e-01	8.524567484855651855e-01	8.938913345336914062e-01	6.091697216033935547e-01	8.702441453933715820e-01	8.452838063240051270e-01	7.867240309715270996e-01	7.768351435661315918e-01	8.801330327987670898e-01	8.691720962524414062e-01	8.950396776199340820e-01	5.418433547019958496e-01	8.470146656036376953e-01	8.498566746711730957e-01	8.200896978378295898e-01	6.912658810615539551e-01	8.901524543762207031e-01	8.476423025131225586e-01	7.096748352050781250e-01	8.149210810661315918e-01	8.326957821846008301e-01	8.699138760566711426e-01	8.958934545516967773e-01	6.671108603477478027e-01	8.775937557220458984e-01	8.495073914527893066e-01	8.168628811836242676e-01	7.644358873367309570e-01	8.911901712417602539e-01	8.130996227264404297e-01	8.933066129684448242e-01	6.829635500907897949e-01	8.753858208656311035e-01	8.540558815002441406e-01	8.588503599166870117e-01	7.674113512039184570e-01	8.817738294601440430e-01	8.654173612594604492e-01	7.346186637878417969e-01	8.405188918113708496e-01
8.558174371719360352e-01	5.690601468086242676e-01	8.005197644233703613e-01	8.581203222274780273e-01	8.611851930618286133e-01	7.209696769714355469e-01	8.501092791557312012e-01	7.559127211570739746e-01	6.456797122955322266e-01	7.022856473922729492e-01	8.130007982254028320e-01	8.374040126800537109e-01	8.622633814811706543e-01	5.778183937072753906e-01	8.626579642295837402e-01	7.471504807472229004e-01	7.332840561866760254e-01	7.280379533767700195e-01	8.748505711555480957e-01	7.887009382247924805e-01	8.510124087333679199e-01	4.811454117298126221e-01	8.275311589241027832e-01	8.498566746711730957e-01	8.200896978378295898e-01	6.695485711097717285e-01	8.782029747962951660e-01	7.711090445518493652e-01	6.533427834510803223e-01	8.158354163169860840e-01	8.326957821846008301e-01	8.496649861335754395e-01	8.958934545516967773e-01	6.296714544296264648e-01	8.386268615722656250e-01	8.251817822456359863e-01	8.101059198379516602e-01	7.107073664665222168e-01	8.692334294319152832e-01	7.202920913696289062e-01	8.521953821182250977e-01	6.291927099227905273e-01	8.561717867851257324e-01	8.261578083038330078e-01	8.181965351104736328e-01	7.146376371383666992e-01	8.802248239517211914e-01	8.274939656257629395e-01	6.641913056373596191e-01	7.887443304061889648e-01
8.306877613067626953e-01	4.963244795799255371e-01	7.488170862197875977e-01	8.214849829673767090e-01	8.593840003013610840e-01	7.209696769714355469e-01	8.414002656936645508e-01	6.705003380775451660e-01	5.583800673484802246e-01	7.022856473922729492e-01	7.634441852569580078e-01	8.349552154541015625e-01	8.331686854362487793e-01	5.194283127784729004e-01	8.409080505371093750e-01	7.471504807472229004e-01	6.967774033546447754e-01	6.853290200233459473e-01	8.777488470077514648e-01	6.666093468666076660e-01	7.864873409271240234e-01	4.598620235919952393e-01	7.899715304374694824e-01	7.978054881095886230e-01	7.873595356941223145e-01	6.276707649230957031e-01	8.637202382087707520e-01	6.758786439895629883e-01	5.850073695182800293e-01	7.309551239013671875e-01	7.076603770256042480e-01	8.316999673843383789e-01	8.854326605796813965e-01	5.666815042495727539e-01	8.106221556663513184e-01	7.806106805801391602e-01	7.845261096954345703e-01	6.794773936271667480e-01	8.799654841423034668e-01	6.352699398994445801e-01	7.925135493278503418e-01	5.667877197265625000e-01	8.179676532745361328e-01	7.985849380493164062e-01	7.555671930313110352e-01	6.502771377563476562e-01	8.692336678504943848e-01	7.436354756355285645e-01	6.409614086151123047e-01	7.112634181976318359e-01
7.918849587440490723e-01	4.505862593650817871e-01	7.196047306060791016e-01	7.895532250404357910e-01	8.012022972106933594e-01	6.221577525138854980e-01	8.286018371582031250e-01	6.299176216125488281e-01	4.442121088504791260e-01	6.847158074378967285e-01	7.140326499938964844e-01	8.235258460044860840e-01	7.747999429702758789e-01	4.879263341426849365e-01	8.036938309669494629e-01	6.949361562728881836e-01	6.065332293510437012e-01	6.175755858421325684e-01	8.608973622322082520e-01	6.025798320770263672e-01	7.435358762741088867e-01	4.235042333602905273e-01	7.444529533386230469e-01	7.532891631126403809e-01	6.999826431274414062e-01	5.739460587501525879e-01	8.414769768714904785e-01	6.243511438369750977e-01	4.806852340698242188e-01	6.804568171501159668e-01	6.915653944015502930e-01	8.140909075736999512e-01	8.474764227867126465e-01	5.206347703933715820e-01	7.748642563819885254e-01	7.324176430702209473e-01	6.442277431488037109e-01	6.358563303947448730e-01	8.260172605514526367e-01	6.113723516464233398e-01	7.465276718139648438e-01	5.328230857849121094e-01	7.592467069625854492e-01	7.570716142654418945e-01	7.071377635002136230e-01	6.064462661743164062e-01	8.458501100540161133e-01	6.826429367065429688e-01	6.318674087524414062e-01	6.512863636016845703e-01
7.918849587440490723e-01	4.505862593650817871e-01	7.437140345573425293e-01	7.364434599876403809e-01	7.420250177383422852e-01	5.916955471038818359e-01	8.149644732475280762e-01	6.299176216125488281e-01	3.752490580081939697e-01	6.935284137725830078e-01	7.206844091415405273e-01	7.823387980461120605e-01	7.335924506187438965e-01	4.659318327903747559e-01	7.528946399688720703e-01	6.314930915832519531e-01	6.050627827644348145e-01	6.037444472312927246e-01	8.064380884170532227e-01	5.793226361274719238e-01	7.242231965065002441e-01	3.635561466217041016e-01	7.178164124488830566e-01	7.066226601600646973e-01	6.960532069206237793e-01	5.375940799713134766e-01	7.816711664199829102e-01	5.881374478340148926e-01	4.270693957805633545e-01	6.857931613922119141e-01	7.280872464179992676e-01	7.675787806510925293e-01	7.943174839019775391e-01	5.206347703933715820e-01	7.483443617820739746e-01	6.716356277465820312e-01	6.442277431488037109e-01	6.286789774894714355e-01	8.260172605514526367e-01	6.315827369689941406e-01	7.350546717643737793e-01	5.013257265090942383e-01	7.310523390769958496e-01	7.023643255233764648e-01	7.183665633201599121e-01	5.743148326873779297e-01	7.952269315719604492e-01	6.347590088844299316e-01	6.392722129821777344e-01	6.320198774337768555e-01
7.327898740768432617e-01	3.241260349750518799e-01	7.256043553352355957e-01	6.596907377243041992e-01	6.783006191253662109e-01	5.732185840606689453e-01	7.615594863891601562e-01	5.859881639480590820e-01	3.970907330513000488e-01	6.831871867179870605e-01	7.156650424003601074e-01	7.383722066879272461e-01	7.054163813591003418e-01	4.446550905704498291e-01	7.107291817665100098e-01	6.056367754936218262e-01	5.549354553222656250e-01	6.058904528617858887e-01	7.390087842941284180e-01	6.605505943298339844e-01	7.077695131301879883e-01	3.180862367153167725e-01	6.966812014579772949e-01	6.710296869277954102e-01	6.446860432624816895e-01	5.375940799713134766e-01	7.157088518142700195e-01	5.881374478340148926e-01	4.270693957805633545e-01	6.995915770530700684e-01	6.928596496582031250e-01	7.320046424865722656e-01	6.740946769714355469e-01	4.699784219264984131e-01	7.223718762397766113e-01	6.123546361923217773e-01	5.689678192138671875e-01	6.497297883033752441e-01	7.657716274261474609e-01	6.201313138008117676e-01	6.899164319038391113e-01	5.013257265090942383e-01	7.165480852127075195e-01	7.023643255233764648e-01	6.670877933502197266e-01	5.743148326873779297e-01	7.376012802124023438e-01	6.347590088844299316e-01	6.392722129821777344e-01	6.320198774337768555e-01
7.230677604675292969e-01	3.240172863006591797e-01	6.893239617347717285e-01	6.039765477180480957e-01	6.783006191253662109e-01	5.192411541938781738e-01	7.387022972106933594e-01	5.459830760955810547e-01	4.464803934097290039e-01	6.311875581741333008e-01	5.571212172508239746e-01	6.975384354591369629e-01	6.723094582557678223e-01	4.043386280536651611e-01	6.293103098869323730e-01	5.784615874290466309e-01	4.955416321754455566e-01	5.701255202293395996e-01	6.583096981048583984e-01	6.621354818344116211e-01	6.994611620903015137e-01	3.221140205860137939e-01	6.695514917373657227e-01	6.453686356544494629e-01	6.170659661293029785e-01	5.006760358810424805e-01	6.917572617530822754e-01	6.065647602081298828e-01	4.029442369937896729e-01	6.456734538078308105e-01	6.340467929840087891e-01	6.886026263236999512e-01	6.740946769714355469e-01	4.377021789550781250e-01	6.987875699996948242e-01	6.123546361923217773e-01	5.489233732223510742e-01	5.880003571510314941e-01	7.010643482208251953e-01	6.212852597236633301e-01	6.494039297103881836e-01	4.387536346912384033e-01	6.699909567832946777e-01	6.635723114013671875e-01	5.911827683448791504e-01	5.549196600914001465e-01	6.964357495307922363e-01	6.499822735786437988e-01	4.797069728374481201e-01	6.276658773422241211e-01
6.600743532180786133e-01	3.656073808670043945e-01	6.190609335899353027e-01	5.605788826942443848e-01	5.742812752723693848e-01	4.449909031391143799e-01	7.025694847106933594e-01	5.237865447998046875e-01	4.056226015090942383e-01	5.478073358535766602e-01	5.571212172508239746e-01	6.696664094924926758e-01	6.564679145812988281e-01	3.774376213550567627e-01	6.293103098869323730e-01	5.784615874290466309e-01	4.955416321754455566e-01	5.172667503356933594e-01	6.583096981048583984e-01	6.485186219215393066e-01	6.795136332511901855e-01	3.580011129379272461e-01	5.984530448913574219e-01	5.656620860099792480e-01	5.793063640594482422e-01	4.923650026321411133e-01	6.459672451019287109e-01	5.916119813919067383e-01	3.887894749641418457e-01	5.038743019104003906e-01	5.355414748191833496e-01	6.605648398399353027e-01	6.298491358757019043e-01	4.452787637710571289e-01	6.639202237129211426e-01	5.511725544929504395e-01	4.990307390689849854e-01	4.703455865383148193e-01	6.600330471992492676e-01	5.877035856246948242e-01	6.186852455139160156e-01	4.003224670886993408e-01	6.011865735054016113e-01	6.199811697006225586e-01	5.407204627990722656e-01	4.927706122398376465e-01	6.873349547386169434e-01	6.358345746994018555e-01	4.096116125583648682e-01	5.413914322853088379e-01
5.740554332733154297e-01	1.672167181968688965e-01	5.303313732147216797e-01	5.555269718170166016e-01	5.639578700065612793e-01	4.409337639808654785e-01	5.877714157104492188e-01	4.565930962562561035e-01	3.323843777179718018e-01	4.790263772010803223e-01	4.769809246063232422e-01	6.456997394561767578e-01	6.508815884590148926e-01	3.079616129398345947e-01	5.629628896713256836e-01	5.304509997367858887e-01	4.727660417556762695e-01	4.861972033977508545e-01	6.257032752037048340e-01	5.551427006721496582e-01	6.269838809967041016e-01	2.809970676898956299e-01	5.238735079765319824e-01	5.675283670425415039e-01	4.942671656608581543e-01	4.289795160293579102e-01	4.968290627002716064e-01	5.161000490188598633e-01	2.776284217834472656e-01	4.474607408046722412e-01	4.785691797733306885e-01	6.485989689826965332e-01	6.245919466018676758e-01	3.481382131576538086e-01	5.749868154525756836e-01	5.344526171684265137e-01	4.295015633106231689e-01	4.703455865383148193e-01	6.137471795082092285e-01	4.853420257568359375e-01	6.167725324630737305e-01	3.601629734039306641e-01	5.385118722915649414e-01	5.878494977951049805e-01	5.546848177909851074e-01	4.360156655311584473e-01	6.437653303146362305e-01	6.050451397895812988e-01	3.792508542537689209e-01	4.668644666671752930e-01
5.303251743316650391e-01	1.672167181968688965e-01	4.735710620880126953e-01	5.512089729309082031e-01	5.436018109321594238e-01	3.804463446140289307e-01	5.459541678428649902e-01	3.987117111682891846e-01	2.956512868404388428e-01	4.466962516307830811e-01	4.654005765914916992e-01	4.777482450008392334e-01	6.023977398872375488e-01	2.178790420293807983e-01	4.934554696083068848e-01	4.744116067886352539e-01	3.852475285530090332e-01	4.328263700008392334e-01	5.561817288398742676e-01	4.406873285770416260e-01	5.467295050621032715e-01	1.752292960882186890e-01	4.941813945770263672e-01	4.930045306682586670e-01	4.942671656608581543e-01	3.453858494758605957e-01	4.968290627002716064e-01	4.301438927650451660e-01	2.776284217834472656e-01	4.604744613170623779e-01	5.277054905891418457e-01	5.687691569328308105e-01	6.215590834617614746e-01	2.216643840074539185e-01	5.163290500640869141e-01	4.899247884750366211e-01	3.724102675914764404e-01	4.080369472503662109e-01	6.155137419700622559e-01	3.885634541511535645e-01	5.662093162536621094e-01	2.997492551803588867e-01	4.747313559055328369e-01	5.293689966201782227e-01	5.176045298576354980e-01	3.478197455406188965e-01	5.451049804687500000e-01	5.330071449279785156e-01	3.502434492111206055e-01	4.289390742778778076e-01
4.878178238868713379e-01	1.239631846547126770e-01	4.088136255741119385e-01	4.695916771888732910e-01	4.865006804466247559e-01	2.594688832759857178e-01	4.973721504211425781e-01	3.474767506122589111e-01	2.093984931707382202e-01	3.788290321826934814e-01	4.088298082351684570e-01	4.761407375335693359e-01	5.068376660346984863e-01	1.772255003452301025e-01	4.024551212787628174e-01	3.796735703945159912e-01	4.144766330718994141e-01	2.767297625541687012e-01	5.004740357398986816e-01	3.608542978763580322e-01	4.702846109867095947e-01	1.320539265871047974e-01	3.815979063510894775e-01	4.392168521881103516e-01	4.538374841213226318e-01	1.987789720296859741e-01	4.313777685165405273e-01	3.464091122150421143e-01	3.081188201904296875e-01	3.865712583065032959e-01	4.815197288990020752e-01	4.598763287067413330e-01	5.496102571487426758e-01	1.432519555091857910e-01	4.482670128345489502e-01	3.007376790046691895e-01	4.023886620998382568e-01	3.062955141067504883e-01	5.748624205589294434e-01	3.555938303470611572e-01	4.593012034893035889e-01	2.353388965129852295e-01	3.840983808040618896e-01	4.024281799793243408e-01	4.763751327991485596e-01	2.221585363149642944e-01	3.951078653335571289e-01	4.143658578395843506e-01	3.833086192607879639e-01	3.344787955284118652e-01
4.078267216682434082e-01	1.409245729446411133e-01	3.621268570423126221e-01	3.586413264274597168e-01	4.468882083892822266e-01	2.539081275463104248e-01	4.189382791519165039e-01	2.384373396635055542e-01	2.093984931707382202e-01	3.342989683151245117e-01	3.061786890029907227e-01	4.210843741893768311e-01	4.531171023845672607e-01	1.772255003452301025e-01	3.211289346218109131e-01	2.543391287326812744e-01	4.125691652297973633e-01	1.440072208642959595e-01	4.265119731426239014e-01	3.608542978763580322e-01	3.865874707698822021e-01	1.442922800779342651e-01	2.981385886669158936e-01	3.186732828617095947e-01	4.419185221195220947e-01	1.782460510730743408e-01	3.644748032093048096e-01	2.398047447204589844e-01	3.072362542152404785e-01	2.836257517337799072e-01	3.690971434116363525e-01	3.783421814441680908e-01	4.788567423820495605e-01	1.805234998464584351e-01	3.903373181819915771e-01	3.007376790046691895e-01	3.931720256805419922e-01	2.271659076213836670e-01	4.754354059696197510e-01	2.849538326263427734e-01	3.783498704433441162e-01	2.184132337570190430e-01	3.466748297214508057e-01	2.857688665390014648e-01	4.267135560512542725e-01	1.871872693300247192e-01	2.792360484600067139e-01	2.866120338439941406e-01	3.545666635036468506e-01	2.693418264389038086e-01
3.337745666503906250e-01	1.531710326671600342e-01	3.268278837203979492e-01	2.511475980281829834e-01	3.835266828536987305e-01	2.158045917749404907e-01	3.845569193363189697e-01	2.204298824071884155e-01	1.065600961446762085e-01	2.553115189075469971e-01	1.993014812469482422e-01	3.276187181472778320e-01	4.194356501102447510e-01	1.938769817352294922e-01	2.403868585824966431e-01	1.442160904407501221e-01	3.080442547798156738e-01	9.806150197982788086e-02	3.215776383876800537e-01	2.193925529718399048e-01	3.865874707698822021e-01	1.442922800779342651e-01	2.981385886669158936e-01	3.186732828617095947e-01	3.857193887233734131e-01	1.619752943515777588e-01	3.644748032093048096e-01	1.660028845071792603e-01	3.072362542152404785e-01	2.369690388441085815e-01	2.924823760986328125e-01	3.051754534244537354e-01	4.318793118000030518e-01	1.796926558017730713e-01	3.663786947727203369e-01	2.435352504253387451e-01	2.794524729251861572e-01	1.907425075769424438e-01	4.020959734916687012e-01	2.415931671857833862e-01	2.586298286914825439e-01	1.214982122182846069e-01	2.636862993240356445e-01	2.346385121345520020e-01	3.462327122688293457e-01	1.681266129016876221e-01	2.384953051805496216e-01	1.237208396196365356e-01	2.202063202857971191e-01	2.304484844207763672e-01
2.387895882129669189e-01	1.224071532487869263e-01	2.691105008125305176e-01	2.511475980281829834e-01	2.890855073928833008e-01	1.741177141666412354e-01	3.736728131771087646e-01	2.260226458311080933e-01	7.649993896484375000e-02	2.040665596723556519e-01	1.084997504949569702e-01	2.363692522048950195e-01	3.473287224769592285e-01	1.604673862457275391e-01	1.724682748317718506e-01	8.649151772260665894e-02	1.876165717840194702e-01	1.378013342618942261e-01	2.704021930694580078e-01	1.518748104572296143e-01	2.673087120056152344e-01	1.055339276790618896e-01	1.313861012458801270e-01	1.732308715581893921e-01	2.613550424575805664e-01	1.648325622081756592e-01	2.500637173652648926e-01	1.204222589731216431e-01	8.048548549413681030e-02	1.765922904014587402e-01	2.156112641096115112e-01	2.102946192026138306e-01	3.332827091217041016e-01	1.796926558017730713e-01	3.663786947727203369e-01	2.627409696578979492e-01	1.940373182296752930e-01	1.792317032814025879e-01	3.411185145378112793e-01	2.234400510787963867e-01	2.586298286914825439e-01	1.214982122182846069e-01	1.476233601570129395e-01	2.346385121345520020e-01	3.462327122688293457e-01	1.420907974243164062e-01	2.236907333135604858e-01	1.237208396196365356e-01	2.202063202857971191e-01	1.451880931854248047e-01
1.679420620203018188e-01	9.839521348476409912e-02	1.591474860906600952e-01	2.385078072547912598e-01	2.184415012598037720e-01	1.134857013821601868e-01	2.383397817611694336e-01	1.709682643413543701e-01	5.954227223992347717e-02	1.719111949205398560e-01	1.048246547579765320e-01	1.966939866542816162e-01	2.075633257627487183e-01	6.837749481201171875e-02	1.558706462383270264e-01	6.125088408589363098e-02	1.065497696399688721e-01	1.161168813705444336e-01	2.797633409500122070e-01	8.786787837743759155e-02	2.041421830654144287e-01	4.523614048957824707e-02	9.772043675184249878e-02	1.817677319049835205e-01	1.794896274805068970e-01	1.003742441534996033e-01	2.127276957035064697e-01	1.001093909144401550e-01	2.679682709276676178e-02	1.091015487909317017e-01	1.347198188304901123e-01	2.209200859069824219e-01	2.575560510158538818e-01	9.429415315389633179e-02	2.103337198495864868e-01	2.460094243288040161e-01	1.398137062788009644e-01	1.194614022970199585e-01	2.594476044178009033e-01	1.473460793495178223e-01	2.578240334987640381e-01	1.141591221094131470e-01	1.526616960763931274e-01	1.485630869865417480e-01	1.247692108154296875e-01	7.258494943380355835e-02	3.012867569923400879e-01	1.037273705005645752e-01	6.626365706324577332e-03	1.441588401794433594e-01
1.049444451928138733e-01	9.839521348476409912e-02	1.839390546083450317e-01	1.911272555589675903e-01	2.082852870225906372e-01	1.078328490257263184e-01	2.652472853660583496e-01	1.516341120004653931e-01	5.081954970955848694e-02	1.442205160856246948e-01	1.048246547579765320e-01	1.432038694620132446e-01	2.075633257627487183e-01	8.596073836088180542e-02	1.955531090497970581e-01	8.502230048179626465e-02	1.237327605485916138e-01	7.564333826303482056e-02	2.797633409500122070e-01	9.868769347667694092e-02	1.852242797613143921e-01	6.819050759077072144e-02	1.481288373470306396e-01	1.301894485950469971e-01	1.874989718198776245e-01	1.060683056712150574e-01	2.155615091323852539e-01	1.207401305437088013e-01	3.870912268757820129e-02	6.705312430858612061e-02	1.619694530963897705e-01	2.209200859069824219e-01	2.431990057229995728e-01	7.790949195623397827e-02	2.314236015081405640e-01	2.014101445674896240e-01	8.685874938964843750e-02	8.416506648063659668e-02	2.594476044178009033e-01	9.267674386501312256e-02	1.710186898708343506e-01	6.846264749765396118e-02	1.892101466655731201e-01	1.277897208929061890e-01	1.213578134775161743e-01	8.571424335241317749e-02	3.036125898361206055e-01	1.178846508264541626e-01	2.528207190334796906e-02	6.448428332805633545e-02
8.523857593536376953e-02	7.776540517807006836e-02	1.084242686629295349e-01	1.574469655752182007e-01	1.285663247108459473e-01	8.792334794998168945e-02	2.672619819641113281e-01	1.068493053317070007e-01	3.350751101970672607e-02	1.242509633302688599e-01	1.332381665706634521e-01	1.206099987030029297e-01	1.877224892377853394e-01	9.482962638139724731e-02	2.015996873378753662e-01	8.853547275066375732e-02	1.541914045810699463e-01	9.114882349967956543e-02	2.383111119270324707e-01	7.894202321767807007e-02	1.878622919321060181e-01	6.116776913404464722e-02	1.481288373470306396e-01	9.935405105352401733e-02	1.504051983356475830e-01	1.060683056712150574e-01	2.042910009622573853e-01	1.013192459940910339e-01	4.308579117059707642e-02	6.705312430858612061e-02	1.529474258422851562e-01	1.101393401622772217e-01	1.889065951108932495e-01	7.413455843925476074e-02	2.431781291961669922e-01	1.349369734525680542e-01	4.122453182935714722e-02	8.738251775503158569e-02	2.978548407554626465e-01	9.874854981899261475e-02	1.539526581764221191e-01	3.794367238879203796e-02	1.853216290473937988e-01	1.060943976044654846e-01	1.416466981172561646e-01	7.227041572332382202e-02	2.355696260929107666e-01	9.103442728519439697e-02	1.388843264430761337e-02	1.170388460159301758e-01
8.523857593536376953e-02	-6.258335709571838379e-02	1.084242686629295349e-01	1.574469655752182007e-01	1.451001763343811035e-01	3.599384427070617676e-02	1.284538656473159790e-01	6.674056500196456909e-02	3.350751101970672607e-02	7.052666693925857544e-02	7.922122627496719360e-02	1.676801890134811401e-01	2.081500291824340820e-01	3.105108812451362610e-02	1.191353201866149902e-01	1.350641399621963501e-01	1.484479308128356934e-01	1.075103208422660828e-01	1.578440368175506592e-01	8.198740333318710327e-02	1.895227879285812378e-01	-2.966132201254367828e-02	7.331115007400512695e-02	1.305281668901443481e-01	1.499304026365280151e-01	7.841039448976516724e-02	1.250680983066558838e-01	1.155940368771553040e-01	2.592543326318264008e-02	9.959968179464340210e-02	7.764738053083419800e-02	2.225932031869888306e-01	1.585076898336410522e-01	9.835400618612766266e-03	1.022722646594047546e-01	1.415495127439498901e-01	1.206197962164878845e-01	7.925766706466674805e-02	2.174007743597030640e-01	9.932667016983032227e-02	1.524837911128997803e-01	1.113530527800321579e-02	1.406785398721694946e-01	1.413900405168533325e-01	1.076383590698242188e-01	9.604964405298233032e-02	1.553270965814590454e-01	1.120645329356193542e-01	4.784482344985008240e-02	1.375699192285537720e-01
1.129983961582183838e-01	-5.627077445387840271e-02	8.735323697328567505e-02	1.630299836397171021e-01	1.280877590179443359e-01	1.879409886896610260e-02	1.029486507177352905e-01	6.503652036190032959e-02	-3.592715412378311157e-02	1.058845371007919312e-01	6.910731643438339233e-02	1.433219015598297119e-01	1.709442436695098877e-01	-9.907712228596210480e-03	9.503153711557388306e-02	1.143659576773643494e-01	6.720029562711715698e-02	1.213771179318428040e-01	1.392335742712020874e-01	1.082675680518150330e-01	1.283406615257263184e-01	-8.389465510845184326e-02	3.896607086062431335e-02	1.068680062890052795e-01	1.302545070648193359e-01	4.241181910037994385e-02	1.369194537401199341e-01	1.017271205782890320e-01	-5.076345801353454590e-02	1.329422593116760254e-01	6.944985687732696533e-02	2.225932031869888306e-01	1.155528202652931213e-01	-2.495039068162441254e-02	7.452321797609329224e-02	1.294861733913421631e-01	4.337581992149353027e-02	5.906654149293899536e-02	2.084779441356658936e-01	1.186392530798912048e-01	1.313609331846237183e-01	-2.019374445080757141e-02	1.171754375100135803e-01	1.313075572252273560e-01	7.787320762872695923e-02	8.404088765382766724e-02	1.517649143934249878e-01	1.104179918766021729e-01	1.540679298341274261e-02	1.086823195219039917e-01
1.280830800533294678e-01	3.951627388596534729e-02	8.735323697328567505e-02	7.721282541751861572e-02	1.237137168645858765e-01	4.161317273974418640e-02	1.742909699678421021e-01	1.041199490427970886e-01	-1.410302426666021347e-02	1.150776967406272888e-01	4.241880774497985840e-02	8.219836652278900146e-02	1.709442436695098877e-01	-2.511658007279038429e-03	1.429146528244018555e-01	1.143659576773643494e-01	2.321608550846576691e-02	6.008033826947212219e-02	1.521493196487426758e-01	1.082675680518150330e-01	1.365076005458831787e-01	-4.398929327726364136e-02	7.674947381019592285e-02	5.745363235473632812e-02	8.251286298036575317e-02	1.617814972996711731e-02	1.466055810451507568e-01	1.056950017809867859e-01	-3.141473233699798584e-02	9.298174083232879639e-02	7.914116978645324707e-02	1.191250905394554138e-01	1.240246519446372986e-01	-2.762422955129295588e-04	1.141920983791351318e-01	9.456597268581390381e-02	-1.118850428611040115e-02	5.948139727115631104e-02	1.796995401382446289e-01	1.521606147289276123e-01	1.162400394678115845e-01	-2.196449041366577148e-02	1.306934058666229248e-01	1.006236821413040161e-01	7.454280555248260498e-02	1.796401478350162506e-02	1.560953110456466675e-01	1.021946296095848083e-01	-4.602494183927774429e-03	7.844309508800506592e-02
0.000000000000000000e+00	0.000000000000000000e+00	0.000000000000000000e+00	0.000000000000000000e+00	0.000000000000000000e+00	0.000000000000000000e+00	0.000000000000000000e+00	0.000000000000000000e+00	0.000000000000000000e+00	0.000000000000000000e+00	0.000000000000000000e+00	0.000000000000000000e+00	0.000000000000000000e+00	0.000000000000000000e+00	0.000000000000000000e+00	0.000000000000000000e+00	2.288226038217544556e-02	0.000000000000000000e+00	0.000000000000000000e+00	0.000000000000000000e+00	0.000000000000000000e+00	0.000000000000000000e+00	0.000000000000000000e+00	0.000000000000000000e+00	0.000000000000000000e+00	0.000000000000000000e+00	0.000000000000000000e+00	1.056950017809867859e-01	0.000000000000000000e+00	0.000000000000000000e+00	0.000000000000000000e+00	1.191250905394554138e-01	0.000000000000000000e+00	0.000000000000000000e+00	1.141920983791351318e-01	0.000000000000000000e+00	0.000000000000000000e+00	0.000000000000000000e+00	1.796995401382446289e-01	0.000000000000000000e+00	0.000000000000000000e+00	0.000000000000000000e+00	0.000000000000000000e+00	0.000000000000000000e+00	0.000000000000000000e+00	0.000000000000000000e+00	0.000000000000000000e+00	0.000000000000000000e+00	0.000000000000000000e+00	0.000000000000000000e+00
0.000000000000000000e+00	0.000000000000000000e+00	0.000000000000000000e+00	0.000000000000000000e+00	0.000000000000000000e+00	0.000000000000000000e+00	0.000000000000000000e+00	0.000000000000000000e+00	0.000000000000000000e+00	0.000000000000000000e+00	0.000000000000000000e+00	0.000000000000000000e+00	0.000000000000000000e+00	0.000000000000000000e+00	0.000000000000000000e+00	0.000000000000000000e+00	0.000000000000000000e+00	0.000000000000000000e+00	0.000000000000000000e+00	0.000000000000000000e+00	0.000000000000000000e+00	0.000000000000000000e+00	0.000000000000000000e+00	0.000000000000000000e+00	0.000000000000000000e+00	0.000000000000000000e+00	0.000000000000000000e+00	0.000000000000000000e+00	0.000000000000000000e+00	0.000000000000000000e+00	0.000000000000000000e+00	0.000000000000000000e+00	0.000000000000000000e+00	0.000000000000000000e+00	0.000000000000000000e+00	0.000000000000000000e+00	0.000000000000000000e+00	0.000000000000000000e+00	0.000000000000000000e+00	0.000000000000000000e+00	0.000000000000000000e+00	0.000000000000000000e+00	0.000000000000000000e+00	0.000000000000000000e+00	0.000000000000000000e+00	0.000000000000000000e+00	0.000000000000000000e+00	0.000000000000000000e+00	0.000000000000000000e+00	0.000000000000000000e+00
0.000000000000000000e+00	0.000000000000000000e+00	0.000000000000000000e+00	0.000000000000000000e+00	0.000000000000000000e+00	0.000000000000000000e+00	0.000000000000000000e+00	0.000000000000000000e+00	0.000000000000000000e+00	0.000000000000000000e+00	0.000000000000000000e+00	0.000000000000000000e+00	0.000000000000000000e+00	0.000000000000000000e+00	0.000000000000000000e+00	0.000000000000000000e+00	0.000000000000000000e+00	0.000000000000000000e+00	0.000000000000000000e+00	0.000000000000000000e+00	0.000000000000000000e+00	0.000000000000000000e+00	0.000000000000000000e+00	0.000000000000000000e+00	0.000000000000000000e+00	0.000000000000000000e+00	0.000000000000000000e+00	0.000000000000000000e+00	0.000000000000000000e+00	0.000000000000000000e+00	0.000000000000000000e+00	0.000000000000000000e+00	0.000000000000000000e+00	0.000000000000000000e+00	0.000000000000000000e+00	0.000000000000000000e+00	0.000000000000000000e+00	0.000000000000000000e+00	0.000000000000000000e+00	0.000000000000000000e+00	0.000000000000000000e+00	0.000000000000000000e+00	0.000000000000000000e+00	0.000000000000000000e+00	0.000000000000000000e+00	0.000000000000000000e+00	0.000000000000000000e+00	0.000000000000000000e+00	0.000000000000000000e+00	0.000000000000000000e+00
0.000000000000000000e+00	0.000000000000000000e+00	0.000000000000000000e+00	0.000000000000000000e+00	0.000000000000000000e+00	0.000000000000000000e+00	0.000000000000000000e+00	0.000000000000000000e+00	0.000000000000000000e+00	0.000000000000000000e+00	0.000000000000000000e+00	0.000000000000000000e+00	0.000000000000000000e+00	0.000000000000000000e+00	0.000000000000000000e+00	0.000000000000000000e+00	0.000000000000000000e+00	0.000000000000000000e+00	0.000000000000000000e+00	0.000000000000000000e+00	0.000000000000000000e+00	0.000000000000000000e+00	0.000000000000000000e+00	0.000000000000000000e+00	0.000000000000000000e+00	0.000000000000000000e+00	0.000000000000000000e+00	0.000000000000000000e+00	0.000000000000000000e+00	0.000000000000000000e+00	0.000000000000000000e+00	0.000000000000000000e+00	0.000000000000000000e+00	0.000000000000000000e+00	0.000000000000000000e+00	0.000000000000000000e+00	0.000000000000000000e+00	0.000000000000000000e+00	0.000000000000000000e+00	0.000000000000000000e+00	0.000000000000000000e+00	0.000000000000000000e+00	0.000000000000000000e+00	0.000000000000000000e+00	0.000000000000000000e+00	0.000000000000000000e+00	0.000000000000000000e+00	0.000000000000000000e+00	0.000000000000000000e+00	0.000000000000000000e+00
0.000000000000000000e+00	0.000000000000000000e+00	0.000000000000000000e+00	0.000000000000000000e+00	0.000000000000000000e+00	0.000000000000000000e+00	0.000000000000000000e+00	0.000000000000000000e+00	0.000000000000000000e+00	0.000000000000000000e+00	0.000000000000000000e+00	0.000000000000000000e+00	0.000000000000000000e+00	0.000000000000000000e+00	0.000000000000000000e+00	0.000000000000000000e+00	0.000000000000000000e+00	0.000000000000000000e+00	0.000000000000000000e+00	0.000000000000000000e+00	0.000000000000000000e+00	0.000000000000000000e+00	0.000000000000000000e+00	0.000000000000000000e+00	0.000000000000000000e+00	0.000000000000000000e+00	0.000000000000000000e+00	0.000000000000000000e+00	0.000000000000000000e+00	0.000000000000000000e+00	0.000000000000000000e+00	0.000000000000000000e+00	0.000000000000000000e+00	0.000000000000000000e+00	0.000000000000000000e+00	0.000000000000000000e+00	0.000000000000000000e+00	0.000000000000000000e+00	0.000000000000000000e+00	0.000000000000000000e+00	0.000000000000000000e+00	0.000000000000000000e+00	0.000000000000000000e+00	0.000000000000000000e+00	0.000000000000000000e+00	0.000000000000000000e+00	0.000000000000000000e+00	0.000000000000000000e+00	0.000000000000000000e+00	0.000000000000000000e+00
0.000000000000000000e+00	0.000000000000000000e+00	0.000000000000000000e+00	0.000000000000000000e+00	0.000000000000000000e+00	0.000000000000000000e+00	0.000000000000000000e+00	0.000000000000000000e+00	0.000000000000000000e+00	0.000000000000000000e+00	0.000000000000000000e+00	0.000000000000000000e+00	0.000000000000000000e+00	0.000000000000000000e+00	0.000000000000000000e+00	0.000000000000000000e+00	0.000000000000000000e+00	0.000000000000000000e+00	0.000000000000000000e+00	0.000000000000000000e+00	0.000000000000000000e+00	0.000000000000000000e+00	0.000000000000000000e+00	0.000000000000000000e+00	0.000000000000000000e+00	0.000000000000000000e+00	0.000000000000000000e+00	0.000000000000000000e+00	0.000000000000000000e+00	0.000000000000000000e+00	0.000000000000000000e+00	0.000000000000000000e+00	0.000000000000000000e+00	0.000000000000000000e+00	0.000000000000000000e+00	0.000000000000000000e+00	0.000000000000000000e+00	0.000000000000000000e+00	0.000000000000000000e+00	0.000000000000000000e+00	0.000000000000000000e+00	0.000000000000000000e+00	0.000000000000000000e+00	0.000000000000000000e+00	0.000000000000000000e+00	0.000000000000000000e+00	0.000000000000000000e+00	0.000000000000000000e+00	0.000000000000000000e+00	0.000000000000000000e+00
0.000000000000000000e+00	0.000000000000000000e+00	0.000000000000000000e+00	0.000000000000000000e+00	0.000000000000000000e+00	0.000000000000000000e+00	0.000000000000000000e+00	0.000000000000000000e+00	0.000000000000000000e+00	0.000000000000000000e+00	0.000000000000000000e+00	0.000000000000000000e+00	0.000000000000000000e+00	0.000000000000000000e+00	0.000000000000000000e+00	0.000000000000000000e+00	0.000000000000000000e+00	0.000000000000000000e+00	0.000000000000000000e+00	0.000000000000000000e+00	0.000000000000000000e+00	0.000000000000000000e+00	0.000000000000000000e+00	0.000000000000000000e+00	0.000000000000000000e+00	0.000000000000000000e+00	0.000000000000000000e+00	0.000000000000000000e+00	0.000000000000000000e+00	0.000000000000000000e+00	0.000000000000000000e+00	0.000000000000000000e+00	0.000000000000000000e+00	0.000000000000000000e+00	0.000000000000000000e+00	0.000000000000000000e+00	0.000000000000000000e+00	0.000000000000000000e+00	0.000000000000000000e+00	0.000000000000000000e+00	0.000000000000000000e+00	0.000000000000000000e+00	0.000000000000000000e+00	0.000000000000000000e+00	0.000000000000000000e+00	0.000000000000000000e+00	0.000000000000000000e+00	0.000000000000000000e+00	0.000000000000000000e+00	0.000000000000000000e+00
0.000000000000000000e+00	0.000000000000000000e+00	0.000000000000000000e+00	0.000000000000000000e+00	0.000000000000000000e+00	0.000000000000000000e+00	0.000000000000000000e+00	0.000000000000000000e+00	0.000000000000000000e+00	0.000000000000000000e+00	0.000000000000000000e+00	0.000000000000000000e+00	0.000000000000000000e+00	0.000000000000000000e+00	0.000000000000000000e+00	0.000000000000000000e+00	0.000000000000000000e+00	0.000000000000000000e+00	0.000000000000000000e+00	0.000000000000000000e+00	0.000000000000000000e+00	0.000000000000000000e+00	0.000000000000000000e+00	0.000000000000000000e+00	0.000000000000000000e+00	0.000000000000000000e+00	0.000000000000000000e+00	0.000000000000000000e+00	0.000000000000000000e+00	0.000000000000000000e+00	0.000000000000000000e+00	0.000000000000000000e+00	0.000000000000000000e+00	0.000000000000000000e+00	0.000000000000000000e+00	0.000000000000000000e+00	0.000000000000000000e+00	0.000000000000000000e+00	0.000000000000000000e+00	0.000000000000000000e+00	0.000000000000000000e+00	0.000000000000000000e+00	0.000000000000000000e+00	0.000000000000000000e+00	0.000000000000000000e+00	0.000000000000000000e+00	0.000000000000000000e+00	0.000000000000000000e+00	0.000000000000000000e+00	0.000000000000000000e+00
0.000000000000000000e+00	0.000000000000000000e+00	0.000000000000000000e+00	0.000000000000000000e+00	0.000000000000000000e+00	0.000000000000000000e+00	0.000000000000000000e+00	0.000000000000000000e+00	0.000000000000000000e+00	0.000000000000000000e+00	0.000000000000000000e+00	0.000000000000000000e+00	0.000000000000000000e+00	0.000000000000000000e+00	0.000000000000000000e+00	0.000000000000000000e+00	0.000000000000000000e+00	0.000000000000000000e+00	0.000000000000000000e+00	0.000000000000000000e+00	0.000000000000000000e+00	0.000000000000000000e+00	0.000000000000000000e+00	0.000000000000000000e+00	0.000000000000000000e+00	0.000000000000000000e+00	0.000000000000000000e+00	0.000000000000000000e+00	0.000000000000000000e+00	0.000000000000000000e+00	0.000000000000000000e+00	0.000000000000000000e+00	0.000000000000000000e+00	0.000000000000000000e+00	0.000000000000000000e+00	0.000000000000000000e+00	0.000000000000000000e+00	0.000000000000000000e+00	0.000000000000000000e+00	0.000000000000000000e+00	0.000000000000000000e+00	0.000000000000000000e+00	0.000000000000000000e+00	0.000000000000000000e+00	0.000000000000000000e+00	0.000000000000000000e+00	0.000000000000000000e+00	0.000000000000000000e+00	0.000000000000000000e+00	0.000000000000000000e+00
0.000000000000000000e+00	0.000000000000000000e+00	0.000000000000000000e+00	0.000000000000000000e+00	0.000000000000000000e+00	0.000000000000000000e+00	0.000000000000000000e+00	0.000000000000000000e+00	0.000000000000000000e+00	0.000000000000000000e+00	0.000000000000000000e+00	0.000000000000000000e+00	0.000000000000000000e+00	0.000000000000000000e+00	0.000000000000000000e+00	0.000000000000000000e+00	0.000000000000000000e+00	0.000000000000000000e+00	0.000000000000000000e+00	0.000000000000000000e+00	0.000000000000000000e+00	0.000000000000000000e+00	0.000000000000000000e+00	0.000000000000000000e+00	0.000000000000000000e+00	0.000000000000000000e+00	0.000000000000000000e+00	0.000000000000000000e+00	0.000000000000000000e+00	0.000000000000000000e+00	0.000000000000000000e+00	0.000000000000000000e+00	0.000000000000000000e+00	0.000000000000000000e+00	0.000000000000000000e+00	0.000000000000000000e+00	0.000000000000000000e+00	0.000000000000000000e+00	0.000000000000000000e+00	0.000000000000000000e+00	0.000000000000000000e+00	0.000000000000000000e+00	0.000000000000000000e+00	0.000000000000000000e+00	0.000000000000000000e+00	0.000000000000000000e+00	0.000000000000000000e+00	0.000000000000000000e+00	0.000000000000000000e+00	0.000000000000000000e+00
0.000000000000000000e+00	0.000000000000000000e+00	0.000000000000000000e+00	0.000000000000000000e+00	0.000000000000000000e+00	0.000000000000000000e+00	0.000000000000000000e+00	0.000000000000000000e+00	0.000000000000000000e+00	0.000000000000000000e+00	0.000000000000000000e+00	0.000000000000000000e+00	0.000000000000000000e+00	0.000000000000000000e+00	0.000000000000000000e+00	0.000000000000000000e+00	0.000000000000000000e+00	0.000000000000000000e+00	0.000000000000000000e+00	0.000000000000000000e+00	0.000000000000000000e+00	0.000000000000000000e+00	0.000000000000000000e+00	0.000000000000000000e+00	0.000000000000000000e+00	0.000000000000000000e+00	0.000000000000000000e+00	0.000000000000000000e+00	0.000000000000000000e+00	0.000000000000000000e+00	0.000000000000000000e+00	0.000000000000000000e+00	0.000000000000000000e+00	0.000000000000000000e+00	0.000000000000000000e+00	0.000000000000000000e+00	0.000000000000000000e+00	0.000000000000000000e+00	0.000000000000000000e+00	0.000000000000000000e+00	0.000000000000000000e+00	0.000000000000000000e+00	0.000000000000000000e+00	0.000000000000000000e+00	0.000000000000000000e+00	0.000000000000000000e+00	0.000000000000000000e+00	0.000000000000000000e+00	0.000000000000000000e+00	0.000000000000000000e+00
0.000000000000000000e+00	0.000000000000000000e+00	0.000000000000000000e+00	0.000000000000000000e+00	0.000000000000000000e+00	0.000000000000000000e+00	0.000000000000000000e+00	0.000000000000000000e+00	0.000000000000000000e+00	0.000000000000000000e+00	0.000000000000000000e+00	0.000000000000000000e+00	0.000000000000000000e+00	0.000000000000000000e+00	0.000000000000000000e+00	0.000000000000000000e+00	0.000000000000000000e+00	0.000000000000000000e+00	0.000000000000000000e+00	0.000000000000000000e+00	0.000000000000000000e+00	0.000000000000000000e+00	0.000000000000000000e+00	0.000000000000000000e+00	0.000000000000000000e+00	0.000000000000000000e+00	0.000000000000000000e+00	0.000000000000000000e+00	0.000000000000000000e+00	0.000000000000000000e+00	0.000000000000000000e+00	0.000000000000000000e+00	0.000000000000000000e+00	0.000000000000000000e+00	0.000000000000000000e+00	0.000000000000000000e+00	0.000000000000000000e+00	0.000000000000000000e+00	0.000000000000000000e+00	0.000000000000000000e+00	0.000000000000000000e+00	0.000000000000000000e+00	0.000000000000000000e+00	0.000000000000000000e+00	0.000000000000000000e+00	0.000000000000000000e+00	0.000000000000000000e+00	0.000000000000000000e+00	0.000000000000000000e+00	0.000000000000000000e+00
0.000000000000000000e+00	0.000000000000000000e+00	0.000000000000000000e+00	0.000000000000000000e+00	0.000000000000000000e+00	0.000000000000000000e+00	0.000000000000000000e+00	0.000000000000000000e+00	0.000000000000000000e+00	0.000000000000000000e+00	0.000000000000000000e+00	0.000000000000000000e+00	0.000000000000000000e+00	0.000000000000000000e+00	0.000000000000000000e+00	0.000000000000000000e+00	0.000000000000000000e+00	0.000000000000000000e+00	0.000000000000000000e+00	0.000000000000000000e+00	0.000000000000000000e+00	0.000000000000000000e+00	0.000000000000000000e+00	0.000000000000000000e+00	0.000000000000000000e+00	0.000000000000000000e+00	0.000000000000000000e+00	0.000000000000000000e+00	0.000000000000000000e+00	0.000000000000000000e+00	0.000000000000000000e+00	0.000000000000000000e+00	0.000000000000000000e+00	0.000000000000000000e+00	0.000000000000000000e+00	0.000000000000000000e+00	0.000000000000000000e+00	0.000000000000000000e+00	0.000000000000000000e+00	0.000000000000000000e+00	0.000000000000000000e+00	0.000000000000000000e+00	0.000000000000000000e+00	0.000000000000000000e+00	0.000000000000000000e+00	0.000000000000000000e+00	0.000000000000000000e+00	0.000000000000000000e+00	0.000000000000000000e+00	0.000000000000000000e+00
0.000000000000000000e+00	0.000000000000000000e+00	0.000000000000000000e+00	0.000000000000000000e+00	0.000000000000000000e+00	0.000000000000000000e+00	0.000000000000000000e+00	0.000000000000000000e+00	0.000000000000000000e+00	0.000000000000000000e+00	0.000000000000000000e+00	0.000000000000000000e+00	0.000000000000000000e+00	0.000000000000000000e+00	0.000000000000000000e+00	0.000000000000000000e+00	0.000000000000000000e+00	0.000000000000000000e+00	0.000000000000000000e+00	0.000000000000000000e+00	0.000000000000000000e+00	0.000000000000000000e+00	0.000000000000000000e+00	0.000000000000000000e+00	0.000000000000000000e+00	0.000000000000000000e+00	0.000000000000000000e+00	0.000000000000000000e+00	0.000000000000000000e+00	0.000000000000000000e+00	0.000000000000000000e+00	0.000000000000000000e+00	0.000000000000000000e+00	0.000000000000000000e+00	0.000000000000000000e+00	0.000000000000000000e+00	0.000000000000000000e+00	0.000000000000000000e+00	0.000000000000000000e+00	0.000000000000000000e+00	0.000000000000000000e+00	0.000000000000000000e+00	0.000000000000000000e+00	0.000000000000000000e+00	0.000000000000000000e+00	0.000000000000000000e+00	0.000000000000000000e+00	0.000000000000000000e+00	0.000000000000000000e+00	0.000000000000000000e+00
0.000000000000000000e+00	0.000000000000000000e+00	0.000000000000000000e+00	0.000000000000000000e+00	0.000000000000000000e+00	0.000000000000000000e+00	0.000000000000000000e+00	0.000000000000000000e+00	0.000000000000000000e+00	0.000000000000000000e+00	0.000000000000000000e+00	0.000000000000000000e+00	0.000000000000000000e+00	0.000000000000000000e+00	0.000000000000000000e+00	0.000000000000000000e+00	0.000000000000000000e+00	0.000000000000000000e+00	0.000000000000000000e+00	0.000000000000000000e+00	0.000000000000000000e+00	0.000000000000000000e+00	0.000000000000000000e+00	0.000000000000000000e+00	0.000000000000000000e+00	0.000000000000000000e+00	0.000000000000000000e+00	0.000000000000000000e+00	0.000000000000000000e+00	0.000000000000000000e+00	0.000000000000000000e+00	0.000000000000000000e+00	0.000000000000000000e+00	0.000000000000000000e+00	0.000000000000000000e+00	0.000000000000000000e+00	0.000000000000000000e+00	0.000000000000000000e+00	0.000000000000000000e+00	0.000000000000000000e+00	0.000000000000000000e+00	0.000000000000000000e+00	0.000000000000000000e+00	0.000000000000000000e+00	0.000000000000000000e+00	0.000000000000000000e+00	0.000000000000000000e+00	0.000000000000000000e+00	0.000000000000000000e+00	0.000000000000000000e+00
0.000000000000000000e+00	0.000000000000000000e+00	0.000000000000000000e+00	0.000000000000000000e+00	0.000000000000000000e+00	0.000000000000000000e+00	0.000000000000000000e+00	0.000000000000000000e+00	0.000000000000000000e+00	0.000000000000000000e+00	0.000000000000000000e+00	0.000000000000000000e+00	0.000000000000000000e+00	0.000000000000000000e+00	0.000000000000000000e+00	0.000000000000000000e+00	0.000000000000000000e+00	0.000000000000000000e+00	0.000000000000000000e+00	0.000000000000000000e+00	0.000000000000000000e+00	0.000000000000000000e+00	0.000000000000000000e+00	0.000000000000000000e+00	0.000000000000000000e+00	0.000000000000000000e+00	0.000000000000000000e+00	0.000000000000000000e+00	0.000000000000000000e+00	0.000000000000000000e+00	0.000000000000000000e+00	0.000000000000000000e+00	0.000000000000000000e+00	0.000000000000000000e+00	0.000000000000000000e+00	0.000000000000000000e+00	0.000000000000000000e+00	0.000000000000000000e+00	0.000000000000000000e+00	0.000000000000000000e+00	0.000000000000000000e+00	0.000000000000000000e+00	0.000000000000000000e+00	0.000000000000000000e+00	0.000000000000000000e+00	0.000000000000000000e+00	0.000000000000000000e+00	0.000000000000000000e+00	0.000000000000000000e+00	0.000000000000000000e+00
0.000000000000000000e+00	0.000000000000000000e+00	0.000000000000000000e+00	0.000000000000000000e+00	0.000000000000000000e+00	0.000000000000000000e+00	0.000000000000000000e+00	0.000000000000000000e+00	0.000000000000000000e+00	0.000000000000000000e+00	0.000000000000000000e+00	0.000000000000000000e+00	0.000000000000000000e+00	0.000000000000000000e+00	0.000000000000000000e+00	0.000000000000000000e+00	0.000000000000000000e+00	0.000000000000000000e+00	0.000000000000000000e+00	0.000000000000000000e+00	0.000000000000000000e+00	0.000000000000000000e+00	0.000000000000000000e+00	0.000000000000000000e+00	0.000000000000000000e+00	0.000000000000000000e+00	0.000000000000000000e+00	0.000000000000000000e+00	0.000000000000000000e+00	0.000000000000000000e+00	0.000000000000000000e+00	0.000000000000000000e+00	0.000000000000000000e+00	0.000000000000000000e+00	0.000000000000000000e+00	0.000000000000000000e+00	0.000000000000000000e+00	0.000000000000000000e+00	0.000000000000000000e+00	0.000000000000000000e+00	0.000000000000000000e+00	0.000000000000000000e+00	0.000000000000000000e+00	0.000000000000000000e+00	0.000000000000000000e+00	0.000000000000000000e+00	0.000000000000000000e+00	0.000000000000000000e+00	0.000000000000000000e+00	0.000000000000000000e+00
0.000000000000000000e+00	0.000000000000000000e+00	0.000000000000000000e+00	0.000000000000000000e+00	0.000000000000000000e+00	0.000000000000000000e+00	0.000000000000000000e+00	0.000000000000000000e+00	0.000000000000000000e+00	0.000000000000000000e+00	0.000000000000000000e+00	0.000000000000000000e+00	0.000000000000000000e+00	0.000000000000000000e+00	0.000000000000000000e+00	0.000000000000000000e+00	0.000000000000000000e+00	0.000000000000000000e+00	0.000000000000000000e+00	0.000000000000000000e+00	0.000000000000000000e+00	0.000000000000000000e+00	0.000000000000000000e+00	0.000000000000000000e+00	0.000000000000000000e+00	0.000000000000000000e+00	0.000000000000000000e+00	0.000000000000000000e+00	0.000000000000000000e+00	0.000000000000000000e+00	0.000000000000000000e+00	0.000000000000000000e+00	0.000000000000000000e+00	0.000000000000000000e+00	0.000000000000000000e+00	0.000000000000000000e+00	0.000000000000000000e+00	0.000000000000000000e+00	0.000000000000000000e+00	0.000000000000000000e+00	0.000000000000000000e+00	0.000000000000000000e+00	0.000000000000000000e+00	0.000000000000000000e+00	0.000000000000000000e+00	0.000000000000000000e+00	0.000000000000000000e+00	0.000000000000000000e+00	0.000000000000000000e+00	0.000000000000000000e+00
0.000000000000000000e+00	0.000000000000000000e+00	0.000000000000000000e+00	0.000000000000000000e+00	0.000000000000000000e+00	0.000000000000000000e+00	0.000000000000000000e+00	0.000000000000000000e+00	0.000000000000000000e+00	0.000000000000000000e+00	0.000000000000000000e+00	0.000000000000000000e+00	0.000000000000000000e+00	0.000000000000000000e+00	0.000000000000000000e+00	0.000000000000000000e+00	0.000000000000000000e+00	0.000000000000000000e+00	0.000000000000000000e+00	0.000000000000000000e+00	0.000000000000000000e+00	0.000000000000000000e+00	0.000000000000000000e+00	0.000000000000000000e+00	0.000000000000000000e+00	0.000000000000000000e+00	0.000000000000000000e+00	0.000000000000000000e+00	0.000000000000000000e+00	0.000000000000000000e+00	0.000000000000000000e+00	0.000000000000000000e+00	0.000000000000000000e+00	0.000000000000000000e+00	0.000000000000000000e+00	0.000000000000000000e+00	0.000000000000000000e+00	0.000000000000000000e+00	0.000000000000000000e+00	0.000000000000000000e+00	0.000000000000000000e+00	0.000000000000000000e+00	0.000000000000000000e+00	0.000000000000000000e+00	0.000000000000000000e+00	0.000000000000000000e+00	0.000000000000000000e+00	0.000000000000000000e+00	0.000000000000000000e+00	0.000000000000000000e+00
0.000000000000000000e+00	0.000000000000000000e+00	0.000000000000000000e+00	0.000000000000000000e+00	0.000000000000000000e+00	0.000000000000000000e+00	0.000000000000000000e+00	0.000000000000000000e+00	0.000000000000000000e+00	0.000000000000000000e+00	0.000000000000000000e+00	0.000000000000000000e+00	0.000000000000000000e+00	0.000000000000000000e+00	0.000000000000000000e+00	0.000000000000000000e+00	0.000000000000000000e+00	0.000000000000000000e+00	0.000000000000000000e+00	0.000000000000000000e+00	0.000000000000000000e+00	0.000000000000000000e+00	0.000000000000000000e+00	0.000000000000000000e+00	0.000000000000000000e+00	0.000000000000000000e+00	0.000000000000000000e+00	0.000000000000000000e+00	0.000000000000000000e+00	0.000000000000000000e+00	0.000000000000000000e+00	0.000000000000000000e+00	0.000000000000000000e+00	0.000000000000000000e+00	0.000000000000000000e+00	0.000000000000000000e+00	0.000000000000000000e+00	0.000000000000000000e+00	0.000000000000000000e+00	0.000000000000000000e+00	0.000000000000000000e+00	0.000000000000000000e+00	0.000000000000000000e+00	0.000000000000000000e+00	0.000000000000000000e+00	0.000000000000000000e+00	0.000000000000000000e+00	0.000000000000000000e+00	0.000000000000000000e+00	0.000000000000000000e+00
0.000000000000000000e+00	0.000000000000000000e+00	0.000000000000000000e+00	0.000000000000000000e+00	0.000000000000000000e+00	0.000000000000000000e+00	0.000000000000000000e+00	0.000000000000000000e+00	0.000000000000000000e+00	0.000000000000000000e+00	0.000000000000000000e+00	0.000000000000000000e+00	0.000000000000000000e+00	0.000000000000000000e+00	0.000000000000000000e+00	0.000000000000000000e+00	0.000000000000000000e+00	0.000000000000000000e+00	0.000000000000000000e+00	0.000000000000000000e+00	0.000000000000000000e+00	0.000000000000000000e+00	0.000000000000000000e+00	0.000000000000000000e+00	0.000000000000000000e+00	0.000000000000000000e+00	0.000000000000000000e+00	0.000000000000000000e+00	0.000000000000000000e+00	0.000000000000000000e+00	0.000000000000000000e+00	0.000000000000000000e+00	0.000000000000000000e+00	0.000000000000000000e+00	0.000000000000000000e+00	0.000000000000000000e+00	0.000000000000000000e+00	0.000000000000000000e+00	0.000000000000000000e+00	0.000000000000000000e+00	0.000000000000000000e+00	0.000000000000000000e+00	0.000000000000000000e+00	0.000000000000000000e+00	0.000000000000000000e+00	0.000000000000000000e+00	0.000000000000000000e+00	0.000000000000000000e+00	0.000000000000000000e+00	0.000000000000000000e+00
0.000000000000000000e+00	0.000000000000000000e+00	0.000000000000000000e+00	0.000000000000000000e+00	0.000000000000000000e+00	0.000000000000000000e+00	0.000000000000000000e+00	0.000000000000000000e+00	0.000000000000000000e+00	0.000000000000000000e+00	0.000000000000000000e+00	0.000000000000000000e+00	0.000000000000000000e+00	0.000000000000000000e+00	0.000000000000000000e+00	0.000000000000000000e+00	0.000000000000000000e+00	0.000000000000000000e+00	0.000000000000000000e+00	0.000000000000000000e+00	0.000000000000000000e+00	0.000000000000000000e+00	0.000000000000000000e+00	0.000000000000000000e+00	0.000000000000000000e+00	0.000000000000000000e+00	0.000000000000000000e+00	0.000000000000000000e+00	0.000000000000000000e+00	0.000000000000000000e+00	0.000000000000000000e+00	0.000000000000000000e+00	0.000000000000000000e+00	0.000000000000000000e+00	0.000000000000000000e+00	0.000000000000000000e+00	0.000000000000000000e+00	0.000000000000000000e+00	0.000000000000000000e+00	0.000000000000000000e+00	0.000000000000000000e+00	0.000000000000000000e+00	0.000000000000000000e+00	0.000000000000000000e+00	0.000000000000000000e+00	0.000000000000000000e+00	0.000000000000000000e+00	0.000000000000000000e+00	0.000000000000000000e+00	0.000000000000000000e+00
0.000000000000000000e+00	0.000000000000000000e+00	0.000000000000000000e+00	0.000000000000000000e+00	0.000000000000000000e+00	0.000000000000000000e+00	0.000000000000000000e+00	0.000000000000000000e+00	0.000000000000000000e+00	0.000000000000000000e+00	0.000000000000000000e+00	0.000000000000000000e+00	0.000000000000000000e+00	0.000000000000000000e+00	0.000000000000000000e+00	0.000000000000000000e+00	0.000000000000000000e+00	0.000000000000000000e+00	0.000000000000000000e+00	0.000000000000000000e+00	0.000000000000000000e+00	0.000000000000000000e+00	0.000000000000000000e+00	0.000000000000000000e+00	0.000000000000000000e+00	0.000000000000000000e+00	0.000000000000000000e+00	0.000000000000000000e+00	0.000000000000000000e+00	0.000000000000000000e+00	0.000000000000000000e+00	0.000000000000000000e+00	0.000000000000000000e+00	0.000000000000000000e+00	0.000000000000000000e+00	0.000000000000000000e+00	0.000000000000000000e+00	0.000000000000000000e+00	0.000000000000000000e+00	0.000000000000000000e+00	0.000000000000000000e+00	0.000000000000000000e+00	0.000000000000000000e+00	0.000000000000000000e+00	0.000000000000000000e+00	0.000000000000000000e+00	0.000000000000000000e+00	0.000000000000000000e+00	0.000000000000000000e+00	0.000000000000000000e+00
0.000000000000000000e+00	0.000000000000000000e+00	0.000000000000000000e+00	0.000000000000000000e+00	0.000000000000000000e+00	0.000000000000000000e+00	0.000000000000000000e+00	0.000000000000000000e+00	0.000000000000000000e+00	0.000000000000000000e+00	0.000000000000000000e+00	0.000000000000000000e+00	0.000000000000000000e+00	0.000000000000000000e+00	0.000000000000000000e+00	0.000000000000000000e+00	0.000000000000000000e+00	0.000000000000000000e+00	0.000000000000000000e+00	0.000000000000000000e+00	0.000000000000000000e+00	0.000000000000000000e+00	0.000000000000000000e+00	0.000000000000000000e+00	0.000000000000000000e+00	0.000000000000000000e+00	0.000000000000000000e+00	0.000000000000000000e+00	0.000000000000000000e+00	0.000000000000000000e+00	0.000000000000000000e+00	0.000000000000000000e+00	0.000000000000000000e+00	0.000000000000000000e+00	0.000000000000000000e+00	0.000000000000000000e+00	0.000000000000000000e+00	0.000000000000000000e+00	0.000000000000000000e+00	0.000000000000000000e+00	0.000000000000000000e+00	0.000000000000000000e+00	0.000000000000000000e+00	0.000000000000000000e+00	0.000000000000000000e+00	0.000000000000000000e+00	0.000000000000000000e+00	0.000000000000000000e+00	0.000000000000000000e+00	0.000000000000000000e+00
0.000000000000000000e+00	0.000000000000000000e+00	0.000000000000000000e+00	0.000000000000000000e+00	0.000000000000000000e+00	0.000000000000000000e+00	0.000000000000000000e+00	0.000000000000000000e+00	0.000000000000000000e+00	0.000000000000000000e+00	0.000000000000000000e+00	0.000000000000000000e+00	0.000000000000000000e+00	0.000000000000000000e+00	0.000000000000000000e+00	0.000000000000000000e+00	0.000000000000000000e+00	0.000000000000000000e+00	0.000000000000000000e+00	0.000000000000000000e+00	0.000000000000000000e+00	0.000000000000000000e+00	0.000000000000000000e+00	0.000000000000000000e+00	0.000000000000000000e+00	0.000000000000000000e+00	0.000000000000000000e+00	0.000000000000000000e+00	0.000000000000000000e+00	0.000000000000000000e+00	0.000000000000000000e+00	0.000000000000000000e+00	0.000000000000000000e+00	0.000000000000000000e+00	0.000000000000000000e+00	0.000000000000000000e+00	0.000000000000000000e+00	0.000000000000000000e+00	0.000000000000000000e+00	0.000000000000000000e+00	0.000000000000000000e+00	0.000000000000000000e+00	0.000000000000000000e+00	0.000000000000000000e+00	0.000000000000000000e+00	0.000000000000000000e+00	0.000000000000000000e+00	0.000000000000000000e+00	0.000000000000000000e+00	0.000000000000000000e+00
0.000000000000000000e+00	0.000000000000000000e+00	0.000000000000000000e+00	0.000000000000000000e+00	0.000000000000000000e+00	0.000000000000000000e+00	0.000000000000000000e+00	0.000000000000000000e+00	0.000000000000000000e+00	0.000000000000000000e+00	0.000000000000000000e+00	0.000000000000000000e+00	0.000000000000000000e+00	0.000000000000000000e+00	0.000000000000000000e+00	0.000000000000000000e+00	0.000000000000000000e+00	0.000000000000000000e+00	0.000000000000000000e+00	0.000000000000000000e+00	0.000000000000000000e+00	0.000000000000000000e+00	0.000000000000000000e+00	0.000000000000000000e+00	0.000000000000000000e+00	0.000000000000000000e+00	0.000000000000000000e+00	0.000000000000000000e+00	0.000000000000000000e+00	0.000000000000000000e+00	0.000000000000000000e+00	0.000000000000000000e+00	0.000000000000000000e+00	0.000000000000000000e+00	0.000000000000000000e+00	0.000000000000000000e+00	0.000000000000000000e+00	0.000000000000000000e+00	0.000000000000000000e+00	0.000000000000000000e+00	0.000000000000000000e+00	0.000000000000000000e+00	0.000000000000000000e+00	0.000000000000000000e+00	0.000000000000000000e+00	0.000000000000000000e+00	0.000000000000000000e+00	0.000000000000000000e+00	0.000000000000000000e+00	0.000000000000000000e+00
0.000000000000000000e+00	0.000000000000000000e+00	0.000000000000000000e+00	0.000000000000000000e+00	0.000000000000000000e+00	0.000000000000000000e+00	0.000000000000000000e+00	0.000000000000000000e+00	0.000000000000000000e+00	0.000000000000000000e+00	0.000000000000000000e+00	0.000000000000000000e+00	0.000000000000000000e+00	0.000000000000000000e+00	0.000000000000000000e+00	0.000000000000000000e+00	0.000000000000000000e+00	0.000000000000000000e+00	0.000000000000000000e+00	0.000000000000000000e+00	0.000000000000000000e+00	0.000000000000000000e+00	0.000000000000000000e+00	0.000000000000000000e+00	0.000000000000000000e+00	0.000000000000000000e+00	0.000000000000000000e+00	0.000000000000000000e+00	0.000000000000000000e+00	0.000000000000000000e+00	0.000000000000000000e+00	0.000000000000000000e+00	0.000000000000000000e+00	0.000000000000000000e+00	0.000000000000000000e+00	0.000000000000000000e+00	0.000000000000000000e+00	0.000000000000000000e+00	0.000000000000000000e+00	0.000000000000000000e+00	0.000000000000000000e+00	0.000000000000000000e+00	0.000000000000000000e+00	0.000000000000000000e+00	0.000000000000000000e+00	0.000000000000000000e+00	0.000000000000000000e+00	0.000000000000000000e+00	0.000000000000000000e+00	0.000000000000000000e+00
[truncated: 50 more columns]
