# Supplementary material for: Molecular basis of XPF-ERCC1 targeting to SLX4-dependent DNA repair pathways
Source: Nat Commun. 2025 Dec 16;17:522. doi: 10.1038/s41467-025-67216-3 (PMC12804970; doi:10.1038/s41467-025-67216-3)
Supplement: Supplementary file 6 — Source data [file 41467_2025_67216_MOESM6_ESM.zip › Feng_etal_Source_Data/SupplementaryFig3b/ResEMXPA2x9Av2OutglobalFSC.csv]

0.0	0.0	1.0
0.005555555555555556	0.0054466230936819175	0.9999998417671674
0.011111111111111112	0.010893246187363835	0.9999957339392282
0.016666666666666666	0.016339869281045753	0.999944996148719
0.022222222222222223	0.02178649237472767	0.9999055371714201
0.027777777777777776	0.027233115468409584	0.9998479539251603
0.03333333333333333	0.032679738562091505	0.9995912596515507
0.03888888888888889	0.03812636165577342	0.999535946451353
0.044444444444444446	0.04357298474945534	0.9992833517034214
0.05	0.049019607843137254	0.9987800593861867
0.05555555555555555	0.05446623093681917	0.9985785496928127
0.06111111111111111	0.05991285403050109	0.9984192066744506
0.06666666666666667	0.06535947712418301	0.9980247340244698
0.07222222222222222	0.07080610021786492	0.9981393920453474
0.07777777777777778	0.07625272331154684	0.9983708667540789
0.08333333333333333	0.08169934640522875	0.9984324421429187
0.08888888888888889	0.08714596949891068	0.9981431612930198
0.09444444444444444	0.09259259259259259	0.9975339863760573
0.1	0.09803921568627451	0.996927342935434
0.10555555555555556	0.10348583877995643	0.9966076977605274
0.1111111111111111	0.10893246187363834	0.9957895583505696
0.11666666666666667	0.11437908496732026	0.9941033135099124
0.12222222222222222	0.11982570806100218	0.9919623030254914
0.12777777777777777	0.12527233115468409	0.9897127156281879
0.13333333333333333	0.13071895424836602	0.9867342153128951
0.1388888888888889	0.13616557734204793	0.9824412119850231
0.14444444444444443	0.14161220043572983	0.9794051786790099
0.15	0.14705882352941177	0.9766305185494559
0.15555555555555556	0.15250544662309368	0.9754285895017306
0.16111111111111112	0.1579520697167756	0.9703714642814435
0.16666666666666666	0.1633986928104575	0.9667278116933262
0.17222222222222222	0.16884531590413943	0.9663680159124627
0.17777777777777778	0.17429193899782136	0.9670822748656757
0.18333333333333332	0.17973856209150324	0.9690020585716949
0.18888888888888888	0.18518518518518517	0.9692301323862215
0.19444444444444445	0.1906318082788671	0.9698227767952912
0.2	0.19607843137254902	0.9712031231553645
0.20555555555555555	0.20152505446623092	0.9723874824220033
0.2111111111111111	0.20697167755991286	0.9717877162604555
0.21666666666666667	0.21241830065359477	0.9699079305208821
0.2222222222222222	0.21786492374727667	0.9680646919448112
0.22777777777777777	0.2233115468409586	0.9615906349666407
0.23333333333333334	0.22875816993464052	0.9497922785504797
0.2388888888888889	0.23420479302832245	0.9374636441600777
0.24444444444444444	0.23965141612200436	0.925601643735083
0.25	0.24509803921568626	0.9130716323984507
0.25555555555555554	0.25054466230936817	0.8962855571248455
0.2611111111111111	0.2559912854030501	0.871330185110839
0.26666666666666666	0.26143790849673204	0.8453644723208686
0.2722222222222222	0.2668845315904139	0.819131627284724
0.2777777777777778	0.27233115468409586	0.7818065540043171
0.2833333333333333	0.2777777777777778	0.7386271887384495
0.28888888888888886	0.28322440087145967	0.6967201107014251
0.29444444444444445	0.2886710239651416	0.6501383526864789
0.3	0.29411764705882354	0.5951403739917658
0.3055555555555556	0.2995642701525055	0.5336841102038695
0.3111111111111111	0.30501089324618735	0.47241048518726514
0.31666666666666665	0.3104575163398693	0.43233976075997793
0.32222222222222224	0.3159041394335512	0.38097135165541435
0.3277777777777778	0.3213507625272331	0.3245813376775433
0.3333333333333333	0.326797385620915	0.2748932420393984
0.3388888888888889	0.332244008714597	0.24645198110829844
0.34444444444444444	0.33769063180827885	0.20708236035955044
0.35	0.34313725490196073	0.165660445065494
0.35555555555555557	0.3485838779956427	0.13238924119917647
0.3611111111111111	0.3540305010893246	0.11061720517119782
0.36666666666666664	0.3594771241830065	0.11250726668263802
0.37222222222222223	0.36492374727668847	0.10014355831640538
0.37777777777777777	0.37037037037037035	0.07386242259073483
0.38333333333333336	0.3758169934640523	0.03888915157422297
0.3888888888888889	0.3812636165577342	0.020626304171658342
0.39444444444444443	0.3867102396514161	0.021597914335661352
0.4	0.39215686274509803	0.026528652467005656
0.40555555555555556	0.39760348583877997	0.02151303142863245
0.4111111111111111	0.40305010893246185	0.021919916517510695
0.4166666666666667	0.4084967320261438	0.028054893432862403
0.4222222222222222	0.4139433551198257	0.03899448002715209
0.42777777777777776	0.4193899782135076	0.0332442799073011
0.43333333333333335	0.42483660130718953	0.024258144939532232
0.4388888888888889	0.43028322440087147	0.012935224463602785
0.4444444444444444	0.43572984749455335	0.010508458603311501
0.45	0.4411764705882353	0.013337181372028042
0.45555555555555555	0.4466230936819172	0.010035413681085553
0.46111111111111114	0.45206971677559915	-0.002655815918443052
0.4666666666666667	0.45751633986928103	-0.012714703133659194
0.4722222222222222	0.46296296296296297	0.006404921062256716
0.4777777777777778	0.4684095860566449	0.024343329545278677
0.48333333333333334	0.4738562091503268	0.028677325799644205
0.4888888888888889	0.4793028322440087	0.014653812603922893
0.49444444444444446	0.48474945533769065	7.650065156568762e-05
0.5	0.49019607843137253	-0.003124494241085337
