# Supplementary material for: Molecular basis of XPF-ERCC1 targeting to SLX4-dependent DNA repair pathways
Source: Nat Commun. 2025 Dec 16;17:522. doi: 10.1038/s41467-025-67216-3 (PMC12804970; doi:10.1038/s41467-025-67216-3)
Supplement: Supplementary file 6 — Source data [file 41467_2025_67216_MOESM6_ESM.zip › Feng_etal_Source_Data/SupplementaryFig3b/histogram_values.lst]

0.37037037037037035
0.3213507625272331
0.37037037037037035
0.3485838779956427
0.3485838779956427
0.33769063180827885
0.37037037037037035
0.326797385620915
0.3159041394335512
0.326797385620915
0.3485838779956427
0.3540305010893246
0.36492374727668847
0.3485838779956427
0.3594771241830065
0.332244008714597
0.326797385620915
0.33769063180827885
0.36492374727668847
0.36492374727668847
0.37037037037037035
0.34313725490196073
0.3594771241830065
0.3540305010893246
0.36492374727668847
0.34313725490196073
0.37037037037037035
0.326797385620915
0.3159041394335512
0.332244008714597
0.3485838779956427
0.3540305010893246
0.37037037037037035
0.326797385620915
0.3758169934640523
0.326797385620915
0.332244008714597
0.332244008714597
0.36492374727668847
0.326797385620915
0.36492374727668847
0.3485838779956427
0.36492374727668847
0.3540305010893246
0.36492374727668847
0.3594771241830065
0.36492374727668847
0.3594771241830065
0.3594771241830065
0.37037037037037035
0.34313725490196073
0.3485838779956427
0.37037037037037035
0.34313725490196073
0.3758169934640523
0.34313725490196073
0.33769063180827885
0.34313725490196073
0.3594771241830065
0.3213507625272331
0.36492374727668847
0.3594771241830065
0.37037037037037035
0.36492374727668847
0.36492374727668847
0.3594771241830065
0.37037037037037035
0.37037037037037035
0.36492374727668847
0.36492374727668847
0.3485838779956427
0.37037037037037035
0.37037037037037035
0.34313725490196073
0.3758169934640523
0.3485838779956427
0.34313725490196073
0.3485838779956427
0.3485838779956427
0.3485838779956427
0.37037037037037035
0.36492374727668847
0.36492374727668847
0.36492374727668847
0.37037037037037035
0.36492374727668847
0.36492374727668847
0.36492374727668847
0.37037037037037035
0.36492374727668847
0.33769063180827885
0.3540305010893246
0.3758169934640523
0.34313725490196073
0.3758169934640523
0.34313725490196073
0.3540305010893246
0.3485838779956427
0.33769063180827885
0.34313725490196073
