# Supplementary material for: Molecular basis of XPF-ERCC1 targeting to SLX4-dependent DNA repair pathways
Source: Nat Commun. 2025 Dec 16;17:522. doi: 10.1038/s41467-025-67216-3 (PMC12804970; doi:10.1038/s41467-025-67216-3)
Supplement: Supplementary file 6 — Source data [file 41467_2025_67216_MOESM6_ESM.zip › Feng_etal_Source_Data/SupplementaryFig3b/PlotsXPA2x9Av2.csv]

1.000000000000000000e+00 1.000000000000000000e+00 1.000000000000000000e+00 1.000000000000000000e+00 1.000000000000000000e+00
9.999999742525738089e-01 1.000000000066138206e+00 1.000000002958700840e+00 9.999999454043759783e-01 9.999998417671673856e-01
9.999993929180364116e-01 9.999987038626761970e-01 9.999966359526958337e-01 9.999912747332846408e-01 9.999957339392282485e-01
9.999879198473092812e-01 9.997388787644864161e-01 9.999057834519842203e-01 9.998033099255390077e-01 9.999449961487190119e-01
9.999063170658067934e-01 9.998774422272475038e-01 9.996284108035886629e-01 9.996767676227293897e-01 9.999055371714200557e-01
9.998895620839011178e-01 9.997650124132616556e-01 9.998405619340596795e-01 9.996797127150515161e-01 9.998479539251603487e-01
9.998004587930624520e-01 9.990675053603900180e-01 9.998095729297328260e-01 9.992137937459502073e-01 9.995912596515507120e-01
9.996819025953194160e-01 9.994112448806826698e-01 9.995729155612861350e-01 9.988233932200546450e-01 9.995359464513530190e-01
9.996037094070343576e-01 9.990115461126982677e-01 9.983968806044449806e-01 9.979761353613865182e-01 9.992833517034214186e-01
9.990759810182966438e-01 9.993192748567991668e-01 9.984393884683475662e-01 9.940659420403774593e-01 9.987800593861867471e-01
9.988748880605691216e-01 9.990670473469491775e-01 9.955404526646036700e-01 9.937903976016638774e-01 9.985785496928126781e-01
9.988804422823549523e-01 9.973414362092862806e-01 9.976924049144164641e-01 9.944946542074648566e-01 9.984192066744506100e-01
9.980475380038039690e-01 9.971547547835105663e-01 9.981914771453080926e-01 9.937691869947757883e-01 9.980247340244697840e-01
9.982648825834913309e-01 9.986031181839672977e-01 9.993786272825095907e-01 9.944683275384537113e-01 9.981393920453474067e-01
9.986500145546534091e-01 9.989233306140664626e-01 9.981085016598845172e-01 9.923151315674401118e-01 9.983708667540789339e-01
9.989035604878699903e-01 9.987327893857186334e-01 9.969823056238870107e-01 9.952747077715070612e-01 9.984324421429187080e-01
9.989316409884378967e-01 9.979947936812658682e-01 9.973643904707779617e-01 9.932394754894213751e-01 9.981431612930198316e-01
9.990145932210328095e-01 9.964669626817859172e-01 9.972286494476065855e-01 9.925889426671896665e-01 9.975339863760572801e-01
9.987766124234973564e-01 9.955406367906429743e-01 9.962476339775255818e-01 9.865640208740618089e-01 9.969273429354339466e-01
9.980798258238888776e-01 9.948078468738558167e-01 9.956835241608451570e-01 9.891489615375504973e-01 9.966076977605273779e-01
9.969360456263344217e-01 9.929951137072545730e-01 9.961753986754063872e-01 9.902386016419414405e-01 9.957895583505695924e-01
9.954377474911589863e-01 9.919720659935987728e-01 9.912328314099283499e-01 9.838786494334814670e-01 9.941033135099124340e-01
9.939103890798260954e-01 9.896031387358575904e-01 9.811079892364743538e-01 9.762571847170591344e-01 9.919623030254913765e-01
9.931423361766575919e-01 9.845936750358683653e-01 9.787362059665080105e-01 9.677726280675351678e-01 9.897127156281878557e-01
9.921384707388838375e-01 9.809157990273855710e-01 9.680874293055167223e-01 9.623383484206412541e-01 9.867342153128950688e-01
9.899053841561956668e-01 9.813454809888130237e-01 9.710674292147641884e-01 9.563811042080517799e-01 9.824412119850230996e-01
9.880056745031317034e-01 9.808430824299712025e-01 9.750079082715764622e-01 9.476741961005362702e-01 9.794051786790098912e-01
9.858149174796132508e-01 9.761355865449162783e-01 9.712429844678205360e-01 9.449263668504106484e-01 9.766305185494559282e-01
9.862901128287675512e-01 9.698317266356325517e-01 9.721430700681472636e-01 9.432671777421561821e-01 9.754285895017306141e-01
9.847271367484784488e-01 9.621114872946696650e-01 9.685187294799105784e-01 9.283977186621190647e-01 9.703714642814434965e-01
9.813834231352042137e-01 9.649166102669597400e-01 9.726638747055665890e-01 9.241838590384472418e-01 9.667278116933262222e-01
9.797864793869617284e-01 9.644468791926847917e-01 9.719591780295803174e-01 9.234360349167561877e-01 9.663680159124626856e-01
9.791313432495571956e-01 9.580093634682365078e-01 9.719665555703616011e-01 9.223350519339337250e-01 9.670822748656756618e-01
9.800378836422712903e-01 9.562784619551775167e-01 9.753527395230024988e-01 9.282793516956324709e-01 9.690020585716948576e-01
9.841355526310144874e-01 9.582983512171071583e-01 9.706430421929092001e-01 9.195821525456654433e-01 9.692301323862214657e-01
9.876020918854711006e-01 9.551155613549651147e-01 9.677183978395166308e-01 9.208533282758474270e-01 9.698227767952911638e-01
9.894283035813909999e-01 9.526970562556090760e-01 9.712707548582886208e-01 9.262992991827337930e-01 9.712031231553645005e-01
9.894393198477718920e-01 9.552219331986303574e-01 9.737046151440645891e-01 9.313460097980453822e-01 9.723874824220033464e-01
9.885038186254064829e-01 9.511520127047753403e-01 9.651448494217813590e-01 9.316294814978873795e-01 9.717877162604554586e-01
9.875602357407945453e-01 9.487991560232671429e-01 9.595760735983990264e-01 9.276438181285729945e-01 9.699079305208820889e-01
9.864144977357984789e-01 9.529770898938059176e-01 9.547296832810576728e-01 9.235135505215624763e-01 9.680646919448111509e-01
9.834955121899296993e-01 9.430953527794675439e-01 9.463308319349844622e-01 9.063717852361938832e-01 9.615906349666406561e-01
9.767681345637612145e-01 9.195237414756861627e-01 9.339571403500182001e-01 8.857222231294596959e-01 9.497922785504796517e-01
9.646626165806069242e-01 9.004599737530366577e-01 9.081983159418768325e-01 8.615512333835398939e-01 9.374636441600776582e-01
9.534967879542319835e-01 8.861988883426293873e-01 9.073040244164759516e-01 8.541948885368407796e-01 9.256016437350830239e-01
9.467032062466314013e-01 8.497888011660192920e-01 9.067702220323817786e-01 8.360262358803103311e-01 9.130716323984506833e-01
9.387896474810074610e-01 8.287937198578501086e-01 8.860250743811010077e-01 8.067558764230331469e-01 8.962855571248454778e-01
9.289466370897618841e-01 8.080547426744555395e-01 7.924957871399209708e-01 7.735167180589754832e-01 8.713301851108390395e-01
9.129516572720971501e-01 7.676284507559107961e-01 7.719275581825179033e-01 7.408900310087006558e-01 8.453644723208686429e-01
8.979393335152096034e-01 7.431619861945379935e-01 7.837336993334480528e-01 7.047841146606739215e-01 8.191316272847239954e-01
8.829916140284972403e-01 7.047190055551285637e-01 7.112208940133196711e-01 6.734082288341743938e-01 7.818065540043170891e-01
8.508294013014666701e-01 6.428821060885215877e-01 6.209590695875188970e-01 6.258940119702700589e-01 7.386271887384494583e-01
8.052477343421764466e-01 5.635159565311828045e-01 5.823836627130019039e-01 5.916309308845213444e-01 6.967201107014251438e-01
7.521989382030748184e-01 4.939489462834372180e-01 5.971543481954001420e-01 5.503979274481231032e-01 6.501383526864789042e-01
7.161523309497246359e-01 5.004865436665236755e-01 5.734209251230852900e-01 5.021212946390367637e-01 5.951403739917657809e-01
6.723564234962613462e-01 4.544527206282376053e-01 4.962998684225112256e-01 4.535897104862211537e-01 5.336841102038695217e-01
6.083145971265540020e-01 3.834594537604444353e-01 4.077576022400696831e-01 3.955601434201996280e-01 4.724104851872651389e-01
5.574362057626163214e-01 3.693403731921460764e-01 4.044300047430197664e-01 3.595022597102994211e-01 4.323397607599779313e-01
5.216848723254445819e-01 2.984832425884944018e-01 3.850414066776685629e-01 3.211923772673458410e-01 3.809713516554143475e-01
4.795356037313204256e-01 2.288258803294264121e-01 3.591937154665215681e-01 2.726058750871108161e-01 3.245813376775433245e-01
4.299856321466452580e-01 2.570683484757669834e-01 3.214381809581783322e-01 2.420608826614338294e-01 2.748932420393984111e-01
4.117165144261088483e-01 2.833313033987978069e-01 2.238271683457843109e-01 2.194339896072693419e-01 2.464519811082984402e-01
3.831274898320602973e-01 2.892756918405983146e-01 1.284363267796253261e-01 1.879020141711278680e-01 2.070823603595504381e-01
3.305080073126963058e-01 2.210418100823554610e-01 9.068676460490093794e-02 1.486454504689928013e-01 1.656604450654939886e-01
2.729096924147424996e-01 9.087257249494440359e-02 6.630566091223119574e-02 1.201710005252425023e-01 1.323892411991764717e-01
2.246655035686591362e-01 2.822532130532979036e-02 9.887378910764473006e-02 1.090325240130200629e-01 1.106172051711978160e-01
1.708613030808935895e-01 2.361002306370715148e-02 1.298494245619896126e-01 1.002786799525372391e-01 1.125072666826380241e-01
1.382445885032609068e-01 4.368094341568225236e-02 1.525429073017013810e-02 8.352680615416667453e-02 1.001435583164053816e-01
1.292022979638180469e-01 4.395484020898304117e-02 8.872513102890614012e-02 6.526441845469609093e-02 7.386242259073483307e-02
0.000000000000000000e+00 0.000000000000000000e+00 0.000000000000000000e+00 3.272334956248801330e-02 3.888915157422297153e-02
0.000000000000000000e+00 0.000000000000000000e+00 0.000000000000000000e+00 2.745731782670914403e-02 2.062630417165834187e-02
0.000000000000000000e+00 0.000000000000000000e+00 0.000000000000000000e+00 1.809691622685308601e-02 2.159791433566135219e-02
0.000000000000000000e+00 0.000000000000000000e+00 0.000000000000000000e+00 2.604304124190626527e-02 2.652865246700565616e-02
0.000000000000000000e+00 0.000000000000000000e+00 0.000000000000000000e+00 2.325426961789169369e-02 2.151303142863245088e-02
0.000000000000000000e+00 0.000000000000000000e+00 0.000000000000000000e+00 1.502482574969362349e-02 2.191991651751069511e-02
0.000000000000000000e+00 0.000000000000000000e+00 0.000000000000000000e+00 1.898261684022433879e-02 2.805489343286240306e-02
0.000000000000000000e+00 0.000000000000000000e+00 0.000000000000000000e+00 3.264826951010792871e-02 3.899448002715209111e-02
0.000000000000000000e+00 0.000000000000000000e+00 0.000000000000000000e+00 3.042485876503412193e-02 3.324427990730109694e-02
0.000000000000000000e+00 0.000000000000000000e+00 0.000000000000000000e+00 2.761442710001378240e-02 2.425814493953223211e-02
0.000000000000000000e+00 0.000000000000000000e+00 0.000000000000000000e+00 1.735088831397202380e-02 1.293522446360278501e-02
0.000000000000000000e+00 0.000000000000000000e+00 0.000000000000000000e+00 2.439129327011767441e-03 1.050845860331150149e-02
0.000000000000000000e+00 0.000000000000000000e+00 0.000000000000000000e+00 5.634120826156198414e-03 1.333718137202804209e-02
0.000000000000000000e+00 0.000000000000000000e+00 0.000000000000000000e+00 2.338614856366820483e-03 1.003541368108555251e-02
0.000000000000000000e+00 0.000000000000000000e+00 0.000000000000000000e+00 -7.131061457991832130e-03 -2.655815918443051819e-03
0.000000000000000000e+00 0.000000000000000000e+00 0.000000000000000000e+00 -8.702181437267704489e-03 -1.271470313365919390e-02
0.000000000000000000e+00 0.000000000000000000e+00 0.000000000000000000e+00 1.912687175925905161e-02 6.404921062256716327e-03
0.000000000000000000e+00 0.000000000000000000e+00 0.000000000000000000e+00 2.481747917871560127e-02 2.434332954527867673e-02
0.000000000000000000e+00 0.000000000000000000e+00 0.000000000000000000e+00 2.017854809778639805e-02 2.867732579964420506e-02
0.000000000000000000e+00 0.000000000000000000e+00 0.000000000000000000e+00 1.597872120162759091e-02 1.465381260392289303e-02
0.000000000000000000e+00 0.000000000000000000e+00 0.000000000000000000e+00 4.896640981257115340e-03 7.650065156568762350e-05
