# Supplementary material for: Molecular basis of XPF-ERCC1 targeting to SLX4-dependent DNA repair pathways
Source: Nat Commun. 2025 Dec 16;17:522. doi: 10.1038/s41467-025-67216-3 (PMC12804970; doi:10.1038/s41467-025-67216-3)
Supplement: Supplementary file 6 — Source data [file 41467_2025_67216_MOESM6_ESM.zip › Feng_etal_Source_Data/SupplementaryFig3b/histogram_raw.csv]

1.000000000000000000e+00	1.000000000000000000e+00	1.000000000000000000e+00	1.000000000000000000e+00	1.000000000000000000e+00	1.000000000000000000e+00	1.000000000000000000e+00	1.000000000000000000e+00	1.000000000000000000e+00	1.000000000000000000e+00	1.000000000000000000e+00	1.000000000000000000e+00	1.000000000000000000e+00	1.000000000000000000e+00	1.000000000000000000e+00	1.000000000000000000e+00	1.000000000000000000e+00	1.000000000000000000e+00	1.000000000000000000e+00	1.000000000000000000e+00	1.000000000000000000e+00	1.000000000000000000e+00	1.000000000000000000e+00	1.000000000000000000e+00	1.000000000000000000e+00	1.000000000000000000e+00	1.000000000000000000e+00	1.000000000000000000e+00	1.000000000000000000e+00	1.000000000000000000e+00	1.000000000000000000e+00	1.000000000000000000e+00	1.000000000000000000e+00	1.000000000000000000e+00	1.000000000000000000e+00	1.000000000000000000e+00	1.000000000000000000e+00	1.000000000000000000e+00	1.000000000000000000e+00	1.000000000000000000e+00	1.000000000000000000e+00	1.000000000000000000e+00	1.000000000000000000e+00	1.000000000000000000e+00	1.000000000000000000e+00	1.000000000000000000e+00	1.000000000000000000e+00	1.000000000000000000e+00	1.000000000000000000e+00	1.000000000000000000e+00
9.999998211860656738e-01	9.999967813491821289e-01	9.999982118606567383e-01	9.999998211860656738e-01	9.999998807907104492e-01	1.000000000000000000e+00	1.000000000000000000e+00	9.999998211860656738e-01	9.999998807907104492e-01	1.000000000000000000e+00	1.000000000000000000e+00	1.000000000000000000e+00	1.000000000000000000e+00	1.000000000000000000e+00	1.000000000000000000e+00	9.999998211860656738e-01	9.999998807907104492e-01	1.000000000000000000e+00	1.000000000000000000e+00	9.999998211860656738e-01	9.999998211860656738e-01	9.999998807907104492e-01	1.000000000000000000e+00	9.999998211860656738e-01	9.999998807907104492e-01	1.000000000000000000e+00	1.000000000000000000e+00	9.999998211860656738e-01	9.999998807907104492e-01	1.000000000000000000e+00	1.000000000000000000e+00	9.999958872795104980e-01	9.999975562095642090e-01	1.000000000000000000e+00	1.000000000000000000e+00	9.999998211860656738e-01	9.999998807907104492e-01	1.000000000000000000e+00	1.000000000000000000e+00	9.999998211860656738e-01	1.000000000000000000e+00	1.000000000000000000e+00	1.000000000000000000e+00	1.000000000000000000e+00	1.000000000000000000e+00	1.000000000000000000e+00	1.000000000000000000e+00	1.000000000000000000e+00	1.000000000000000000e+00	1.000000000000000000e+00
9.999975562095642090e-01	9.999967813491821289e-01	9.999982118606567383e-01	9.999958872795104980e-01	9.999975562095642090e-01	9.999971985816955566e-01	9.999936819076538086e-01	9.999958872795104980e-01	9.999951124191284180e-01	9.999989867210388184e-01	9.999995231628417969e-01	9.999979138374328613e-01	9.999979138374328613e-01	9.999998807907104492e-01	9.999995231628417969e-01	9.999980330467224121e-01	9.999989867210388184e-01	9.999998807907104492e-01	1.000000000000000000e+00	9.999980330467224121e-01	9.999975562095642090e-01	9.999967813491821289e-01	9.999982118606567383e-01	9.999958872795104980e-01	9.999975562095642090e-01	1.000000000000000000e+00	1.000000000000000000e+00	9.999998211860656738e-01	9.999998807907104492e-01	1.000000000000000000e+00	9.999982118606567383e-01	9.999958872795104980e-01	9.999975562095642090e-01	9.999967813491821289e-01	9.999982118606567383e-01	9.999966621398925781e-01	9.999951124191284180e-01	9.999989867210388184e-01	9.999936819076538086e-01	9.999958872795104980e-01	9.999979138374328613e-01	9.999998807907104492e-01	9.999995231628417969e-01	9.999979138374328613e-01	9.999989867210388184e-01	9.999998807907104492e-01	1.000000000000000000e+00	9.999980330467224121e-01	9.999989867210388184e-01	9.999998807907104492e-01
9.999775290489196777e-01	9.999529123306274414e-01	9.999941587448120117e-01	9.999684095382690430e-01	9.999495744705200195e-01	9.999823570251464844e-01	9.999929666519165039e-01	9.999043345451354980e-01	9.997850060462951660e-01	9.999912977218627930e-01	9.999948143959045410e-01	9.999979138374328613e-01	9.999979138374328613e-01	9.999823570251464844e-01	9.999929666519165039e-01	9.999684095382690430e-01	9.999738335609436035e-01	9.999912977218627930e-01	9.999898672103881836e-01	9.999712705612182617e-01	9.999775290489196777e-01	9.999666810035705566e-01	9.999995231628417969e-01	9.999684095382690430e-01	9.999495744705200195e-01	9.999823570251464844e-01	9.999898672103881836e-01	9.999712705612182617e-01	9.999738335609436035e-01	9.999912977218627930e-01	9.999948143959045410e-01	9.999367594718933105e-01	9.999461174011230469e-01	9.999823570251464844e-01	9.999929666519165039e-01	9.999684095382690430e-01	9.999495744705200195e-01	9.999912977218627930e-01	9.999898672103881836e-01	9.999712705612182617e-01	9.999814033508300781e-01	9.999936819076538086e-01	9.999758601188659668e-01	9.999730587005615234e-01	9.999814033508300781e-01	9.999926090240478516e-01	9.999782443046569824e-01	9.999830126762390137e-01	9.999878406524658203e-01	9.999926090240478516e-01
9.999927878379821777e-01	9.996483922004699707e-01	9.999941587448120117e-01	9.999555945396423340e-01	9.999548792839050293e-01	9.997263550758361816e-01	9.999841451644897461e-01	9.999043345451354980e-01	9.997850060462951660e-01	9.998257160186767578e-01	9.999690055847167969e-01	9.999591708183288574e-01	9.999647736549377441e-01	9.998310804367065430e-01	9.999954700469970703e-01	9.999369382858276367e-01	9.998918175697326660e-01	9.997674822807312012e-01	9.999938607215881348e-01	9.999384880065917969e-01	9.999576807022094727e-01	9.997441768646240234e-01	9.999930262565612793e-01	9.999591708183288574e-01	9.998437762260437012e-01	9.997261166572570801e-01	9.999926090240478516e-01	9.999384880065917969e-01	9.998300671577453613e-01	9.997674822807312012e-01	9.999805688858032227e-01	9.999712705612182617e-01	9.999461174011230469e-01	9.997914433479309082e-01	9.999823570251464844e-01	9.998860955238342285e-01	9.998460412025451660e-01	9.995542764663696289e-01	9.999917745590209961e-01	9.999715685844421387e-01	9.999107718467712402e-01	9.999037384986877441e-01	9.999616742134094238e-01	9.999169707298278809e-01	9.998331665992736816e-01	9.999164938926696777e-01	9.999883770942687988e-01	9.999374747276306152e-01	9.998544454574584961e-01	9.999004602432250977e-01
9.999721646308898926e-01	9.997549057006835938e-01	9.999538660049438477e-01	9.999302029609680176e-01	9.998601675033569336e-01	9.998659491539001465e-01	9.999478459358215332e-01	9.998856782913208008e-01	9.990217685699462891e-01	9.997627735137939453e-01	9.999753832817077637e-01	9.999321103096008301e-01	9.999507069587707520e-01	9.998544454574584961e-01	9.999903440475463867e-01	9.998633861541748047e-01	9.997680783271789551e-01	9.998937845230102539e-01	9.999789595603942871e-01	9.999083876609802246e-01	9.999812841415405273e-01	9.994918704032897949e-01	9.999907016754150391e-01	9.998804926872253418e-01	9.999305009841918945e-01	9.998890757560729980e-01	9.999878406524658203e-01	9.999083876609802246e-01	9.994472265243530273e-01	9.999595284461975098e-01	9.999540448188781738e-01	9.998972415924072266e-01	9.999809861183166504e-01	9.998732805252075195e-01	9.999423027038574219e-01	9.999027848243713379e-01	9.996446967124938965e-01	9.996467828750610352e-01	9.999163746833801270e-01	9.999513626098632812e-01	9.999107718467712402e-01	9.998207688331604004e-01	9.999907016754150391e-01	9.999169707298278809e-01	9.998331665992736816e-01	9.999164938926696777e-01	9.999946355819702148e-01	9.999374747276306152e-01	9.998544454574584961e-01	9.999004602432250977e-01
9.999302625656127930e-01	9.992150664329528809e-01	9.999046921730041504e-01	9.998888373374938965e-01	9.998601675033569336e-01	9.996575117111206055e-01	9.993079900741577148e-01	9.997991919517517090e-01	9.995656609535217285e-01	9.993290901184082031e-01	9.997577071189880371e-01	9.995772242546081543e-01	9.994887113571166992e-01	9.998385906219482422e-01	9.998269081115722656e-01	9.998883605003356934e-01	9.996903538703918457e-01	9.995343685150146484e-01	9.991695284843444824e-01	9.998826980590820312e-01	9.999812841415405273e-01	9.997491836547851562e-01	9.998263120651245117e-01	9.998804926872253418e-01	9.997187852859497070e-01	9.996469616889953613e-01	9.993166327476501465e-01	9.998418688774108887e-01	9.996287822723388672e-01	9.993106722831726074e-01	9.996037483215332031e-01	9.997163414955139160e-01	9.999344944953918457e-01	9.997777342796325684e-01	9.999423027038574219e-01	9.998840093612670898e-01	9.996163845062255859e-01	9.994961023330688477e-01	9.987244009971618652e-01	9.996265172958374023e-01	9.997770190238952637e-01	9.997770190238952637e-01	9.998195171356201172e-01	9.995670318603515625e-01	9.998331665992736816e-01	9.998523592948913574e-01	9.997509717941284180e-01	9.997854232788085938e-01	9.996774196624755859e-01	9.997597932815551758e-01
9.998896121978759766e-01	9.994616508483886719e-01	9.993181228637695312e-01	9.997043609619140625e-01	9.997143745422363281e-01	9.993334412574768066e-01	9.993649125099182129e-01	9.997710585594177246e-01	9.996535181999206543e-01	9.994443058967590332e-01	9.991962909698486328e-01	9.997920989990234375e-01	9.994887113571166992e-01	9.994157552719116211e-01	9.995986819267272949e-01	9.998335242271423340e-01	9.996903538703918457e-01	9.995343685150146484e-01	9.995528459548950195e-01	9.998826980590820312e-01	9.996810555458068848e-01	9.994833469390869141e-01	9.993007779121398926e-01	9.997803568840026855e-01	9.994913935661315918e-01	9.993391036987304688e-01	9.996563792228698730e-01	9.997754096984863281e-01	9.995856881141662598e-01	9.992824196815490723e-01	9.992980360984802246e-01	9.996898770332336426e-01	9.998293519020080566e-01	9.993125796318054199e-01	9.994808435440063477e-01	9.997117519378662109e-01	9.996868968009948730e-01	9.995340108871459961e-01	9.989804029464721680e-01	9.998295307159423828e-01	9.996690154075622559e-01	9.995591044425964355e-01	9.993503093719482422e-01	9.997234344482421875e-01	9.995673894882202148e-01	9.994544982910156250e-01	9.994988441467285156e-01	9.997248649597167969e-01	9.995554685592651367e-01	9.992792606353759766e-01
9.996410012245178223e-01	9.994616508483886719e-01	9.992111325263977051e-01	9.991491436958312988e-01	9.994292855262756348e-01	9.993334412574768066e-01	9.996016621589660645e-01	9.994703531265258789e-01	9.985560178756713867e-01	9.985179901123046875e-01	9.993211627006530762e-01	9.995168447494506836e-01	9.992755651473999023e-01	9.988188147544860840e-01	9.996789693832397461e-01	9.994772076606750488e-01	9.990084767341613770e-01	9.991816878318786621e-01	9.996581673622131348e-01	9.993659257888793945e-01	9.995949268341064453e-01	9.988170862197875977e-01	9.993669390678405762e-01	9.995394349098205566e-01	9.990993142127990723e-01	9.987933635711669922e-01	9.996995329856872559e-01	9.994084239006042480e-01	9.989354014396667480e-01	9.994277954101562500e-01	9.990549683570861816e-01	9.989154338836669922e-01	9.995409846305847168e-01	9.993163347244262695e-01	9.996779561042785645e-01	9.994253516197204590e-01	9.991804361343383789e-01	9.985808730125427246e-01	9.993029236793518066e-01	9.996160864830017090e-01	9.994315505027770996e-01	9.992342591285705566e-01	9.993830919265747070e-01	9.994634389877319336e-01	9.993284344673156738e-01	9.993675947189331055e-01	9.995724558830261230e-01	9.992572665214538574e-01	9.989077448844909668e-01	9.993666410446166992e-01
9.996452927589416504e-01	9.990570545196533203e-01	9.992737770080566406e-01	9.991673827171325684e-01	9.988697767257690430e-01	9.984157085418701172e-01	9.992108941078186035e-01	9.991024136543273926e-01	9.949974417686462402e-01	9.978376626968383789e-01	9.991207122802734375e-01	9.991129636764526367e-01	9.994476437568664551e-01	9.989802241325378418e-01	9.994150996208190918e-01	9.987334012985229492e-01	9.973055124282836914e-01	9.987801313400268555e-01	9.994292855262756348e-01	9.990954995155334473e-01	9.992594718933105469e-01	9.984260201454162598e-01	9.992788434028625488e-01	9.990015029907226562e-01	9.987753033638000488e-01	9.987313747406005859e-01	9.994766712188720703e-01	9.989383220672607422e-01	9.964554905891418457e-01	9.986807703971862793e-01	9.989390969276428223e-01	9.991846680641174316e-01	9.995535016059875488e-01	9.987328648567199707e-01	9.996779561042785645e-01	9.992448091506958008e-01	9.970392584800720215e-01	9.985808730125427246e-01	9.993029236793518066e-01	9.994460344314575195e-01	9.986076951026916504e-01	9.987212419509887695e-01	9.992455244064331055e-01	9.987964034080505371e-01	9.985359907150268555e-01	9.993194341659545898e-01	9.996104240417480469e-01	9.987133145332336426e-01	9.980126619338989258e-01	9.992605447769165039e-01
9.995481967926025391e-01	9.990570545196533203e-01	9.989677071571350098e-01	9.989844560623168945e-01	9.988697767257690430e-01	9.985151290893554688e-01	9.992898106575012207e-01	9.991024136543273926e-01	9.949974417686462402e-01	9.980409145355224609e-01	9.991427659988403320e-01	9.993911385536193848e-01	9.989641308784484863e-01	9.986128211021423340e-01	9.994159340858459473e-01	9.980418682098388672e-01	9.978103637695312500e-01	9.992268085479736328e-01	9.996747374534606934e-01	9.987232089042663574e-01	9.996417760848999023e-01	9.984260201454162598e-01	9.992371797561645508e-01	9.986737966537475586e-01	9.981483817100524902e-01	9.987313747406005859e-01	9.995202422142028809e-01	9.980775117874145508e-01	9.964489936828613281e-01	9.989936947822570801e-01	9.987858533859252930e-01	9.992025494575500488e-01	9.994291067123413086e-01	9.979861378669738770e-01	9.993344545364379883e-01	9.983608126640319824e-01	9.980143308639526367e-01	9.990254640579223633e-01	9.994871616363525391e-01	9.989171624183654785e-01	9.984014630317687988e-01	9.980780482292175293e-01	9.993736743927001953e-01	9.994091391563415527e-01	9.980354905128479004e-01	9.983626604080200195e-01	9.996916651725769043e-01	9.975453615188598633e-01	9.981616139411926270e-01	9.988964796066284180e-01
9.989083409309387207e-01	9.977485537528991699e-01	9.987103939056396484e-01	9.979250431060791016e-01	9.993199110031127930e-01	9.959409236907958984e-01	9.994614124298095703e-01	9.954691529273986816e-01	9.976594448089599609e-01	9.977297186851501465e-01	9.988638758659362793e-01	9.990224242210388184e-01	9.988406300544738770e-01	9.974863529205322266e-01	9.994159340858459473e-01	9.978336095809936523e-01	9.977462291717529297e-01	9.988728165626525879e-01	9.997209310531616211e-01	9.979001879692077637e-01	9.991191625595092773e-01	9.981160759925842285e-01	9.990653395652770996e-01	9.987963438034057617e-01	9.979891180992126465e-01	9.970810413360595703e-01	9.996185302734375000e-01	9.980107545852661133e-01	9.967718124389648438e-01	9.989182353019714355e-01	9.977574944496154785e-01	9.990358948707580566e-01	9.994117021560668945e-01	9.979861378669738770e-01	9.994418025016784668e-01	9.983608126640319824e-01	9.989157915115356445e-01	9.979957938194274902e-01	9.995389580726623535e-01	9.961633086204528809e-01	9.977369904518127441e-01	9.979060888290405273e-01	9.994049072265625000e-01	9.989514946937561035e-01	9.980273246765136719e-01	9.981392025947570801e-01	9.996185302734375000e-01	9.981937408447265625e-01	9.977623224258422852e-01	9.989936351776123047e-01
9.989083409309387207e-01	9.982964992523193359e-01	9.967588186264038086e-01	9.975113272666931152e-01	9.989500045776367188e-01	9.956303834915161133e-01	9.986629486083984375e-01	9.961543679237365723e-01	9.981563091278076172e-01	9.976401925086975098e-01	9.983711242675781250e-01	9.984692931175231934e-01	9.980566501617431641e-01	9.976605772972106934e-01	9.987753629684448242e-01	9.974465966224670410e-01	9.972852468490600586e-01	9.978313446044921875e-01	9.994677305221557617e-01	9.973378777503967285e-01	9.984973073005676270e-01	9.977428317070007324e-01	9.983400702476501465e-01	9.978585839271545410e-01	9.975020289421081543e-01	9.971039891242980957e-01	9.992531538009643555e-01	9.972856044769287109e-01	9.967885017395019531e-01	9.978297352790832520e-01	9.975857734680175781e-01	9.988080263137817383e-01	9.985579252243041992e-01	9.972237348556518555e-01	9.981445670127868652e-01	9.964181780815124512e-01	9.986552000045776367e-01	9.963671565055847168e-01	9.992547631263732910e-01	9.969702959060668945e-01	9.980376362800598145e-01	9.978483915328979492e-01	9.990121126174926758e-01	9.977217316627502441e-01	9.978174567222595215e-01	9.984036684036254883e-01	9.993526339530944824e-01	9.982059001922607422e-01	9.972443580627441406e-01	9.987716674804687500e-01
9.976091980934143066e-01	9.984447360038757324e-01	9.973809719085693359e-01	9.973545074462890625e-01	9.977879524230957031e-01	9.968813061714172363e-01	9.983815550804138184e-01	9.978508949279785156e-01	9.974775314331054688e-01	9.969575405120849609e-01	9.982179403305053711e-01	9.986934661865234375e-01	9.974241256713867188e-01	9.983211159706115723e-01	9.987887144088745117e-01	9.982196688652038574e-01	9.960300922393798828e-01	9.974977374076843262e-01	9.991658926010131836e-01	9.983175992965698242e-01	9.980243444442749023e-01	9.987684488296508789e-01	9.981802105903625488e-01	9.983373284339904785e-01	9.968778491020202637e-01	9.982269406318664551e-01	9.988355636596679688e-01	9.978712201118469238e-01	9.957739710807800293e-01	9.970497488975524902e-01	9.975408911705017090e-01	9.980270862579345703e-01	9.969984292984008789e-01	9.980379343032836914e-01	9.974730610847473145e-01	9.969617724418640137e-01	9.969240427017211914e-01	9.962328672409057617e-01	9.989802837371826172e-01	9.979343414306640625e-01	9.980376362800598145e-01	9.984628558158874512e-01	9.990121126174926758e-01	9.983972311019897461e-01	9.978174567222595215e-01	9.982421994209289551e-01	9.992042779922485352e-01	9.982059001922607422e-01	9.972443580627441406e-01	9.987716674804687500e-01
9.976109266281127930e-01	9.990385770797729492e-01	9.977761507034301758e-01	9.993677735328674316e-01	9.974237084388732910e-01	9.973281621932983398e-01	9.988608360290527344e-01	9.986329674720764160e-01	9.957953095436096191e-01	9.971171021461486816e-01	9.983808994293212891e-01	9.988231062889099121e-01	9.976937770843505859e-01	9.987356066703796387e-01	9.988378882408142090e-01	9.990728497505187988e-01	9.954223632812500000e-01	9.975495934486389160e-01	9.988327622413635254e-01	9.988154172897338867e-01	9.983612895011901855e-01	9.987684488296508789e-01	9.982627034187316895e-01	9.987405538558959961e-01	9.968778491020202637e-01	9.983230233192443848e-01	9.988355636596679688e-01	9.978712201118469238e-01	9.957739710807800293e-01	9.970497488975524902e-01	9.979787468910217285e-01	9.985825419425964355e-01	9.972360730171203613e-01	9.987986683845520020e-01	9.984686970710754395e-01	9.985080361366271973e-01	9.963955879211425781e-01	9.962328672409057617e-01	9.989802837371826172e-01	9.984585642814636230e-01	9.984667897224426270e-01	9.989886879920959473e-01	9.988532662391662598e-01	9.987623095512390137e-01	9.974948763847351074e-01	9.989066123962402344e-01	9.992622137069702148e-01	9.989625215530395508e-01	9.970538616180419922e-01	9.988801479339599609e-01
9.987097382545471191e-01	9.988874197006225586e-01	9.986565709114074707e-01	9.993677735328674316e-01	9.976966977119445801e-01	9.983202219009399414e-01	9.986032247543334961e-01	9.986271858215332031e-01	9.963616728782653809e-01	9.971171021461486816e-01	9.983808994293212891e-01	9.988231062889099121e-01	9.979624748229980469e-01	9.987733960151672363e-01	9.985415935516357422e-01	9.992259740829467773e-01	9.954223632812500000e-01	9.982066750526428223e-01	9.981598258018493652e-01	9.990569353103637695e-01	9.988221526145935059e-01	9.987947344779968262e-01	9.978687763214111328e-01	9.991490840911865234e-01	9.973775148391723633e-01	9.989445209503173828e-01	9.981377720832824707e-01	9.991337060928344727e-01	9.946925044059753418e-01	9.972502589225769043e-01	9.981082677841186523e-01	9.990091919898986816e-01	9.981989860534667969e-01	9.987945556640625000e-01	9.986544847488403320e-01	9.989075660705566406e-01	9.950736761093139648e-01	9.971466064453125000e-01	9.983794093132019043e-01	9.985045194625854492e-01	9.987679719924926758e-01	9.990112781524658203e-01	9.987604022026062012e-01	9.990939497947692871e-01	9.976413846015930176e-01	9.990161061286926270e-01	9.986163973808288574e-01	9.992148280143737793e-01	9.967256188392639160e-01	9.988079667091369629e-01
9.985432028770446777e-01	9.978196620941162109e-01	9.988189935684204102e-01	9.984441995620727539e-01	9.983372688293457031e-01	9.958461523056030273e-01	9.988434314727783203e-01	9.981694817543029785e-01	9.953747391700744629e-01	9.967765808105468750e-01	9.983400702476501465e-01	9.983413815498352051e-01	9.981033205986022949e-01	9.982309341430664062e-01	9.986352324485778809e-01	9.984092116355895996e-01	9.967957139015197754e-01	9.985802769660949707e-01	9.978422522544860840e-01	9.984287023544311523e-01	9.986670017242431641e-01	9.980320930480957031e-01	9.984530806541442871e-01	9.985410571098327637e-01	9.976382255554199219e-01	9.987285733222961426e-01	9.984240531921386719e-01	9.987732768058776855e-01	9.955254793167114258e-01	9.974386692047119141e-01	9.977051019668579102e-01	9.978102445602416992e-01	9.990602135658264160e-01	9.975341558456420898e-01	9.990397095680236816e-01	9.982542395591735840e-01	9.967893958091735840e-01	9.966925978660583496e-01	9.987189769744873047e-01	9.980083703994750977e-01	9.988537430763244629e-01	9.985423088073730469e-01	9.987564086914062500e-01	9.988602399826049805e-01	9.980790615081787109e-01	9.990039467811584473e-01	9.982365369796752930e-01	9.991427659988403320e-01	9.975839257240295410e-01	9.990314841270446777e-01
9.985088109970092773e-01	9.959178566932678223e-01	9.975430369377136230e-01	9.969291687011718750e-01	9.981983304023742676e-01	9.958461523056030273e-01	9.984382390975952148e-01	9.977523088455200195e-01	9.939433336257934570e-01	9.968059062957763672e-01	9.983246326446533203e-01	9.970620274543762207e-01	9.980565309524536133e-01	9.968749880790710449e-01	9.987784028053283691e-01	9.974931478500366211e-01	9.975088238716125488e-01	9.976485967636108398e-01	9.983398914337158203e-01	9.979425072669982910e-01	9.984385371208190918e-01	9.961536526679992676e-01	9.984810948371887207e-01	9.964821934700012207e-01	9.981365203857421875e-01	9.974421858787536621e-01	9.989727139472961426e-01	9.981422424316406250e-01	9.944611787796020508e-01	9.974507689476013184e-01	9.972106218338012695e-01	9.965166449546813965e-01	9.987530708312988281e-01	9.958831071853637695e-01	9.984953999519348145e-01	9.971383213996887207e-01	9.965190887451171875e-01	9.956768155097961426e-01	9.991023540496826172e-01	9.972327947616577148e-01	9.987737536430358887e-01	9.977028965950012207e-01	9.990304112434387207e-01	9.974283576011657715e-01	9.983389377593994141e-01	9.984044432640075684e-01	9.987612962722778320e-01	9.987702369689941406e-01	9.978297948837280273e-01	9.987223148345947266e-01
9.973906278610229492e-01	9.930072426795959473e-01	9.972680211067199707e-01	9.964017868041992188e-01	9.964652657508850098e-01	9.959329962730407715e-01	9.978332519531250000e-01	9.972174763679504395e-01	9.931195974349975586e-01	9.966930747032165527e-01	9.977551698684692383e-01	9.964531660079956055e-01	9.977754354476928711e-01	9.959807395935058594e-01	9.986603260040283203e-01	9.967040419578552246e-01	9.976724386215209961e-01	9.971094727516174316e-01	9.979497194290161133e-01	9.972118139266967773e-01	9.978950619697570801e-01	9.955303668975830078e-01	9.980257153511047363e-01	9.962161779403686523e-01	9.974563121795654297e-01	9.974421858787536621e-01	9.986378550529479980e-01	9.971661567687988281e-01	9.944611787796020508e-01	9.964641332626342773e-01	9.972106218338012695e-01	9.965166449546813965e-01	9.975735545158386230e-01	9.956378936767578125e-01	9.979345202445983887e-01	9.975057244300842285e-01	9.965190887451171875e-01	9.960483312606811523e-01	9.983989596366882324e-01	9.966394305229187012e-01	9.981656670570373535e-01	9.972272515296936035e-01	9.989265203475952148e-01	9.965670108795166016e-01	9.976956844329833984e-01	9.975738525390625000e-01	9.988547563552856445e-01	9.977846145629882812e-01	9.972442984580993652e-01	9.983378052711486816e-01
9.972464442253112793e-01	9.930072426795959473e-01	9.976282119750976562e-01	9.963259696960449219e-01	9.968112707138061523e-01	9.967097043991088867e-01	9.972532391548156738e-01	9.968495368957519531e-01	9.939770698547363281e-01	9.964530467987060547e-01	9.972627758979797363e-01	9.964811801910400391e-01	9.978425502777099609e-01	9.958426952362060547e-01	9.974839091300964355e-01	9.963881969451904297e-01	9.975451231002807617e-01	9.968779087066650391e-01	9.976432919502258301e-01	9.966653585433959961e-01	9.976527690887451172e-01	9.941067695617675781e-01	9.975851774215698242e-01	9.963698983192443848e-01	9.976308345794677734e-01	9.965128898620605469e-01	9.980512857437133789e-01	9.961453080177307129e-01	9.944623112678527832e-01	9.960169196128845215e-01	9.969221949577331543e-01	9.958412051200866699e-01	9.974435567855834961e-01	9.960259795188903809e-01	9.979152679443359375e-01	9.971261620521545410e-01	9.971353411674499512e-01	9.965499639511108398e-01	9.977235198020935059e-01	9.955193400382995605e-01	9.972161650657653809e-01	9.968730211257934570e-01	9.983437061309814453e-01	9.963809847831726074e-01	9.968761801719665527e-01	9.974489808082580566e-01	9.987000226974487305e-01	9.968343973159790039e-01	9.965214133262634277e-01	9.980010986328125000e-01
9.972348213195800781e-01	9.905071258544921875e-01	9.970606565475463867e-01	9.963566660881042480e-01	9.972939491271972656e-01	9.965075850486755371e-01	9.963725209236145020e-01	9.945927262306213379e-01	9.932473897933959961e-01	9.957286715507507324e-01	9.962645173072814941e-01	9.968131184577941895e-01	9.972158670425415039e-01	9.949928522109985352e-01	9.974839091300964355e-01	9.957504272460937500e-01	9.967321157455444336e-01	9.960058331489562988e-01	9.974067211151123047e-01	9.958770871162414551e-01	9.973151087760925293e-01	9.934256076812744141e-01	9.970457553863525391e-01	9.967606663703918457e-01	9.965467453002929688e-01	9.958333969116210938e-01	9.968358874320983887e-01	9.941251873970031738e-01	9.933973550796508789e-01	9.954867362976074219e-01	9.952135086059570312e-01	9.972100853919982910e-01	9.973853826522827148e-01	9.959097504615783691e-01	9.972877502441406250e-01	9.956529736518859863e-01	9.972235560417175293e-01	9.963322877883911133e-01	9.973412156105041504e-01	9.939988851547241211e-01	9.962498545646667480e-01	9.955929517745971680e-01	9.973205924034118652e-01	9.966548085212707520e-01	9.952349066734313965e-01	9.970277547836303711e-01	9.977563023567199707e-01	9.964303970336914062e-01	9.943050742149353027e-01	9.971972703933715820e-01
9.964439272880554199e-01	9.901139140129089355e-01	9.954341650009155273e-01	9.963566660881042480e-01	9.968417286872863770e-01	9.951743483543395996e-01	9.914433956146240234e-01	9.925451874732971191e-01	9.924185276031494141e-01	9.957286715507507324e-01	9.949724078178405762e-01	9.967946410179138184e-01	9.960278868675231934e-01	9.933251142501831055e-01	9.966228604316711426e-01	9.961121678352355957e-01	9.940080046653747559e-01	9.948688149452209473e-01	9.953969717025756836e-01	9.958267807960510254e-01	9.968537092208862305e-01	9.919214844703674316e-01	9.961152672767639160e-01	9.971530437469482422e-01	9.945430755615234375e-01	9.958333969116210938e-01	9.947677254676818848e-01	9.946457743644714355e-01	9.933973550796508789e-01	9.932329058647155762e-01	9.952135086059570312e-01	9.972100853919982910e-01	9.970067143440246582e-01	9.942155480384826660e-01	9.943392276763916016e-01	9.949560761451721191e-01	9.957493543624877930e-01	9.951714277267456055e-01	9.939240813255310059e-01	9.932758212089538574e-01	9.946255683898925781e-01	9.936871528625488281e-01	9.963255524635314941e-01	9.967372417449951172e-01	9.903458952903747559e-01	9.956418871879577637e-01	9.969569444656372070e-01	9.961224198341369629e-01	9.913004040718078613e-01	9.948623776435852051e-01
9.932406544685363770e-01	9.878458380699157715e-01	9.912791252136230469e-01	9.938502311706542969e-01	9.945847392082214355e-01	9.939620494842529297e-01	9.904133677482604980e-01	9.907401204109191895e-01	9.894106984138488770e-01	9.891161322593688965e-01	9.934567213058471680e-01	9.957077503204345703e-01	9.940412044525146484e-01	9.920999407768249512e-01	9.959102869033813477e-01	9.958276748657226562e-01	9.923446774482727051e-01	9.921941161155700684e-01	9.949800968170166016e-01	9.950541853904724121e-01	9.940865635871887207e-01	9.897009134292602539e-01	9.961016774177551270e-01	9.960195422172546387e-01	9.916486144065856934e-01	9.936580061912536621e-01	9.950068593025207520e-01	9.954634308815002441e-01	9.910713434219360352e-01	9.900280833244323730e-01	9.907498955726623535e-01	9.919625520706176758e-01	9.944075942039489746e-01	9.929119348526000977e-01	9.927206635475158691e-01	9.940030574798583984e-01	9.934095740318298340e-01	9.934653639793395996e-01	9.916780591011047363e-01	9.909853339195251465e-01	9.931414127349853516e-01	9.914969205856323242e-01	9.966042637825012207e-01	9.967372417449951172e-01	9.903458952903747559e-01	9.913746118545532227e-01	9.969569444656372070e-01	9.961224198341369629e-01	9.913004040718078613e-01	9.948623776435852051e-01
9.932406544685363770e-01	9.851415157318115234e-01	9.912791252136230469e-01	9.910585880279541016e-01	9.937868118286132812e-01	9.944645762443542480e-01	9.940393567085266113e-01	9.865306019783020020e-01	9.890224337577819824e-01	9.883228540420532227e-01	9.926474690437316895e-01	9.938225746154785156e-01	9.930170178413391113e-01	9.900594353675842285e-01	9.958515763282775879e-01	9.935169816017150879e-01	9.864289164543151855e-01	9.900948405265808105e-01	9.957715868949890137e-01	9.877740144729614258e-01	9.938133358955383301e-01	9.864727258682250977e-01	9.936076998710632324e-01	9.926721453666687012e-01	9.898926615715026855e-01	9.927464723587036133e-01	9.952977299690246582e-01	9.934599995613098145e-01	9.849407076835632324e-01	9.912092685699462891e-01	9.860284924507141113e-01	9.919625520706176758e-01	9.938740730285644531e-01	9.911545515060424805e-01	9.928501248359680176e-01	9.917173981666564941e-01	9.894261360168457031e-01	9.941031932830810547e-01	9.934366941452026367e-01	9.900960922241210938e-01	9.897606968879699707e-01	9.882445931434631348e-01	9.960962533950805664e-01	9.935620427131652832e-01	9.868755340576171875e-01	9.892901182174682617e-01	9.970266819000244141e-01	9.939110875129699707e-01	9.837296009063720703e-01	9.935821294784545898e-01
9.910207390785217285e-01	9.799420833587646484e-01	9.904531836509704590e-01	9.902238845825195312e-01	9.899383187294006348e-01	9.928957223892211914e-01	9.931473731994628906e-01	9.810051321983337402e-01	9.608184099197387695e-01	9.865029454231262207e-01	9.902035593986511230e-01	9.920226931571960449e-01	9.930170178413391113e-01	9.873907566070556641e-01	9.941620826721191406e-01	9.935169816017150879e-01	9.821408390998840332e-01	9.900948405265808105e-01	9.957715868949890137e-01	9.877740144729614258e-01	9.852361679077148438e-01	9.810828566551208496e-01	9.920735955238342285e-01	9.882085919380187988e-01	9.846684336662292480e-01	9.889303445816040039e-01	9.954868555068969727e-01	9.874696731567382812e-01	9.786417484283447266e-01	9.892697930335998535e-01	9.836384057998657227e-01	9.903244972229003906e-01	9.918095469474792480e-01	9.912412762641906738e-01	9.929298162460327148e-01	9.866116642951965332e-01	9.829059243202209473e-01	9.914418458938598633e-01	9.926292300224304199e-01	9.874127507209777832e-01	9.852222204208374023e-01	9.821253418922424316e-01	9.938442111015319824e-01	9.882454276084899902e-01	9.844489693641662598e-01	9.853094220161437988e-01	9.964277744293212891e-01	9.881525039672851562e-01	9.790804386138916016e-01	9.914458990097045898e-01
9.871234297752380371e-01	9.654751420021057129e-01	9.888505339622497559e-01	9.840540289878845215e-01	9.792829751968383789e-01	9.900178909301757812e-01	9.912866353988647461e-01	9.740251898765563965e-01	9.495980739593505859e-01	9.841945767402648926e-01	9.886881709098815918e-01	9.891863465309143066e-01	9.840123057365417480e-01	9.819404482841491699e-01	9.913065433502197266e-01	9.812341928482055664e-01	9.768784642219543457e-01	9.894416332244873047e-01	9.944330453872680664e-01	9.830428361892700195e-01	9.852361679077148438e-01	9.709522724151611328e-01	9.920735955238342285e-01	9.828671216964721680e-01	9.815237522125244141e-01	9.873204231262207031e-01	9.954868555068969727e-01	9.797056317329406738e-01	9.727978706359863281e-01	9.864022135734558105e-01	9.818826317787170410e-01	9.893245100975036621e-01	9.892985224723815918e-01	9.858127236366271973e-01	9.925827980041503906e-01	9.764606356620788574e-01	9.802352786064147949e-01	9.914418458938598633e-01	9.926292300224304199e-01	9.805721044540405273e-01	9.788481593132019043e-01	9.772562384605407715e-01	9.903770685195922852e-01	9.862485527992248535e-01	9.818667769432067871e-01	9.827758073806762695e-01	9.936075806617736816e-01	9.796539545059204102e-01	9.763723611831665039e-01	9.891692996025085449e-01
9.838812351226806641e-01	9.567964076995849609e-01	9.858548641204833984e-01	9.762373566627502441e-01	9.792829751968383789e-01	9.842767715454101562e-01	9.917948246002197266e-01	9.742339253425598145e-01	9.534581303596496582e-01	9.809960722923278809e-01	9.858173131942749023e-01	9.853411316871643066e-01	9.815253615379333496e-01	9.798788428306579590e-01	9.899856448173522949e-01	9.768024086952209473e-01	9.718419313430786133e-01	9.871433973312377930e-01	9.930360317230224609e-01	9.829447865486145020e-01	9.832852482795715332e-01	9.689555764198303223e-01	9.893788695335388184e-01	9.776968955993652344e-01	9.765029549598693848e-01	9.846715927124023438e-01	9.908076524734497070e-01	9.767520427703857422e-01	9.656866192817687988e-01	9.828438162803649902e-01	9.790852665901184082e-01	9.837427735328674316e-01	9.855130910873413086e-01	9.784876704216003418e-01	9.912800192832946777e-01	9.693284034729003906e-01	9.770315885543823242e-01	9.827086329460144043e-01	9.873101115226745605e-01	9.781348705291748047e-01	9.761570096015930176e-01	9.774115681648254395e-01	9.872393608093261719e-01	9.856720566749572754e-01	9.792768359184265137e-01	9.815781116485595703e-01	9.913722872734069824e-01	9.784810543060302734e-01	9.734231233596801758e-01	9.858379364013671875e-01
9.796831011772155762e-01	9.610128998756408691e-01	9.824552536010742188e-01	9.728657007217407227e-01	9.804610610008239746e-01	9.809815883636474609e-01	9.887288212776184082e-01	9.647335410118103027e-01	9.553228616714477539e-01	9.720602631568908691e-01	9.822320342063903809e-01	9.845991730690002441e-01	9.788805246353149414e-01	9.812461733818054199e-01	9.888572692871093750e-01	9.757629036903381348e-01	9.668402671813964844e-01	9.859583377838134766e-01	9.925671815872192383e-01	9.767227172851562500e-01	9.802116155624389648e-01	9.701193571090698242e-01	9.875497817993164062e-01	9.754774570465087891e-01	9.747840166091918945e-01	9.846381545066833496e-01	9.896568655967712402e-01	9.737790822982788086e-01	9.604449272155761719e-01	9.793629050254821777e-01	9.666425585746765137e-01	9.781892299652099609e-01	9.813552498817443848e-01	9.782696962356567383e-01	9.866377711296081543e-01	9.681257009506225586e-01	9.763643741607666016e-01	9.748958945274353027e-01	9.852597713470458984e-01	9.767445921897888184e-01	9.751228094100952148e-01	9.774056673049926758e-01	9.855750799179077148e-01	9.870551228523254395e-01	9.725459218025207520e-01	9.821244478225708008e-01	9.896917939186096191e-01	9.810870885848999023e-01	9.679972529411315918e-01	9.851822257041931152e-01
9.762858152389526367e-01	9.576337337493896484e-01	9.782694578170776367e-01	9.744946360588073730e-01	9.813048839569091797e-01	9.773067831993103027e-01	9.878088235855102539e-01	9.647335410118103027e-01	9.602632522583007812e-01	9.577681422233581543e-01	9.756921529769897461e-01	9.845898151397705078e-01	9.788805246353149414e-01	9.808605313301086426e-01	9.885978102684020996e-01	9.788644313812255859e-01	9.697277545928955078e-01	9.806014299392700195e-01	9.911375045776367188e-01	9.773133397102355957e-01	9.805217385292053223e-01	9.682670831680297852e-01	9.860207438468933105e-01	9.799968004226684570e-01	9.776528477668762207e-01	9.757840633392333984e-01	9.893922805786132812e-01	9.734739661216735840e-01	9.627103805541992188e-01	9.713276028633117676e-01	9.666425585746765137e-01	9.799232482910156250e-01	9.824279546737670898e-01	9.764863848686218262e-01	9.848898053169250488e-01	9.681257009506225586e-01	9.791641831398010254e-01	9.668405652046203613e-01	9.870277047157287598e-01	9.706147909164428711e-01	9.801293611526489258e-01	9.773501753807067871e-01	9.849060177803039551e-01	9.866616129875183105e-01	9.758473634719848633e-01	9.797089099884033203e-01	9.895176887512207031e-01	9.848171472549438477e-01	9.741680622100830078e-01	9.820810556411743164e-01
9.764549732208251953e-01	9.390190839767456055e-01	9.764218330383300781e-01	9.751526713371276855e-01	9.786943197250366211e-01	9.737628102302551270e-01	9.873206615447998047e-01	9.350673556327819824e-01	9.415850639343261719e-01	9.403781890869140625e-01	9.741945266723632812e-01	9.836773276329040527e-01	9.800958037376403809e-01	9.700418710708618164e-01	9.873309135437011719e-01	9.726354479789733887e-01	9.629997014999389648e-01	9.778012037277221680e-01	9.884133338928222656e-01	9.655635952949523926e-01	9.741737842559814453e-01	9.570901989936828613e-01	9.860207438468933105e-01	9.767722487449645996e-01	9.776528477668762207e-01	9.757840633392333984e-01	9.883683323860168457e-01	9.564287662506103516e-01	9.510547518730163574e-01	9.713276028633117676e-01	9.557381868362426758e-01	9.788646101951599121e-01	9.837876558303833008e-01	9.642370343208312988e-01	9.854087829589843750e-01	9.609003663063049316e-01	9.713140130043029785e-01	9.600796699523925781e-01	9.849433898925781250e-01	9.511330127716064453e-01	9.782968759536743164e-01	9.709195494651794434e-01	9.863232970237731934e-01	9.814388751983642578e-01	9.764515757560729980e-01	9.780769348144531250e-01	9.891126155853271484e-01	9.763475060462951660e-01	9.633526206016540527e-01	9.820879101753234863e-01
9.747210144996643066e-01	9.390190839767456055e-01	9.761061072349548340e-01	9.723337888717651367e-01	9.768761396408081055e-01	9.735431671142578125e-01	9.881990551948547363e-01	9.401853680610656738e-01	9.088504910469055176e-01	9.354529380798339844e-01	9.779031872749328613e-01	9.810109734535217285e-01	9.746761918067932129e-01	9.577693939208984375e-01	9.876393079757690430e-01	9.664117693901062012e-01	9.502147436141967773e-01	9.752715826034545898e-01	9.873172044754028320e-01	9.574284553527832031e-01	9.707919955253601074e-01	9.343906044960021973e-01	9.844389557838439941e-01	9.750703573226928711e-01	9.701201319694519043e-01	9.669099450111389160e-01	9.883695244789123535e-01	9.480409622192382812e-01	9.281658530235290527e-01	9.568479061126708984e-01	9.546365141868591309e-01	9.757879972457885742e-01	9.794520735740661621e-01	9.616733789443969727e-01	9.835821390151977539e-01	9.583201408386230469e-01	9.583544731140136719e-01	9.600796699523925781e-01	9.849433898925781250e-01	9.386430978775024414e-01	9.766461849212646484e-01	9.491835236549377441e-01	9.875032901763916016e-01	9.770951867103576660e-01	9.751967787742614746e-01	9.755975604057312012e-01	9.869951009750366211e-01	9.672552943229675293e-01	9.645462632179260254e-01	9.817067980766296387e-01
9.744952917098999023e-01	9.320438504219055176e-01	9.784500002861022949e-01	9.654616713523864746e-01	9.722340106964111328e-01	9.683983325958251953e-01	9.881839156150817871e-01	9.462035894393920898e-01	9.132428765296936035e-01	9.450739622116088867e-01	9.811397790908813477e-01	9.792357087135314941e-01	9.779909253120422363e-01	9.450012445449829102e-01	9.873508810997009277e-01	9.701107740402221680e-01	9.545767307281494141e-01	9.674003124237060547e-01	9.868671894073486328e-01	9.637324213981628418e-01	9.705199003219604492e-01	9.265225529670715332e-01	9.854942560195922852e-01	9.748260974884033203e-01	9.724301695823669434e-01	9.576811790466308594e-01	9.864741563796997070e-01	9.584766626358032227e-01	9.256654381752014160e-01	9.605948328971862793e-01	9.666098952293395996e-01	9.742857217788696289e-01	9.783978462219238281e-01	9.550736546516418457e-01	9.860090613365173340e-01	9.575809836387634277e-01	9.506208300590515137e-01	9.506918191909790039e-01	9.831863045692443848e-01	9.477431774139404297e-01	9.766461849212646484e-01	9.491835236549377441e-01	9.872082471847534180e-01	9.791404604911804199e-01	9.724910259246826172e-01	9.676569104194641113e-01	9.869951009750366211e-01	9.672552943229675293e-01	9.645462632179260254e-01	9.817067980766296387e-01
9.763503670692443848e-01	9.186393022537231445e-01	9.791710376739501953e-01	9.633186459541320801e-01	9.754678606986999512e-01	9.656655192375183105e-01	9.882976412773132324e-01	9.378650784492492676e-01	9.265950918197631836e-01	9.468506574630737305e-01	9.811397790908813477e-01	9.828231334686279297e-01	9.779909253120422363e-01	9.442504048347473145e-01	9.861893653869628906e-01	9.701107740402221680e-01	9.578619003295898438e-01	9.674003124237060547e-01	9.874413013458251953e-01	9.637324213981628418e-01	9.751745462417602539e-01	9.216815233230590820e-01	9.809833168983459473e-01	9.773928523063659668e-01	9.756253957748413086e-01	9.539003968238830566e-01	9.842406511306762695e-01	9.734556078910827637e-01	9.360353350639343262e-01	9.623069167137145996e-01	9.701205492019653320e-01	9.755274057388305664e-01	9.825569391250610352e-01	9.550736546516418457e-01	9.870305061340332031e-01	9.575809836387634277e-01	9.506208300590515137e-01	9.539927840232849121e-01	9.842956662178039551e-01	9.468645453453063965e-01	9.796808958053588867e-01	9.478080868721008301e-01	9.849836230278015137e-01	9.842317104339599609e-01	9.724530577659606934e-01	9.637796878814697266e-01	9.864459633827209473e-01	9.796714782714843750e-01	9.579066634178161621e-01	9.774615764617919922e-01
9.746695756912231445e-01	9.161532521247863770e-01	9.745960831642150879e-01	9.682746529579162598e-01	9.741762280464172363e-01	9.655091762542724609e-01	9.887801408767700195e-01	9.426649808883666992e-01	9.368820190429687500e-01	9.457429051399230957e-01	9.731302261352539062e-01	9.821235537528991699e-01	9.801654219627380371e-01	9.459480643272399902e-01	9.857155680656433105e-01	9.754761457443237305e-01	9.646694660186767578e-01	9.613266587257385254e-01	9.878236651420593262e-01	9.702580571174621582e-01	9.788479804992675781e-01	9.216815233230590820e-01	9.809833168983459473e-01	9.776359796524047852e-01	9.761441349983215332e-01	9.619048833847045898e-01	9.860543012619018555e-01	9.734556078910827637e-01	9.360353350639343262e-01	9.625130295753479004e-01	9.664005637168884277e-01	9.795093536376953125e-01	9.830231666564941406e-01	9.432770609855651855e-01	9.872239828109741211e-01	9.624765515327453613e-01	9.607805013656616211e-01	9.616626501083374023e-01	9.857333898544311523e-01	9.508830308914184570e-01	9.814105033874511719e-01	9.464095830917358398e-01	9.862710237503051758e-01	9.837983846664428711e-01	9.735771417617797852e-01	9.640267491340637207e-01	9.877176880836486816e-01	9.823332428932189941e-01	9.584474563598632812e-01	9.738987088203430176e-01
9.708907604217529297e-01	9.009568691253662109e-01	9.793944954872131348e-01	9.645215868949890137e-01	9.741762280464172363e-01	9.742326736450195312e-01	9.885145425796508789e-01	9.426649808883666992e-01	9.361097216606140137e-01	9.566706418991088867e-01	9.742121696472167969e-01	9.820324778556823730e-01	9.794735312461853027e-01	9.449656605720520020e-01	9.852684736251831055e-01	9.756104350090026855e-01	9.594179391860961914e-01	9.653925299644470215e-01	9.883322715759277344e-01	9.729902744293212891e-01	9.810636639595031738e-01	9.180655479431152344e-01	9.783084392547607422e-01	9.764844775199890137e-01	9.743990302085876465e-01	9.654498696327209473e-01	9.884812831878662109e-01	9.712562561035156250e-01	9.324219226837158203e-01	9.647747874259948730e-01	9.680277109146118164e-01	9.782413244247436523e-01	9.825156927108764648e-01	9.536589384078979492e-01	9.878783226013183594e-01	9.558098912239074707e-01	9.587876200675964355e-01	9.741359949111938477e-01	9.855233430862426758e-01	9.519805908203125000e-01	9.825919866561889648e-01	9.489992260932922363e-01	9.854537844657897949e-01	9.847286939620971680e-01	9.739188551902770996e-01	9.661260843276977539e-01	9.887201189994812012e-01	9.834054112434387207e-01	9.531909227371215820e-01	9.761492013931274414e-01
9.732720851898193359e-01	9.022539258003234863e-01	9.763016700744628906e-01	9.637256860733032227e-01	9.740496277809143066e-01	9.796684384346008301e-01	9.889439940452575684e-01	9.391183853149414062e-01	9.404256939888000488e-01	9.688430428504943848e-01	9.758156538009643555e-01	9.845130443572998047e-01	9.796116948127746582e-01	9.493568539619445801e-01	9.861313700675964355e-01	9.751845598220825195e-01	9.588919281959533691e-01	9.719480276107788086e-01	9.892218708992004395e-01	9.739248752593994141e-01	9.829170107841491699e-01	9.137126207351684570e-01	9.787334799766540527e-01	9.788492321968078613e-01	9.755963087081909180e-01	9.670856595039367676e-01	9.892460107803344727e-01	9.697906970977783203e-01	9.307695031166076660e-01	9.696124196052551270e-01	9.685358405113220215e-01	9.757936596870422363e-01	9.832023978233337402e-01	9.536589384078979492e-01	9.878783226013183594e-01	9.481866955757141113e-01	9.630457758903503418e-01	9.741359949111938477e-01	9.851123094558715820e-01	9.520024657249450684e-01	9.836176633834838867e-01	9.495173096656799316e-01	9.868667125701904297e-01	9.855158925056457520e-01	9.785540103912353516e-01	9.711044430732727051e-01	9.900579452514648438e-01	9.834805130958557129e-01	9.555299878120422363e-01	9.810146689414978027e-01
9.732720851898193359e-01	9.022539258003234863e-01	9.686064124107360840e-01	9.615738391876220703e-01	9.765207171440124512e-01	9.751051068305969238e-01	9.889439940452575684e-01	9.450154304504394531e-01	9.429768919944763184e-01	9.695656299591064453e-01	9.764428138732910156e-01	9.824530482292175293e-01	9.806704521179199219e-01	9.508119821548461914e-01	9.849184155464172363e-01	9.745880961418151855e-01	9.666489362716674805e-01	9.730230569839477539e-01	9.852429032325744629e-01	9.742490649223327637e-01	9.792082905769348145e-01	9.109588265419006348e-01	9.792921543121337891e-01	9.768586754798889160e-01	9.763826727867126465e-01	9.591062664985656738e-01	9.848393797874450684e-01	9.713697433471679688e-01	9.391087889671325684e-01	9.700448513031005859e-01	9.657891392707824707e-01	9.737940430641174316e-01	9.834181666374206543e-01	9.550784230232238770e-01	9.858670830726623535e-01	9.511204957962036133e-01	9.676236510276794434e-01	9.691426753997802734e-01	9.836095571517944336e-01	9.609186649322509766e-01	9.830187559127807617e-01	9.561947584152221680e-01	9.867267012596130371e-01	9.853439331054687500e-01	9.818491339683532715e-01	9.733775258064270020e-01	9.891102313995361328e-01	9.828608632087707520e-01	9.627845287322998047e-01	9.842382669448852539e-01
9.756564497947692871e-01	9.315733909606933594e-01	9.732413291931152344e-01	9.674295186996459961e-01	9.789577126502990723e-01	9.675031304359436035e-01	9.877932071685791016e-01	9.518032670021057129e-01	9.475066065788269043e-01	9.609416723251342773e-01	9.752411842346191406e-01	9.824530482292175293e-01	9.799864292144775391e-01	9.434458613395690918e-01	9.827314019203186035e-01	9.745880961418151855e-01	9.666489362716674805e-01	9.679606556892395020e-01	9.825670123100280762e-01	9.757721424102783203e-01	9.795845746994018555e-01	9.109588265419006348e-01	9.780975580215454102e-01	9.768586754798889160e-01	9.774399399757385254e-01	9.591062664985656738e-01	9.848393797874450684e-01	9.753708243370056152e-01	9.426077604293823242e-01	9.666017293930053711e-01	9.657891392707824707e-01	9.737940430641174316e-01	9.834181666374206543e-01	9.557401537895202637e-01	9.862206578254699707e-01	9.642274975776672363e-01	9.676236510276794434e-01	9.571726918220520020e-01	9.809691905975341797e-01	9.620610475540161133e-01	9.838403463363647461e-01	9.596993327140808105e-01	9.863046407699584961e-01	9.868796467781066895e-01	9.826437830924987793e-01	9.720194935798645020e-01	9.880386590957641602e-01	9.851906299591064453e-01	9.688426852226257324e-01	9.845146536827087402e-01
9.764676690101623535e-01	9.412137866020202637e-01	9.625292420387268066e-01	9.717130064964294434e-01	9.785463213920593262e-01	9.638864994049072266e-01	9.862274527549743652e-01	9.562342762947082520e-01	9.497535824775695801e-01	9.507128000259399414e-01	9.753244519233703613e-01	9.829429388046264648e-01	9.802832603454589844e-01	9.384471178054809570e-01	9.809108376502990723e-01	9.786432981491088867e-01	9.698800444602966309e-01	9.690037369728088379e-01	9.844000935554504395e-01	9.774710536003112793e-01	9.791054725646972656e-01	9.108760952949523926e-01	9.755886197090148926e-01	9.778260588645935059e-01	9.766049981117248535e-01	9.543786048889160156e-01	9.833716750144958496e-01	9.758974909782409668e-01	9.373002052307128906e-01	9.693999886512756348e-01	9.621812105178833008e-01	9.763042926788330078e-01	9.797955155372619629e-01	9.501382708549499512e-01	9.800812602043151855e-01	9.676806926727294922e-01	9.697322845458984375e-01	9.515560269355773926e-01	9.840517044067382812e-01	9.657180309295654297e-01	9.849607944488525391e-01	9.545179605484008789e-01	9.854236245155334473e-01	9.871228933334350586e-01	9.811527729034423828e-01	9.703246355056762695e-01	9.877326488494873047e-01	9.845941066741943359e-01	9.656037092208862305e-01	9.810998439788818359e-01
9.771656990051269531e-01	9.395047426223754883e-01	9.625292420387268066e-01	9.727345108985900879e-01	9.803796410560607910e-01	9.600915908813476562e-01	9.854742288589477539e-01	9.493921399116516113e-01	9.464920163154602051e-01	9.507128000259399414e-01	9.728753566741943359e-01	9.835850596427917480e-01	9.806002378463745117e-01	9.390734434127807617e-01	9.774856567382812500e-01	9.764595627784729004e-01	9.691247344017028809e-01	9.630289077758789062e-01	9.847924709320068359e-01	9.756716489791870117e-01	9.799094200134277344e-01	9.169754981994628906e-01	9.696538448333740234e-01	9.771315455436706543e-01	9.771312475204467773e-01	9.518474936485290527e-01	9.812127351760864258e-01	9.731070399284362793e-01	9.319493174552917480e-01	9.667521119117736816e-01	9.562126398086547852e-01	9.783640503883361816e-01	9.790006875991821289e-01	9.538290500640869141e-01	9.780614972114562988e-01	9.631832838058471680e-01	9.718739986419677734e-01	9.459904432296752930e-01	9.865590929985046387e-01	9.646047353744506836e-01	9.849607944488525391e-01	9.519067406654357910e-01	9.854236245155334473e-01	9.857553243637084961e-01	9.803550243377685547e-01	9.703246355056762695e-01	9.867132306098937988e-01	9.845941066741943359e-01	9.656037092208862305e-01	9.810998439788818359e-01
9.771377444267272949e-01	9.248688817024230957e-01	9.655404686927795410e-01	9.716882705688476562e-01	9.815317988395690918e-01	9.472324848175048828e-01	9.840527772903442383e-01	9.450210332870483398e-01	9.310826063156127930e-01	9.532922506332397461e-01	9.611002802848815918e-01	9.791048765182495117e-01	9.806526303291320801e-01	9.360292553901672363e-01	9.754216670989990234e-01	9.750188589096069336e-01	9.656813740730285645e-01	9.476025700569152832e-01	9.810777902603149414e-01	9.754665493965148926e-01	9.808922410011291504e-01	9.166249036788940430e-01	9.650658965110778809e-01	9.771488308906555176e-01	9.801321625709533691e-01	9.518474936485290527e-01	9.812127351760864258e-01	9.678514599800109863e-01	9.343332052230834961e-01	9.608743786811828613e-01	9.568063616752624512e-01	9.793631434440612793e-01	9.791235923767089844e-01	9.573761820793151855e-01	9.798502922058105469e-01	9.563794732093811035e-01	9.697579741477966309e-01	9.456670284271240234e-01	9.844922423362731934e-01	9.608963131904602051e-01	9.856303930282592773e-01	9.521969556808471680e-01	9.817925095558166504e-01	9.828127026557922363e-01	9.796962141990661621e-01	9.604992270469665527e-01	9.861484766006469727e-01	9.814656376838684082e-01	9.591711759567260742e-01	9.815407395362854004e-01
9.711771607398986816e-01	9.248688817024230957e-01	9.655404686927795410e-01	9.662114381790161133e-01	9.815317988395690918e-01	9.472324848175048828e-01	9.796264767646789551e-01	9.395130276679992676e-01	9.310826063156127930e-01	9.366821646690368652e-01	9.611002802848815918e-01	9.791048765182495117e-01	9.748435020446777344e-01	9.213572144508361816e-01	9.754216670989990234e-01	9.716037511825561523e-01	9.580527544021606445e-01	9.476025700569152832e-01	9.810777902603149414e-01	9.675051569938659668e-01	9.757680296897888184e-01	9.167479276657104492e-01	9.609507918357849121e-01	9.739866256713867188e-01	9.750044345855712891e-01	9.381056427955627441e-01	9.735330939292907715e-01	9.638180136680603027e-01	9.295476078987121582e-01	9.456871151924133301e-01	9.522048234939575195e-01	9.689775109291076660e-01	9.713685512542724609e-01	9.482820034027099609e-01	9.727165699005126953e-01	9.526602625846862793e-01	9.530768990516662598e-01	9.303730726242065430e-01	9.786763191223144531e-01	9.504518508911132812e-01	9.811117053031921387e-01	9.349160194396972656e-01	9.792330265045166016e-01	9.778751730918884277e-01	9.747853279113769531e-01	9.534196853637695312e-01	9.819235205650329590e-01	9.776190519332885742e-01	9.476225972175598145e-01	9.715407490730285645e-01
9.610417485237121582e-01	8.906172513961791992e-01	9.628515839576721191e-01	9.560518264770507812e-01	9.716796278953552246e-01	9.446777701377868652e-01	9.757764935493469238e-01	9.245935082435607910e-01	9.081595540046691895e-01	9.210892915725708008e-01	9.570606350898742676e-01	9.737291932106018066e-01	9.671754240989685059e-01	8.947489857673645020e-01	9.725863933563232422e-01	9.679988026618957520e-01	9.459331035614013672e-01	9.389826059341430664e-01	9.753236174583435059e-01	9.564405679702758789e-01	9.683111906051635742e-01	8.962789177894592285e-01	9.638235569000244141e-01	9.669510126113891602e-01	9.677014350891113281e-01	9.278715252876281738e-01	9.751915931701660156e-01	9.570065140724182129e-01	9.048138856887817383e-01	9.375172853469848633e-01	9.461674690246582031e-01	9.689775109291076660e-01	9.713685512542724609e-01	9.349651336669921875e-01	9.727165699005126953e-01	9.429503083229064941e-01	9.530768990516662598e-01	9.255934357643127441e-01	9.742581248283386230e-01	9.320920109748840332e-01	9.756845235824584961e-01	9.137246608734130859e-01	9.775816202163696289e-01	9.720969796180725098e-01	9.667387008666992188e-01	9.481922388076782227e-01	9.790076613426208496e-01	9.702627658843994141e-01	9.360207319259643555e-01	9.639785885810852051e-01
9.498307704925537109e-01	8.507930040359497070e-01	9.626169800758361816e-01	9.499139189720153809e-01	9.675174951553344727e-01	9.359524250030517578e-01	9.717257022857666016e-01	9.303893446922302246e-01	8.852372169494628906e-01	9.014356136322021484e-01	9.607576727867126465e-01	9.656180739402770996e-01	9.619408845901489258e-01	8.716598749160766602e-01	9.732618927955627441e-01	9.612340927124023438e-01	9.387339949607849121e-01	9.292669892311096191e-01	9.712246656417846680e-01	9.553359746932983398e-01	9.617190957069396973e-01	8.631420731544494629e-01	9.657759666442871094e-01	9.588753581047058105e-01	9.506253600120544434e-01	9.126384258270263672e-01	9.758932590484619141e-01	9.571260809898376465e-01	8.886582851409912109e-01	9.288748502731323242e-01	9.412381649017333984e-01	9.624671936035156250e-01	9.664967656135559082e-01	9.250103235244750977e-01	9.723227024078369141e-01	9.436371922492980957e-01	9.480888247489929199e-01	9.099257588386535645e-01	9.681251049041748047e-01	9.295374155044555664e-01	9.688247442245483398e-01	8.845744729042053223e-01	9.740101695060729980e-01	9.628484249114990234e-01	9.566095471382141113e-01	9.362936615943908691e-01	9.764901995658874512e-01	9.627678990364074707e-01	9.210878610610961914e-01	9.555255770683288574e-01
9.387331008911132812e-01	8.526557683944702148e-01	9.576810002326965332e-01	9.373104572296142578e-01	9.551696181297302246e-01	9.196758866310119629e-01	9.689608812332153320e-01	9.108701348304748535e-01	8.623744249343872070e-01	8.560324311256408691e-01	9.552515149116516113e-01	9.510235190391540527e-01	9.526315331459045410e-01	8.715316057205200195e-01	9.731888771057128906e-01	9.185277819633483887e-01	9.290313720703125000e-01	9.148201942443847656e-01	9.672614336013793945e-01	9.381787776947021484e-01	9.520968198776245117e-01	8.501982092857360840e-01	9.662692546844482422e-01	9.588753581047058105e-01	9.506253600120544434e-01	9.016985297203063965e-01	9.730902314186096191e-01	9.358248114585876465e-01	8.785275220870971680e-01	9.302883744239807129e-01	9.412381649017333984e-01	9.501075744628906250e-01	9.664967656135559082e-01	9.000151753425598145e-01	9.707323908805847168e-01	9.223630428314208984e-01	9.242677688598632812e-01	8.853106498718261719e-01	9.626045227050781250e-01	9.084141254425048828e-01	9.596329331398010254e-01	8.749402165412902832e-01	9.701399803161621094e-01	9.474731087684631348e-01	9.477124214172363281e-01	9.279738068580627441e-01	9.730709791183471680e-01	9.494203925132751465e-01	9.109206199645996094e-01	9.447331428527832031e-01
9.223709106445312500e-01	8.424823880195617676e-01	9.383928179740905762e-01	9.172368645668029785e-01	9.388150572776794434e-01	9.196758866310119629e-01	9.608739614486694336e-01	8.886237740516662598e-01	8.232006430625915527e-01	8.560324311256408691e-01	9.444828629493713379e-01	9.345696568489074707e-01	9.424333572387695312e-01	8.608941435813903809e-01	9.718841910362243652e-01	9.185277819633483887e-01	9.252660274505615234e-01	8.822936415672302246e-01	9.659207463264465332e-01	9.106386899948120117e-01	9.405940175056457520e-01	8.432705998420715332e-01	9.594528675079345703e-01	9.255604147911071777e-01	9.394696354866027832e-01	8.842219710350036621e-01	9.708524942398071289e-01	9.095830917358398438e-01	8.672641515731811523e-01	8.824073672294616699e-01	8.993079066276550293e-01	9.367377161979675293e-01	9.537630677223205566e-01	8.879041671752929688e-01	9.632420539855957031e-01	8.977441787719726562e-01	9.044497013092041016e-01	8.607178926467895508e-01	9.588826894760131836e-01	8.869282603263854980e-01	9.466943144798278809e-01	8.725838661193847656e-01	9.638011455535888672e-01	9.291253089904785156e-01	9.362317323684692383e-01	9.134649038314819336e-01	9.699078798294067383e-01	9.302132725715637207e-01	9.024271965026855469e-01	9.286214709281921387e-01
9.136392474174499512e-01	8.075661063194274902e-01	9.208727478981018066e-01	9.026203751564025879e-01	9.264135360717773438e-01	8.864575624465942383e-01	9.424270987510681152e-01	8.500998616218566895e-01	7.735692262649536133e-01	8.412930965423583984e-01	9.228988289833068848e-01	9.304445385932922363e-01	9.333173632621765137e-01	8.396175503730773926e-01	9.593885540962219238e-01	8.957829475402832031e-01	9.085384607315063477e-01	8.599002957344055176e-01	9.577884674072265625e-01	8.887804150581359863e-01	9.295661449432373047e-01	8.090198040008544922e-01	9.442467689514160156e-01	9.091043472290039062e-01	9.176583886146545410e-01	8.697376251220703125e-01	9.634942412376403809e-01	8.782365918159484863e-01	8.360829949378967285e-01	8.541588187217712402e-01	8.803373575210571289e-01	9.334111809730529785e-01	9.444660544395446777e-01	8.451854586601257324e-01	9.467284083366394043e-01	8.740256428718566895e-01	8.904279470443725586e-01	8.554608821868896484e-01	9.279825687408447266e-01	8.627711534500122070e-01	9.280197620391845703e-01	8.631953001022338867e-01	9.529957771301269531e-01	9.170637726783752441e-01	9.235777854919433594e-01	8.962367177009582520e-01	9.640905857086181641e-01	9.130099415779113770e-01	8.539727330207824707e-01	9.177685976028442383e-01
9.136392474174499512e-01	8.075661063194274902e-01	8.996614217758178711e-01	8.766071796417236328e-01	9.070604443550109863e-01	8.895888328552246094e-01	9.217739105224609375e-01	8.500998616218566895e-01	7.101417779922485352e-01	8.075607419013977051e-01	9.030956625938415527e-01	9.188507795333862305e-01	9.177861809730529785e-01	8.207549452781677246e-01	9.390827417373657227e-01	8.655003309249877930e-01	8.928287625312805176e-01	8.537464141845703125e-01	9.389665126800537109e-01	8.630075454711914062e-01	9.047725200653076172e-01	7.544435858726501465e-01	9.197952151298522949e-01	8.767862319946289062e-01	9.192978739738464355e-01	8.570542931556701660e-01	9.454838037490844727e-01	8.197592496871948242e-01	8.022931814193725586e-01	8.521242737770080566e-01	8.546164035797119141e-01	9.226363301277160645e-01	9.232742190361022949e-01	8.451854586601257324e-01	9.270031452178955078e-01	8.437830805778503418e-01	8.904279470443725586e-01	8.600962758064270020e-01	9.279825687408447266e-01	8.416725397109985352e-01	9.043058753013610840e-01	8.290279507637023926e-01	9.390248060226440430e-01	8.889811038970947266e-01	9.085202217102050781e-01	8.614981174468994141e-01	9.509389400482177734e-01	8.876083493232727051e-01	8.555896878242492676e-01	8.950880169868469238e-01
8.604931831359863281e-01	7.610993385314941406e-01	8.725407123565673828e-01	8.178238272666931152e-01	8.905060291290283203e-01	8.733308911323547363e-01	9.107749462127685547e-01	7.732510566711425781e-01	7.136569023132324219e-01	7.863842248916625977e-01	8.788766860961914062e-01	8.982511162757873535e-01	9.057890176773071289e-01	7.888192534446716309e-01	9.201703667640686035e-01	8.266155719757080078e-01	8.770909309387207031e-01	8.397610187530517578e-01	9.176033139228820801e-01	8.434394001960754395e-01	8.904757499694824219e-01	7.031172513961791992e-01	8.903141617774963379e-01	8.332234621047973633e-01	9.025267958641052246e-01	8.570542931556701660e-01	9.187703132629394531e-01	8.197592496871948242e-01	8.022931814193725586e-01	8.375062942504882812e-01	8.228146433830261230e-01	8.931977152824401855e-01	8.636626005172729492e-01	8.211178779602050781e-01	9.014869332313537598e-01	8.112227916717529297e-01	8.657180666923522949e-01	8.503001928329467773e-01	9.107784032821655273e-01	8.161541223526000977e-01	8.859637379646301270e-01	8.290279507637023926e-01	9.218926429748535156e-01	8.889811038970947266e-01	8.932297229766845703e-01	8.614981174468994141e-01	9.318501353263854980e-01	8.876083493232727051e-01	8.555896878242492676e-01	8.950880169868469238e-01
8.316100239753723145e-01	7.362461090087890625e-01	8.462774157524108887e-01	7.946390509605407715e-01	8.905060291290283203e-01	8.359534740447998047e-01	8.917095661163330078e-01	7.489379644393920898e-01	7.010383605957031250e-01	7.492772936820983887e-01	8.134925365447998047e-01	8.864476084709167480e-01	8.825730681419372559e-01	7.601127028465270996e-01	8.801836967468261719e-01	7.628037333488464355e-01	7.786817550659179688e-01	8.112677335739135742e-01	8.972628116607666016e-01	8.423389792442321777e-01	8.661965131759643555e-01	6.393471956253051758e-01	8.726919889450073242e-01	8.144425153732299805e-01	8.729888200759887695e-01	8.039177060127258301e-01	9.059072732925415039e-01	7.888005971908569336e-01	7.614096999168395996e-01	8.028110265731811523e-01	7.732446193695068359e-01	8.631888031959533691e-01	8.636626005172729492e-01	7.961447238922119141e-01	8.740161657333374023e-01	8.112227916717529297e-01	8.180979490280151367e-01	8.072112798690795898e-01	8.924909830093383789e-01	7.785947918891906738e-01	8.652204871177673340e-01	7.795817255973815918e-01	9.040282964706420898e-01	8.696569204330444336e-01	8.759430646896362305e-01	8.431152105331420898e-01	9.168174862861633301e-01	8.503418564796447754e-01	8.272107839584350586e-01	8.721902966499328613e-01
8.052820563316345215e-01	6.327198147773742676e-01	8.388845324516296387e-01	7.851220965385437012e-01	8.154037594795227051e-01	7.702493071556091309e-01	8.578355312347412109e-01	7.228895425796508789e-01	6.550229191780090332e-01	7.086518406867980957e-01	8.134925365447998047e-01	8.711356520652770996e-01	8.472037315368652344e-01	6.934634447097778320e-01	8.801836967468261719e-01	7.628037333488464355e-01	7.786817550659179688e-01	7.700128555297851562e-01	8.972628116607666016e-01	8.245594501495361328e-01	8.436897397041320801e-01	5.856819152832031250e-01	8.560245633125305176e-01	7.428473830223083496e-01	8.306221961975097656e-01	7.336212992668151855e-01	8.819363117218017578e-01	7.524784207344055176e-01	7.074543237686157227e-01	7.581804990768432617e-01	7.582374811172485352e-01	8.556154966354370117e-01	8.348600864410400391e-01	7.029547691345214844e-01	8.697704076766967773e-01	7.542310357093811035e-01	7.708811759948730469e-01	7.584385275840759277e-01	8.681528568267822266e-01	7.374855279922485352e-01	8.482057452201843262e-01	7.456917166709899902e-01	8.770585060119628906e-01	8.464861512184143066e-01	8.329750299453735352e-01	8.029757738113403320e-01	8.990695476531982422e-01	8.338923454284667969e-01	7.952654361724853516e-01	8.315365910530090332e-01
7.857549786567687988e-01	4.169628620147705078e-01	8.058574199676513672e-01	7.556633353233337402e-01	7.910491824150085449e-01	7.284762263298034668e-01	8.260732889175415039e-01	6.879709362983703613e-01	5.677966475486755371e-01	7.008855342864990234e-01	7.915269136428833008e-01	8.159061074256896973e-01	8.280896544456481934e-01	6.718453764915466309e-01	8.534600138664245605e-01	7.201752066612243652e-01	7.108923792839050293e-01	7.692148685455322266e-01	8.560289740562438965e-01	8.137513399124145508e-01	8.230612874031066895e-01	5.546994805335998535e-01	8.232971429824829102e-01	7.442492842674255371e-01	7.603750824928283691e-01	7.284418940544128418e-01	8.184064626693725586e-01	7.258360981941223145e-01	6.027467250823974609e-01	7.398714423179626465e-01	7.131145596504211426e-01	8.235429525375366211e-01	8.140029311180114746e-01	6.121772527694702148e-01	8.477893471717834473e-01	6.924380064010620117e-01	7.159312367439270020e-01	7.584385275840759277e-01	8.478161096572875977e-01	7.003642916679382324e-01	8.285629153251647949e-01	7.006053328514099121e-01	8.486820459365844727e-01	7.939118146896362305e-01	7.917011976242065430e-01	7.805564403533935547e-01	8.678913116455078125e-01	8.033713102340698242e-01	7.315104007720947266e-01	8.162999749183654785e-01
7.475365996360778809e-01	4.169628620147705078e-01	7.799162864685058594e-01	7.175871133804321289e-01	7.622658014297485352e-01	6.978679895401000977e-01	8.156887292861938477e-01	6.194730401039123535e-01	5.446340441703796387e-01	6.334274411201477051e-01	7.526237964630126953e-01	7.044996023178100586e-01	7.935988903045654297e-01	6.497389674186706543e-01	8.107804059982299805e-01	6.966651082038879395e-01	7.089506983757019043e-01	7.381862998008728027e-01	8.282299637794494629e-01	7.921552658081054688e-01	7.827735543251037598e-01	5.593184232711791992e-01	7.642560005187988281e-01	7.040017247200012207e-01	7.603750824928283691e-01	7.010535001754760742e-01	8.184064626693725586e-01	7.012419104576110840e-01	6.027467250823974609e-01	6.999658346176147461e-01	6.963953971862792969e-01	7.822428941726684570e-01	7.755301594734191895e-01	5.775907039642333984e-01	8.285006284713745117e-01	6.373287439346313477e-01	7.052060961723327637e-01	7.107536196708679199e-01	8.364002704620361328e-01	6.263863444328308105e-01	8.048620223999023438e-01	6.419554948806762695e-01	8.198494911193847656e-01	7.354048490524291992e-01	7.666063308715820312e-01	7.350819110870361328e-01	8.347816467285156250e-01	7.698742151260375977e-01	6.741135120391845703e-01	7.876605391502380371e-01
7.223817706108093262e-01	4.132950007915496826e-01	7.633987069129943848e-01	6.672130823135375977e-01	7.126860618591308594e-01	6.191762685775756836e-01	8.221558332443237305e-01	5.624471306800842285e-01	3.901951611042022705e-01	5.034375786781311035e-01	6.927416324615478516e-01	7.101425528526306152e-01	7.647094726562500000e-01	4.596749246120452881e-01	7.797946929931640625e-01	6.689026951789855957e-01	6.691048741340637207e-01	6.443872451782226562e-01	8.101739287376403809e-01	7.596264481544494629e-01	7.520642280578613281e-01	5.085625052452087402e-01	7.272357344627380371e-01	6.858317852020263672e-01	7.078959941864013672e-01	6.106674671173095703e-01	8.059228062629699707e-01	6.591891646385192871e-01	5.570578575134277344e-01	6.131102442741394043e-01	6.467347145080566406e-01	7.095676064491271973e-01	7.377470135688781738e-01	5.597487688064575195e-01	8.244071602821350098e-01	5.522859096527099609e-01	6.337703466415405273e-01	5.897416472434997559e-01	7.952982187271118164e-01	5.873432159423828125e-01	7.809146642684936523e-01	5.701592564582824707e-01	7.674894928932189941e-01	7.155998349189758301e-01	7.336152195930480957e-01	6.603989601135253906e-01	8.032331466674804688e-01	7.497371435165405273e-01	5.826465487480163574e-01	7.288862466812133789e-01
6.741381883621215820e-01	3.602051734924316406e-01	6.779103875160217285e-01	6.173845529556274414e-01	6.273845434188842773e-01	5.488843917846679688e-01	7.792774438858032227e-01	5.120211839675903320e-01	3.901951611042022705e-01	4.378637969493865967e-01	6.370393633842468262e-01	6.595075130462646484e-01	6.916922330856323242e-01	4.596749246120452881e-01	7.497514486312866211e-01	6.138743162155151367e-01	6.221537590026855469e-01	5.602808594703674316e-01	7.800299525260925293e-01	7.596264481544494629e-01	6.869180202484130859e-01	4.347049295902252197e-01	6.774285435676574707e-01	6.354711055755615234e-01	6.388083696365356445e-01	5.268466472625732422e-01	7.865631580352783203e-01	6.025222539901733398e-01	5.137482285499572754e-01	5.365940928459167480e-01	5.321853160858154297e-01	6.551970839500427246e-01	6.596928238868713379e-01	5.024787187576293945e-01	7.794634103775024414e-01	5.522859096527099609e-01	5.322214961051940918e-01	4.887428283691406250e-01	7.538862228393554688e-01	5.611017942428588867e-01	7.290675640106201172e-01	5.069720745086669922e-01	7.175981402397155762e-01	6.746847629547119141e-01	6.873309016227722168e-01	5.886015892028808594e-01	7.603846192359924316e-01	7.182698845863342285e-01	5.503723025321960449e-01	6.668280959129333496e-01
6.032798290252685547e-01	2.922933995723724365e-01	5.954458713531494141e-01	5.755395293235778809e-01	5.639288425445556641e-01	4.836614727973937988e-01	7.239671945571899414e-01	4.857408106327056885e-01	3.144090473651885986e-01	3.525305986404418945e-01	6.047860980033874512e-01	6.223143339157104492e-01	6.363063454627990723e-01	4.106194078922271729e-01	7.104049324989318848e-01	5.513245463371276855e-01	5.458766222000122070e-01	4.748276770114898682e-01	7.400944232940673828e-01	6.262057423591613770e-01	6.869180202484130859e-01	4.347049295902252197e-01	6.774285435676574707e-01	6.354711055755615234e-01	5.353348255157470703e-01	4.351040720939636230e-01	7.865631580352783203e-01	5.418725609779357910e-01	5.137482285499572754e-01	4.514159858226776123e-01	4.618481099605560303e-01	6.083237528800964355e-01	6.098422408103942871e-01	4.364551901817321777e-01	6.947974562644958496e-01	5.075911283493041992e-01	4.549922049045562744e-01	3.796651065349578857e-01	7.337752580642700195e-01	5.262010693550109863e-01	6.429254412651062012e-01	4.721894264221191406e-01	7.048629522323608398e-01	6.405744552612304688e-01	6.410299539566040039e-01	5.201796889305114746e-01	7.190578579902648926e-01	5.983858704566955566e-01	5.066277384757995605e-01	6.121677160263061523e-01
5.127424597740173340e-01	2.715355753898620605e-01	5.169497728347778320e-01	5.755395293235778809e-01	5.355951786041259766e-01	4.153827130794525146e-01	6.686513423919677734e-01	4.111151099205017090e-01	2.675665318965911865e-01	2.781113088130950928e-01	6.002002954483032227e-01	5.957322716712951660e-01	5.939939022064208984e-01	4.166315197944641113e-01	6.724001169204711914e-01	4.535396397113800049e-01	4.960627853870391846e-01	4.546335041522979736e-01	6.951874494552612305e-01	5.423718094825744629e-01	5.818152427673339844e-01	3.705352544784545898e-01	5.951728224754333496e-01	4.982056319713592529e-01	5.158383846282958984e-01	4.400555789470672607e-01	7.058095335960388184e-01	4.400787651538848877e-01	3.442200720310211182e-01	4.415594339370727539e-01	4.218255579471588135e-01	5.565053224563598633e-01	5.920405387878417969e-01	4.364551901817321777e-01	6.947974562644958496e-01	4.607157111167907715e-01	3.905054330825805664e-01	2.833513319492340088e-01	6.896851062774658203e-01	4.514571428298950195e-01	6.429254412651062012e-01	4.721894264221191406e-01	6.809101104736328125e-01	6.405744552612304688e-01	6.410299539566040039e-01	4.922326207160949707e-01	6.883119940757751465e-01	5.983858704566955566e-01	5.066277384757995605e-01	5.783260464668273926e-01
4.561569988727569580e-01	2.995568513870239258e-01	4.866952598094940186e-01	4.849703907966613770e-01	4.840573370456695557e-01	4.138374030590057373e-01	6.321325302124023438e-01	3.437375724315643311e-01	1.956409066915512085e-01	2.596556544303894043e-01	5.128898024559020996e-01	5.436506867408752441e-01	5.482438802719116211e-01	4.545024931430816650e-01	6.327713727951049805e-01	3.924093246459960938e-01	3.862554430961608887e-01	4.346963763236999512e-01	6.304965615272521973e-01	4.903856515884399414e-01	5.477833747863769531e-01	3.569729328155517578e-01	5.382015705108642578e-01	4.448998570442199707e-01	4.394866824150085449e-01	4.124407768249511719e-01	6.627049446105957031e-01	3.614852130413055420e-01	2.252613306045532227e-01	3.860176801681518555e-01	3.803682625293731689e-01	5.338952541351318359e-01	5.342751145362854004e-01	4.248947203159332275e-01	5.522436499595642090e-01	4.203664064407348633e-01	3.450432717800140381e-01	3.053610920906066895e-01	6.243202090263366699e-01	4.147548973560333252e-01	6.466352343559265137e-01	4.738019406795501709e-01	6.488026976585388184e-01	4.741864204406738281e-01	4.944569468498229980e-01	4.745082855224609375e-01	6.600748896598815918e-01	5.290601849555969238e-01	3.422233760356903076e-01	5.794965624809265137e-01
3.785319924354553223e-01	2.995568513870239258e-01	4.337492585182189941e-01	4.601583778858184814e-01	4.299151003360748291e-01	3.792137205600738525e-01	5.690798163414001465e-01	3.844627439975738525e-01	1.156876906752586365e-01	2.236317545175552368e-01	5.128898024559020996e-01	4.924307763576507568e-01	5.482438802719116211e-01	3.645099401473999023e-01	5.812666416168212891e-01	3.803034126758575439e-01	2.998037338256835938e-01	3.943594694137573242e-01	6.304965615272521973e-01	4.636946022510528564e-01	5.150266289710998535e-01	2.340320795774459839e-01	4.846952855587005615e-01	4.196708798408508301e-01	3.698772788047790527e-01	3.887968063354492188e-01	5.889124870300292969e-01	3.665719926357269287e-01	1.330846846103668213e-01	3.475111424922943115e-01	3.080739676952362061e-01	5.338952541351318359e-01	4.758447408676147461e-01	2.929306328296661377e-01	5.152973532676696777e-01	4.161318838596343994e-01	3.338707089424133301e-01	3.386345207691192627e-01	6.243202090263366699e-01	3.994960486888885498e-01	4.926781952381134033e-01	3.533368408679962158e-01	5.949012637138366699e-01	4.295359849929809570e-01	4.041561782360076904e-01	4.397397041320800781e-01	6.014447212219238281e-01	5.105913281440734863e-01	2.299608141183853149e-01	4.729801416397094727e-01
3.397125005722045898e-01	1.079392358660697937e-01	3.358338773250579834e-01	2.504354119300842285e-01	3.429102003574371338e-01	2.882921397686004639e-01	5.115984678268432617e-01	3.296068608760833740e-01	1.382365077733993530e-01	1.593290418386459351e-01	3.159199953079223633e-01	4.034576416015625000e-01	4.022134542465209961e-01	2.469201683998107910e-01	4.964270889759063721e-01	3.295325040817260742e-01	2.074602544307708740e-01	3.061657249927520752e-01	4.844652712345123291e-01	3.866783380508422852e-01	4.641399383544921875e-01	1.512857824563980103e-01	4.846952855587005615e-01	3.618341386318206787e-01	2.883585989475250244e-01	3.887968063354492188e-01	4.800681173801422119e-01	3.008464872837066650e-01	1.354086250066757202e-01	3.475111424922943115e-01	2.343156039714813232e-01	4.038183987140655518e-01	4.193029701709747314e-01	1.568606644868850708e-01	5.022765398025512695e-01	3.370054662227630615e-01	3.104533553123474121e-01	2.648857533931732178e-01	4.382708966732025146e-01	2.949528992176055908e-01	4.136051535606384277e-01	2.647020220756530762e-01	5.225835442543029785e-01	3.959576189517974854e-01	3.082920312881469727e-01	3.735779523849487305e-01	5.414435863494873047e-01	4.648990929126739502e-01	1.629616171121597290e-01	4.245599210262298584e-01
3.397125005722045898e-01	5.842699110507965088e-02	3.358338773250579834e-01	2.504354119300842285e-01	3.084678053855895996e-01	1.928884387016296387e-01	4.777671992778778076e-01	1.137210726737976074e-01	1.382365077733993530e-01	1.161852404475212097e-01	2.433601617813110352e-01	2.982704639434814453e-01	3.438876271247863770e-01	1.867938339710235596e-01	4.109835922718048096e-01	1.619695574045181274e-01	1.305850297212600708e-01	2.361276298761367798e-01	4.776596426963806152e-01	2.469665110111236572e-01	3.894260525703430176e-01	1.438649594783782959e-01	3.535369336605072021e-01	2.376265376806259155e-01	2.462905347347259521e-01	2.276646792888641357e-01	4.208469688892364502e-01	1.002649217844009399e-01	1.370485424995422363e-01	1.777101904153823853e-01	1.816301643848419189e-01	3.185279667377471924e-01	3.832093477249145508e-01	9.016778320074081421e-02	4.777295291423797607e-01	1.403742283582687378e-01	1.974523365497589111e-01	1.686464101076126099e-01	4.304421246051788330e-01	1.206933185458183289e-01	3.583058416843414307e-01	2.400119453668594360e-01	4.460202753543853760e-01	3.492549061775207520e-01	2.545377612113952637e-01	3.099169433116912842e-01	4.946349263191223145e-01	3.135513663291931152e-01	1.883742809295654297e-01	3.567077517509460449e-01
3.235256671905517578e-01	1.080141440033912659e-01	3.200643360614776611e-01	2.163943946361541748e-01	2.663516998291015625e-01	1.706478893756866455e-01	3.888650238513946533e-01	5.272618681192398071e-02	1.802677512168884277e-01	8.747065812349319458e-02	2.367531359195709229e-01	2.588344812393188477e-01	3.397156000137329102e-01	2.127430737018585205e-01	3.519200086593627930e-01	1.089929714798927307e-01	1.304649412631988525e-01	1.753679662942886353e-01	4.162142574787139893e-01	1.688460409641265869e-01	3.554610311985015869e-01	1.669454127550125122e-01	3.251362740993499756e-01	1.898870319128036499e-01	2.385168075561523438e-01	2.157325148582458496e-01	3.463818132877349854e-01	5.091127380728721619e-02	1.124128624796867371e-01	1.384383738040924072e-01	1.647311300039291382e-01	3.185279667377471924e-01	3.597549200057983398e-01	1.474146991968154907e-01	4.271174967288970947e-01	1.034946888685226440e-01	1.190027371048927307e-01	1.302299946546554565e-01	3.865417242050170898e-01	8.916577696800231934e-02	3.492541611194610596e-01	2.328125238418579102e-01	3.974335491657257080e-01	3.233228921890258789e-01	2.299395650625228882e-01	2.809484601020812988e-01	4.425769746303558350e-01	2.521105408668518066e-01	2.104956656694412231e-01	2.944351136684417725e-01
2.303126603364944458e-01	1.148465722799301147e-01	3.200643360614776611e-01	2.605502307415008545e-01	2.567228972911834717e-01	1.222596615552902222e-01	2.456903010606765747e-01	1.003684848546981812e-01	9.659032523632049561e-02	9.140799194574356079e-02	2.624887824058532715e-01	2.715979814529418945e-01	3.397156000137329102e-01	2.130820900201797485e-01	2.970275282859802246e-01	1.089929714798927307e-01	1.400847882032394409e-01	1.241808384656906128e-01	2.779738008975982666e-01	1.688460409641265869e-01	3.410198688507080078e-01	1.836770623922348022e-01	2.973936796188354492e-01	2.194314748048782349e-01	2.389683723449707031e-01	1.925351917743682861e-01	2.492069303989410400e-01	1.094904020428657532e-01	8.992925286293029785e-02	1.356154680252075195e-01	1.683615297079086304e-01	2.978207468986511230e-01	3.178667724132537842e-01	1.655754148960113525e-01	2.990628480911254883e-01	1.931458711624145508e-01	1.241530776023864746e-01	8.561515063047409058e-02	2.474768012762069702e-01	9.150605648756027222e-02	3.599040210247039795e-01	2.458288073539733887e-01	3.656982183456420898e-01	3.250468075275421143e-01	2.347155958414077759e-01	2.574586868286132812e-01	3.726198375225067139e-01	2.416585832834243774e-01	2.480064779520034790e-01	2.596887052059173584e-01
2.182834297418594360e-01	5.791954323649406433e-02	2.650267183780670166e-01	2.118872553110122681e-01	2.159661054611206055e-01	4.996625706553459167e-02	2.185557186603546143e-01	7.334012538194656372e-02	-4.629488976206630468e-04	7.515110820531845093e-02	2.035578042268753052e-01	2.205280214548110962e-01	3.203031420707702637e-01	1.479395925998687744e-01	2.027472853660583496e-01	1.367556154727935791e-01	1.455715298652648926e-01	1.156006604433059692e-01	2.088503092527389526e-01	1.624772399663925171e-01	2.915322482585906982e-01	1.271010637283325195e-01	2.519940435886383057e-01	2.068835049867630005e-01	2.145232707262039185e-01	1.425264030694961548e-01	1.463540345430374146e-01	1.094904020428657532e-01	5.343961715698242188e-02	1.051745414733886719e-01	1.495806276798248291e-01	2.978207468986511230e-01	2.416391074657440186e-01	9.957547485828399658e-02	2.990628480911254883e-01	1.295555382966995239e-01	8.660955727100372314e-02	2.009857073426246643e-02	2.474768012762069702e-01	8.865189552307128906e-02	3.415834903717041016e-01	1.954202353954315186e-01	3.063337504863739014e-01	2.572350203990936279e-01	2.409373521804809570e-01	2.365859895944595337e-01	2.963744699954986572e-01	2.082056999206542969e-01	2.261473536491394043e-01	2.604686617851257324e-01
2.264959365129470825e-01	4.387075453996658325e-02	2.665126323699951172e-01	1.237701997160911560e-01	1.313281357288360596e-01	6.463576108217239380e-02	2.584127783775329590e-01	1.057615131139755249e-01	-4.244595300406217575e-03	7.473392784595489502e-02	1.378639042377471924e-01	1.496764719486236572e-01	2.647847533226013184e-01	4.103931039571762085e-02	1.824309527873992920e-01	1.294947415590286255e-01	9.205072373151779175e-02	1.248385906219482422e-01	2.700709104537963867e-01	1.725845634937286377e-01	2.312231361865997314e-01	4.935518279671669006e-02	2.047009468078613281e-01	1.496706604957580566e-01	1.804272383451461792e-01	1.200151816010475159e-01	1.917974650859832764e-01	1.018710657954216003e-01	2.695078402757644653e-02	9.784939140081405640e-02	1.170383170247077942e-01	1.688365936279296875e-01	1.970095485448837280e-01	4.938220605254173279e-02	2.143722921609878540e-01	5.949605628848075867e-02	5.259298905730247498e-02	6.667675822973251343e-02	3.276409804821014404e-01	7.554757595062255859e-02	2.930079996585845947e-01	1.302592903375625610e-01	2.405651658773422241e-01	1.835581958293914795e-01	2.045770287513732910e-01	1.775363683700561523e-01	2.588538825511932373e-01	1.670790463685989380e-01	1.679979860782623291e-01	1.630195081233978271e-01
1.775187551975250244e-01	6.276000291109085083e-02	2.173258215188980103e-01	6.970652937889099121e-02	1.185039356350898743e-01	9.788135439157485962e-02	2.265977710485458374e-01	1.069767251610755920e-01	2.618763223290443420e-02	7.090590894222259521e-02	1.112897396087646484e-01	1.113468185067176819e-01	2.009570896625518799e-01	1.173521950840950012e-02	1.955570578575134277e-01	1.228797435760498047e-01	8.725581318140029907e-02	1.235461235046386719e-01	2.776615321636199951e-01	1.838342100381851196e-01	2.124192565679550171e-01	3.140802681446075439e-02	1.595318764448165894e-01	1.087123453617095947e-01	1.584103405475616455e-01	1.167633533477783203e-01	2.359796017408370972e-01	1.246526390314102173e-01	9.807842783629894257e-03	1.177907586097717285e-01	1.281794756650924683e-01	7.756245136260986328e-02	2.068586945533752441e-01	7.547513395547866821e-02	1.936856061220169067e-01	7.766234129667282104e-02	9.767201542854309082e-02	9.152115136384963989e-02	2.805309891700744629e-01	1.104614213109016418e-01	2.402068227529525757e-01	5.409384146332740784e-02	1.834360808134078979e-01	1.116428226232528687e-01	1.856698840856552124e-01	1.775363683700561523e-01	2.357601672410964966e-01	1.670790463685989380e-01	1.679979860782623291e-01	1.630195081233978271e-01
1.915240585803985596e-01	3.994612395763397217e-02	1.909636557102203369e-01	5.381067842245101929e-02	1.556737571954727173e-01	9.162019193172454834e-02	1.667454689741134644e-01	1.386351585388183594e-01	4.800174385309219360e-02	1.382754892110824585e-01	1.075657233595848083e-01	7.722145318984985352e-02	1.838233172893524170e-01	6.387001276016235352e-02	1.421363055706024170e-01	6.463941931724548340e-02	9.375157952308654785e-02	1.584065407514572144e-01	1.816660612821578979e-01	1.492072492837905884e-01	2.121564149856567383e-01	1.966622658073902130e-02	1.348529309034347534e-01	6.316339224576950073e-02	1.512712091207504272e-01	1.215071901679039001e-01	2.180695980787277222e-01	1.189806312322616577e-01	2.027634158730506897e-02	1.638608276844024658e-01	1.281794756650924683e-01	1.982950605452060699e-02	2.787734568119049072e-01	5.766481906175613403e-02	1.553133428096771240e-01	7.766234129667282104e-02	9.767201542854309082e-02	1.255115717649459839e-01	1.866175383329391479e-01	1.401689797639846802e-01	2.012334167957305908e-01	6.245848909020423889e-02	1.619608402252197266e-01	5.207708477973937988e-02	1.834337562322616577e-01	1.423500776290893555e-01	1.867849230766296387e-01	1.184666007757186890e-01	6.750423461198806763e-02	1.814895719289779663e-01
1.915240585803985596e-01	3.994612395763397217e-02	1.622976660728454590e-01	3.123614005744457245e-02	1.257379949092864990e-01	4.291315376758575439e-02	1.817956417798995972e-01	1.404464244842529297e-01	4.800174385309219360e-02	9.267776459455490112e-02	1.075657233595848083e-01	6.444785743951797485e-02	9.812259674072265625e-02	6.387001276016235352e-02	1.421363055706024170e-01	6.463941931724548340e-02	6.698550283908843994e-02	1.365392506122589111e-01	1.317096948623657227e-01	1.374328583478927612e-01	2.121564149856567383e-01	-2.596689201891422272e-02	1.317141503095626831e-01	5.143932625651359558e-02	1.071398258209228516e-01	1.215071901679039001e-01	1.865031123161315918e-01	1.087253019213676453e-01	2.027634158730506897e-02	1.489710658788681030e-01	9.383006393909454346e-02	4.144880920648574829e-02	2.024746388196945190e-01	-4.807139281183481216e-03	1.835590451955795288e-01	7.449876517057418823e-02	9.364778548479080200e-02	1.299355328083038330e-01	1.408978104591369629e-01	1.603163927793502808e-01	1.249290034174919128e-01	1.024101525545120239e-01	1.344422549009323120e-01	3.849544748663902283e-02	1.274851262569427490e-01	1.301670819520950317e-01	1.322041600942611694e-01	9.553790092468261719e-02	6.066147238016128540e-02	1.672598570585250854e-01
4.704278707504272461e-02	2.245262823998928070e-02	1.397236287593841553e-01	1.624094508588314056e-02	0.000000000000000000e+00	5.193543806672096252e-02	1.041645631194114685e-01	9.110106527805328369e-02	8.612117730081081390e-03	0.000000000000000000e+00	1.027004122734069824e-01	4.114682227373123169e-02	4.426534101366996765e-02	5.573325604200363159e-02	1.030502244830131531e-01	2.859860099852085114e-02	3.422753885388374329e-02	7.848298549652099609e-02	7.462677359580993652e-02	9.836222976446151733e-02	2.672292105853557587e-02	-2.848244644701480865e-02	1.501386016607284546e-01	1.567868888378143311e-02	6.196471303701400757e-02	5.885394662618637085e-02	8.301279693841934204e-02	5.629456043243408203e-02	8.984406478703022003e-03	1.004738062620162964e-01	2.673944085836410522e-02	2.889951691031455994e-02	1.248577758669853210e-01	-4.807139281183481216e-03	1.672973781824111938e-01	5.827144160866737366e-02	9.655750542879104614e-02	9.447725862264633179e-02	4.094893485307693481e-02	9.497527033090591431e-02	8.171963691711425781e-02	9.713404625654220581e-02	1.447834819555282593e-01	2.365711890161037445e-02	9.270012378692626953e-02	9.175710380077362061e-02	1.110015287995338440e-01	6.093150749802589417e-02	7.945034652948379517e-02	1.375365555286407471e-01
0.000000000000000000e+00	2.245262823998928070e-02	0.000000000000000000e+00	0.000000000000000000e+00	0.000000000000000000e+00	5.193543806672096252e-02	0.000000000000000000e+00	0.000000000000000000e+00	0.000000000000000000e+00	0.000000000000000000e+00	0.000000000000000000e+00	0.000000000000000000e+00	0.000000000000000000e+00	0.000000000000000000e+00	0.000000000000000000e+00	0.000000000000000000e+00	0.000000000000000000e+00	0.000000000000000000e+00	0.000000000000000000e+00	0.000000000000000000e+00	0.000000000000000000e+00	0.000000000000000000e+00	0.000000000000000000e+00	0.000000000000000000e+00	0.000000000000000000e+00	0.000000000000000000e+00	0.000000000000000000e+00	0.000000000000000000e+00	0.000000000000000000e+00	0.000000000000000000e+00	0.000000000000000000e+00	0.000000000000000000e+00	0.000000000000000000e+00	0.000000000000000000e+00	0.000000000000000000e+00	0.000000000000000000e+00	0.000000000000000000e+00	0.000000000000000000e+00	0.000000000000000000e+00	0.000000000000000000e+00	0.000000000000000000e+00	0.000000000000000000e+00	0.000000000000000000e+00	0.000000000000000000e+00	0.000000000000000000e+00	0.000000000000000000e+00	0.000000000000000000e+00	0.000000000000000000e+00	0.000000000000000000e+00	0.000000000000000000e+00
0.000000000000000000e+00	0.000000000000000000e+00	0.000000000000000000e+00	0.000000000000000000e+00	0.000000000000000000e+00	0.000000000000000000e+00	0.000000000000000000e+00	0.000000000000000000e+00	0.000000000000000000e+00	0.000000000000000000e+00	0.000000000000000000e+00	0.000000000000000000e+00	0.000000000000000000e+00	0.000000000000000000e+00	0.000000000000000000e+00	0.000000000000000000e+00	0.000000000000000000e+00	0.000000000000000000e+00	0.000000000000000000e+00	0.000000000000000000e+00	0.000000000000000000e+00	0.000000000000000000e+00	0.000000000000000000e+00	0.000000000000000000e+00	0.000000000000000000e+00	0.000000000000000000e+00	0.000000000000000000e+00	0.000000000000000000e+00	0.000000000000000000e+00	0.000000000000000000e+00	0.000000000000000000e+00	0.000000000000000000e+00	0.000000000000000000e+00	0.000000000000000000e+00	0.000000000000000000e+00	0.000000000000000000e+00	0.000000000000000000e+00	0.000000000000000000e+00	0.000000000000000000e+00	0.000000000000000000e+00	0.000000000000000000e+00	0.000000000000000000e+00	0.000000000000000000e+00	0.000000000000000000e+00	0.000000000000000000e+00	0.000000000000000000e+00	0.000000000000000000e+00	0.000000000000000000e+00	0.000000000000000000e+00	0.000000000000000000e+00
0.000000000000000000e+00	0.000000000000000000e+00	0.000000000000000000e+00	0.000000000000000000e+00	0.000000000000000000e+00	0.000000000000000000e+00	0.000000000000000000e+00	0.000000000000000000e+00	0.000000000000000000e+00	0.000000000000000000e+00	0.000000000000000000e+00	0.000000000000000000e+00	0.000000000000000000e+00	0.000000000000000000e+00	0.000000000000000000e+00	0.000000000000000000e+00	0.000000000000000000e+00	0.000000000000000000e+00	0.000000000000000000e+00	0.000000000000000000e+00	0.000000000000000000e+00	0.000000000000000000e+00	0.000000000000000000e+00	0.000000000000000000e+00	0.000000000000000000e+00	0.000000000000000000e+00	0.000000000000000000e+00	0.000000000000000000e+00	0.000000000000000000e+00	0.000000000000000000e+00	0.000000000000000000e+00	0.000000000000000000e+00	0.000000000000000000e+00	0.000000000000000000e+00	0.000000000000000000e+00	0.000000000000000000e+00	0.000000000000000000e+00	0.000000000000000000e+00	0.000000000000000000e+00	0.000000000000000000e+00	0.000000000000000000e+00	0.000000000000000000e+00	0.000000000000000000e+00	0.000000000000000000e+00	0.000000000000000000e+00	0.000000000000000000e+00	0.000000000000000000e+00	0.000000000000000000e+00	0.000000000000000000e+00	0.000000000000000000e+00
0.000000000000000000e+00	0.000000000000000000e+00	0.000000000000000000e+00	0.000000000000000000e+00	0.000000000000000000e+00	0.000000000000000000e+00	0.000000000000000000e+00	0.000000000000000000e+00	0.000000000000000000e+00	0.000000000000000000e+00	0.000000000000000000e+00	0.000000000000000000e+00	0.000000000000000000e+00	0.000000000000000000e+00	0.000000000000000000e+00	0.000000000000000000e+00	0.000000000000000000e+00	0.000000000000000000e+00	0.000000000000000000e+00	0.000000000000000000e+00	0.000000000000000000e+00	0.000000000000000000e+00	0.000000000000000000e+00	0.000000000000000000e+00	0.000000000000000000e+00	0.000000000000000000e+00	0.000000000000000000e+00	0.000000000000000000e+00	0.000000000000000000e+00	0.000000000000000000e+00	0.000000000000000000e+00	0.000000000000000000e+00	0.000000000000000000e+00	0.000000000000000000e+00	0.000000000000000000e+00	0.000000000000000000e+00	0.000000000000000000e+00	0.000000000000000000e+00	0.000000000000000000e+00	0.000000000000000000e+00	0.000000000000000000e+00	0.000000000000000000e+00	0.000000000000000000e+00	0.000000000000000000e+00	0.000000000000000000e+00	0.000000000000000000e+00	0.000000000000000000e+00	0.000000000000000000e+00	0.000000000000000000e+00	0.000000000000000000e+00
0.000000000000000000e+00	0.000000000000000000e+00	0.000000000000000000e+00	0.000000000000000000e+00	0.000000000000000000e+00	0.000000000000000000e+00	0.000000000000000000e+00	0.000000000000000000e+00	0.000000000000000000e+00	0.000000000000000000e+00	0.000000000000000000e+00	0.000000000000000000e+00	0.000000000000000000e+00	0.000000000000000000e+00	0.000000000000000000e+00	0.000000000000000000e+00	0.000000000000000000e+00	0.000000000000000000e+00	0.000000000000000000e+00	0.000000000000000000e+00	0.000000000000000000e+00	0.000000000000000000e+00	0.000000000000000000e+00	0.000000000000000000e+00	0.000000000000000000e+00	0.000000000000000000e+00	0.000000000000000000e+00	0.000000000000000000e+00	0.000000000000000000e+00	0.000000000000000000e+00	0.000000000000000000e+00	0.000000000000000000e+00	0.000000000000000000e+00	0.000000000000000000e+00	0.000000000000000000e+00	0.000000000000000000e+00	0.000000000000000000e+00	0.000000000000000000e+00	0.000000000000000000e+00	0.000000000000000000e+00	0.000000000000000000e+00	0.000000000000000000e+00	0.000000000000000000e+00	0.000000000000000000e+00	0.000000000000000000e+00	0.000000000000000000e+00	0.000000000000000000e+00	0.000000000000000000e+00	0.000000000000000000e+00	0.000000000000000000e+00
0.000000000000000000e+00	0.000000000000000000e+00	0.000000000000000000e+00	0.000000000000000000e+00	0.000000000000000000e+00	0.000000000000000000e+00	0.000000000000000000e+00	0.000000000000000000e+00	0.000000000000000000e+00	0.000000000000000000e+00	0.000000000000000000e+00	0.000000000000000000e+00	0.000000000000000000e+00	0.000000000000000000e+00	0.000000000000000000e+00	0.000000000000000000e+00	0.000000000000000000e+00	0.000000000000000000e+00	0.000000000000000000e+00	0.000000000000000000e+00	0.000000000000000000e+00	0.000000000000000000e+00	0.000000000000000000e+00	0.000000000000000000e+00	0.000000000000000000e+00	0.000000000000000000e+00	0.000000000000000000e+00	0.000000000000000000e+00	0.000000000000000000e+00	0.000000000000000000e+00	0.000000000000000000e+00	0.000000000000000000e+00	0.000000000000000000e+00	0.000000000000000000e+00	0.000000000000000000e+00	0.000000000000000000e+00	0.000000000000000000e+00	0.000000000000000000e+00	0.000000000000000000e+00	0.000000000000000000e+00	0.000000000000000000e+00	0.000000000000000000e+00	0.000000000000000000e+00	0.000000000000000000e+00	0.000000000000000000e+00	0.000000000000000000e+00	0.000000000000000000e+00	0.000000000000000000e+00	0.000000000000000000e+00	0.000000000000000000e+00
0.000000000000000000e+00	0.000000000000000000e+00	0.000000000000000000e+00	0.000000000000000000e+00	0.000000000000000000e+00	0.000000000000000000e+00	0.000000000000000000e+00	0.000000000000000000e+00	0.000000000000000000e+00	0.000000000000000000e+00	0.000000000000000000e+00	0.000000000000000000e+00	0.000000000000000000e+00	0.000000000000000000e+00	0.000000000000000000e+00	0.000000000000000000e+00	0.000000000000000000e+00	0.000000000000000000e+00	0.000000000000000000e+00	0.000000000000000000e+00	0.000000000000000000e+00	0.000000000000000000e+00	0.000000000000000000e+00	0.000000000000000000e+00	0.000000000000000000e+00	0.000000000000000000e+00	0.000000000000000000e+00	0.000000000000000000e+00	0.000000000000000000e+00	0.000000000000000000e+00	0.000000000000000000e+00	0.000000000000000000e+00	0.000000000000000000e+00	0.000000000000000000e+00	0.000000000000000000e+00	0.000000000000000000e+00	0.000000000000000000e+00	0.000000000000000000e+00	0.000000000000000000e+00	0.000000000000000000e+00	0.000000000000000000e+00	0.000000000000000000e+00	0.000000000000000000e+00	0.000000000000000000e+00	0.000000000000000000e+00	0.000000000000000000e+00	0.000000000000000000e+00	0.000000000000000000e+00	0.000000000000000000e+00	0.000000000000000000e+00
0.000000000000000000e+00	0.000000000000000000e+00	0.000000000000000000e+00	0.000000000000000000e+00	0.000000000000000000e+00	0.000000000000000000e+00	0.000000000000000000e+00	0.000000000000000000e+00	0.000000000000000000e+00	0.000000000000000000e+00	0.000000000000000000e+00	0.000000000000000000e+00	0.000000000000000000e+00	0.000000000000000000e+00	0.000000000000000000e+00	0.000000000000000000e+00	0.000000000000000000e+00	0.000000000000000000e+00	0.000000000000000000e+00	0.000000000000000000e+00	0.000000000000000000e+00	0.000000000000000000e+00	0.000000000000000000e+00	0.000000000000000000e+00	0.000000000000000000e+00	0.000000000000000000e+00	0.000000000000000000e+00	0.000000000000000000e+00	0.000000000000000000e+00	0.000000000000000000e+00	0.000000000000000000e+00	0.000000000000000000e+00	0.000000000000000000e+00	0.000000000000000000e+00	0.000000000000000000e+00	0.000000000000000000e+00	0.000000000000000000e+00	0.000000000000000000e+00	0.000000000000000000e+00	0.000000000000000000e+00	0.000000000000000000e+00	0.000000000000000000e+00	0.000000000000000000e+00	0.000000000000000000e+00	0.000000000000000000e+00	0.000000000000000000e+00	0.000000000000000000e+00	0.000000000000000000e+00	0.000000000000000000e+00	0.000000000000000000e+00
0.000000000000000000e+00	0.000000000000000000e+00	0.000000000000000000e+00	0.000000000000000000e+00	0.000000000000000000e+00	0.000000000000000000e+00	0.000000000000000000e+00	0.000000000000000000e+00	0.000000000000000000e+00	0.000000000000000000e+00	0.000000000000000000e+00	0.000000000000000000e+00	0.000000000000000000e+00	0.000000000000000000e+00	0.000000000000000000e+00	0.000000000000000000e+00	0.000000000000000000e+00	0.000000000000000000e+00	0.000000000000000000e+00	0.000000000000000000e+00	0.000000000000000000e+00	0.000000000000000000e+00	0.000000000000000000e+00	0.000000000000000000e+00	0.000000000000000000e+00	0.000000000000000000e+00	0.000000000000000000e+00	0.000000000000000000e+00	0.000000000000000000e+00	0.000000000000000000e+00	0.000000000000000000e+00	0.000000000000000000e+00	0.000000000000000000e+00	0.000000000000000000e+00	0.000000000000000000e+00	0.000000000000000000e+00	0.000000000000000000e+00	0.000000000000000000e+00	0.000000000000000000e+00	0.000000000000000000e+00	0.000000000000000000e+00	0.000000000000000000e+00	0.000000000000000000e+00	0.000000000000000000e+00	0.000000000000000000e+00	0.000000000000000000e+00	0.000000000000000000e+00	0.000000000000000000e+00	0.000000000000000000e+00	0.000000000000000000e+00
0.000000000000000000e+00	0.000000000000000000e+00	0.000000000000000000e+00	0.000000000000000000e+00	0.000000000000000000e+00	0.000000000000000000e+00	0.000000000000000000e+00	0.000000000000000000e+00	0.000000000000000000e+00	0.000000000000000000e+00	0.000000000000000000e+00	0.000000000000000000e+00	0.000000000000000000e+00	0.000000000000000000e+00	0.000000000000000000e+00	0.000000000000000000e+00	0.000000000000000000e+00	0.000000000000000000e+00	0.000000000000000000e+00	0.000000000000000000e+00	0.000000000000000000e+00	0.000000000000000000e+00	0.000000000000000000e+00	0.000000000000000000e+00	0.000000000000000000e+00	0.000000000000000000e+00	0.000000000000000000e+00	0.000000000000000000e+00	0.000000000000000000e+00	0.000000000000000000e+00	0.000000000000000000e+00	0.000000000000000000e+00	0.000000000000000000e+00	0.000000000000000000e+00	0.000000000000000000e+00	0.000000000000000000e+00	0.000000000000000000e+00	0.000000000000000000e+00	0.000000000000000000e+00	0.000000000000000000e+00	0.000000000000000000e+00	0.000000000000000000e+00	0.000000000000000000e+00	0.000000000000000000e+00	0.000000000000000000e+00	0.000000000000000000e+00	0.000000000000000000e+00	0.000000000000000000e+00	0.000000000000000000e+00	0.000000000000000000e+00
0.000000000000000000e+00	0.000000000000000000e+00	0.000000000000000000e+00	0.000000000000000000e+00	0.000000000000000000e+00	0.000000000000000000e+00	0.000000000000000000e+00	0.000000000000000000e+00	0.000000000000000000e+00	0.000000000000000000e+00	0.000000000000000000e+00	0.000000000000000000e+00	0.000000000000000000e+00	0.000000000000000000e+00	0.000000000000000000e+00	0.000000000000000000e+00	0.000000000000000000e+00	0.000000000000000000e+00	0.000000000000000000e+00	0.000000000000000000e+00	0.000000000000000000e+00	0.000000000000000000e+00	0.000000000000000000e+00	0.000000000000000000e+00	0.000000000000000000e+00	0.000000000000000000e+00	0.000000000000000000e+00	0.000000000000000000e+00	0.000000000000000000e+00	0.000000000000000000e+00	0.000000000000000000e+00	0.000000000000000000e+00	0.000000000000000000e+00	0.000000000000000000e+00	0.000000000000000000e+00	0.000000000000000000e+00	0.000000000000000000e+00	0.000000000000000000e+00	0.000000000000000000e+00	0.000000000000000000e+00	0.000000000000000000e+00	0.000000000000000000e+00	0.000000000000000000e+00	0.000000000000000000e+00	0.000000000000000000e+00	0.000000000000000000e+00	0.000000000000000000e+00	0.000000000000000000e+00	0.000000000000000000e+00	0.000000000000000000e+00
0.000000000000000000e+00	0.000000000000000000e+00	0.000000000000000000e+00	0.000000000000000000e+00	0.000000000000000000e+00	0.000000000000000000e+00	0.000000000000000000e+00	0.000000000000000000e+00	0.000000000000000000e+00	0.000000000000000000e+00	0.000000000000000000e+00	0.000000000000000000e+00	0.000000000000000000e+00	0.000000000000000000e+00	0.000000000000000000e+00	0.000000000000000000e+00	0.000000000000000000e+00	0.000000000000000000e+00	0.000000000000000000e+00	0.000000000000000000e+00	0.000000000000000000e+00	0.000000000000000000e+00	0.000000000000000000e+00	0.000000000000000000e+00	0.000000000000000000e+00	0.000000000000000000e+00	0.000000000000000000e+00	0.000000000000000000e+00	0.000000000000000000e+00	0.000000000000000000e+00	0.000000000000000000e+00	0.000000000000000000e+00	0.000000000000000000e+00	0.000000000000000000e+00	0.000000000000000000e+00	0.000000000000000000e+00	0.000000000000000000e+00	0.000000000000000000e+00	0.000000000000000000e+00	0.000000000000000000e+00	0.000000000000000000e+00	0.000000000000000000e+00	0.000000000000000000e+00	0.000000000000000000e+00	0.000000000000000000e+00	0.000000000000000000e+00	0.000000000000000000e+00	0.000000000000000000e+00	0.000000000000000000e+00	0.000000000000000000e+00
0.000000000000000000e+00	0.000000000000000000e+00	0.000000000000000000e+00	0.000000000000000000e+00	0.000000000000000000e+00	0.000000000000000000e+00	0.000000000000000000e+00	0.000000000000000000e+00	0.000000000000000000e+00	0.000000000000000000e+00	0.000000000000000000e+00	0.000000000000000000e+00	0.000000000000000000e+00	0.000000000000000000e+00	0.000000000000000000e+00	0.000000000000000000e+00	0.000000000000000000e+00	0.000000000000000000e+00	0.000000000000000000e+00	0.000000000000000000e+00	0.000000000000000000e+00	0.000000000000000000e+00	0.000000000000000000e+00	0.000000000000000000e+00	0.000000000000000000e+00	0.000000000000000000e+00	0.000000000000000000e+00	0.000000000000000000e+00	0.000000000000000000e+00	0.000000000000000000e+00	0.000000000000000000e+00	0.000000000000000000e+00	0.000000000000000000e+00	0.000000000000000000e+00	0.000000000000000000e+00	0.000000000000000000e+00	0.000000000000000000e+00	0.000000000000000000e+00	0.000000000000000000e+00	0.000000000000000000e+00	0.000000000000000000e+00	0.000000000000000000e+00	0.000000000000000000e+00	0.000000000000000000e+00	0.000000000000000000e+00	0.000000000000000000e+00	0.000000000000000000e+00	0.000000000000000000e+00	0.000000000000000000e+00	0.000000000000000000e+00
0.000000000000000000e+00	0.000000000000000000e+00	0.000000000000000000e+00	0.000000000000000000e+00	0.000000000000000000e+00	0.000000000000000000e+00	0.000000000000000000e+00	0.000000000000000000e+00	0.000000000000000000e+00	0.000000000000000000e+00	0.000000000000000000e+00	0.000000000000000000e+00	0.000000000000000000e+00	0.000000000000000000e+00	0.000000000000000000e+00	0.000000000000000000e+00	0.000000000000000000e+00	0.000000000000000000e+00	0.000000000000000000e+00	0.000000000000000000e+00	0.000000000000000000e+00	0.000000000000000000e+00	0.000000000000000000e+00	0.000000000000000000e+00	0.000000000000000000e+00	0.000000000000000000e+00	0.000000000000000000e+00	0.000000000000000000e+00	0.000000000000000000e+00	0.000000000000000000e+00	0.000000000000000000e+00	0.000000000000000000e+00	0.000000000000000000e+00	0.000000000000000000e+00	0.000000000000000000e+00	0.000000000000000000e+00	0.000000000000000000e+00	0.000000000000000000e+00	0.000000000000000000e+00	0.000000000000000000e+00	0.000000000000000000e+00	0.000000000000000000e+00	0.000000000000000000e+00	0.000000000000000000e+00	0.000000000000000000e+00	0.000000000000000000e+00	0.000000000000000000e+00	0.000000000000000000e+00	0.000000000000000000e+00	0.000000000000000000e+00
0.000000000000000000e+00	0.000000000000000000e+00	0.000000000000000000e+00	0.000000000000000000e+00	0.000000000000000000e+00	0.000000000000000000e+00	0.000000000000000000e+00	0.000000000000000000e+00	0.000000000000000000e+00	0.000000000000000000e+00	0.000000000000000000e+00	0.000000000000000000e+00	0.000000000000000000e+00	0.000000000000000000e+00	0.000000000000000000e+00	0.000000000000000000e+00	0.000000000000000000e+00	0.000000000000000000e+00	0.000000000000000000e+00	0.000000000000000000e+00	0.000000000000000000e+00	0.000000000000000000e+00	0.000000000000000000e+00	0.000000000000000000e+00	0.000000000000000000e+00	0.000000000000000000e+00	0.000000000000000000e+00	0.000000000000000000e+00	0.000000000000000000e+00	0.000000000000000000e+00	0.000000000000000000e+00	0.000000000000000000e+00	0.000000000000000000e+00	0.000000000000000000e+00	0.000000000000000000e+00	0.000000000000000000e+00	0.000000000000000000e+00	0.000000000000000000e+00	0.000000000000000000e+00	0.000000000000000000e+00	0.000000000000000000e+00	0.000000000000000000e+00	0.000000000000000000e+00	0.000000000000000000e+00	0.000000000000000000e+00	0.000000000000000000e+00	0.000000000000000000e+00	0.000000000000000000e+00	0.000000000000000000e+00	0.000000000000000000e+00
0.000000000000000000e+00	0.000000000000000000e+00	0.000000000000000000e+00	0.000000000000000000e+00	0.000000000000000000e+00	0.000000000000000000e+00	0.000000000000000000e+00	0.000000000000000000e+00	0.000000000000000000e+00	0.000000000000000000e+00	0.000000000000000000e+00	0.000000000000000000e+00	0.000000000000000000e+00	0.000000000000000000e+00	0.000000000000000000e+00	0.000000000000000000e+00	0.000000000000000000e+00	0.000000000000000000e+00	0.000000000000000000e+00	0.000000000000000000e+00	0.000000000000000000e+00	0.000000000000000000e+00	0.000000000000000000e+00	0.000000000000000000e+00	0.000000000000000000e+00	0.000000000000000000e+00	0.000000000000000000e+00	0.000000000000000000e+00	0.000000000000000000e+00	0.000000000000000000e+00	0.000000000000000000e+00	0.000000000000000000e+00	0.000000000000000000e+00	0.000000000000000000e+00	0.000000000000000000e+00	0.000000000000000000e+00	0.000000000000000000e+00	0.000000000000000000e+00	0.000000000000000000e+00	0.000000000000000000e+00	0.000000000000000000e+00	0.000000000000000000e+00	0.000000000000000000e+00	0.000000000000000000e+00	0.000000000000000000e+00	0.000000000000000000e+00	0.000000000000000000e+00	0.000000000000000000e+00	0.000000000000000000e+00	0.000000000000000000e+00
0.000000000000000000e+00	0.000000000000000000e+00	0.000000000000000000e+00	0.000000000000000000e+00	0.000000000000000000e+00	0.000000000000000000e+00	0.000000000000000000e+00	0.000000000000000000e+00	0.000000000000000000e+00	0.000000000000000000e+00	0.000000000000000000e+00	0.000000000000000000e+00	0.000000000000000000e+00	0.000000000000000000e+00	0.000000000000000000e+00	0.000000000000000000e+00	0.000000000000000000e+00	0.000000000000000000e+00	0.000000000000000000e+00	0.000000000000000000e+00	0.000000000000000000e+00	0.000000000000000000e+00	0.000000000000000000e+00	0.000000000000000000e+00	0.000000000000000000e+00	0.000000000000000000e+00	0.000000000000000000e+00	0.000000000000000000e+00	0.000000000000000000e+00	0.000000000000000000e+00	0.000000000000000000e+00	0.000000000000000000e+00	0.000000000000000000e+00	0.000000000000000000e+00	0.000000000000000000e+00	0.000000000000000000e+00	0.000000000000000000e+00	0.000000000000000000e+00	0.000000000000000000e+00	0.000000000000000000e+00	0.000000000000000000e+00	0.000000000000000000e+00	0.000000000000000000e+00	0.000000000000000000e+00	0.000000000000000000e+00	0.000000000000000000e+00	0.000000000000000000e+00	0.000000000000000000e+00	0.000000000000000000e+00	0.000000000000000000e+00
0.000000000000000000e+00	0.000000000000000000e+00	0.000000000000000000e+00	0.000000000000000000e+00	0.000000000000000000e+00	0.000000000000000000e+00	0.000000000000000000e+00	0.000000000000000000e+00	0.000000000000000000e+00	0.000000000000000000e+00	0.000000000000000000e+00	0.000000000000000000e+00	0.000000000000000000e+00	0.000000000000000000e+00	0.000000000000000000e+00	0.000000000000000000e+00	0.000000000000000000e+00	0.000000000000000000e+00	0.000000000000000000e+00	0.000000000000000000e+00	0.000000000000000000e+00	0.000000000000000000e+00	0.000000000000000000e+00	0.000000000000000000e+00	0.000000000000000000e+00	0.000000000000000000e+00	0.000000000000000000e+00	0.000000000000000000e+00	0.000000000000000000e+00	0.000000000000000000e+00	0.000000000000000000e+00	0.000000000000000000e+00	0.000000000000000000e+00	0.000000000000000000e+00	0.000000000000000000e+00	0.000000000000000000e+00	0.000000000000000000e+00	0.000000000000000000e+00	0.000000000000000000e+00	0.000000000000000000e+00	0.000000000000000000e+00	0.000000000000000000e+00	0.000000000000000000e+00	0.000000000000000000e+00	0.000000000000000000e+00	0.000000000000000000e+00	0.000000000000000000e+00	0.000000000000000000e+00	0.000000000000000000e+00	0.000000000000000000e+00
0.000000000000000000e+00	0.000000000000000000e+00	0.000000000000000000e+00	0.000000000000000000e+00	0.000000000000000000e+00	0.000000000000000000e+00	0.000000000000000000e+00	0.000000000000000000e+00	0.000000000000000000e+00	0.000000000000000000e+00	0.000000000000000000e+00	0.000000000000000000e+00	0.000000000000000000e+00	0.000000000000000000e+00	0.000000000000000000e+00	0.000000000000000000e+00	0.000000000000000000e+00	0.000000000000000000e+00	0.000000000000000000e+00	0.000000000000000000e+00	0.000000000000000000e+00	0.000000000000000000e+00	0.000000000000000000e+00	0.000000000000000000e+00	0.000000000000000000e+00	0.000000000000000000e+00	0.000000000000000000e+00	0.000000000000000000e+00	0.000000000000000000e+00	0.000000000000000000e+00	0.000000000000000000e+00	0.000000000000000000e+00	0.000000000000000000e+00	0.000000000000000000e+00	0.000000000000000000e+00	0.000000000000000000e+00	0.000000000000000000e+00	0.000000000000000000e+00	0.000000000000000000e+00	0.000000000000000000e+00	0.000000000000000000e+00	0.000000000000000000e+00	0.000000000000000000e+00	0.000000000000000000e+00	0.000000000000000000e+00	0.000000000000000000e+00	0.000000000000000000e+00	0.000000000000000000e+00	0.000000000000000000e+00	0.000000000000000000e+00
0.000000000000000000e+00	0.000000000000000000e+00	0.000000000000000000e+00	0.000000000000000000e+00	0.000000000000000000e+00	0.000000000000000000e+00	0.000000000000000000e+00	0.000000000000000000e+00	0.000000000000000000e+00	0.000000000000000000e+00	0.000000000000000000e+00	0.000000000000000000e+00	0.000000000000000000e+00	0.000000000000000000e+00	0.000000000000000000e+00	0.000000000000000000e+00	0.000000000000000000e+00	0.000000000000000000e+00	0.000000000000000000e+00	0.000000000000000000e+00	0.000000000000000000e+00	0.000000000000000000e+00	0.000000000000000000e+00	0.000000000000000000e+00	0.000000000000000000e+00	0.000000000000000000e+00	0.000000000000000000e+00	0.000000000000000000e+00	0.000000000000000000e+00	0.000000000000000000e+00	0.000000000000000000e+00	0.000000000000000000e+00	0.000000000000000000e+00	0.000000000000000000e+00	0.000000000000000000e+00	0.000000000000000000e+00	0.000000000000000000e+00	0.000000000000000000e+00	0.000000000000000000e+00	0.000000000000000000e+00	0.000000000000000000e+00	0.000000000000000000e+00	0.000000000000000000e+00	0.000000000000000000e+00	0.000000000000000000e+00	0.000000000000000000e+00	0.000000000000000000e+00	0.000000000000000000e+00	0.000000000000000000e+00	0.000000000000000000e+00
0.000000000000000000e+00	0.000000000000000000e+00	0.000000000000000000e+00	0.000000000000000000e+00	0.000000000000000000e+00	0.000000000000000000e+00	0.000000000000000000e+00	0.000000000000000000e+00	0.000000000000000000e+00	0.000000000000000000e+00	0.000000000000000000e+00	0.000000000000000000e+00	0.000000000000000000e+00	0.000000000000000000e+00	0.000000000000000000e+00	0.000000000000000000e+00	0.000000000000000000e+00	0.000000000000000000e+00	0.000000000000000000e+00	0.000000000000000000e+00	0.000000000000000000e+00	0.000000000000000000e+00	0.000000000000000000e+00	0.000000000000000000e+00	0.000000000000000000e+00	0.000000000000000000e+00	0.000000000000000000e+00	0.000000000000000000e+00	0.000000000000000000e+00	0.000000000000000000e+00	0.000000000000000000e+00	0.000000000000000000e+00	0.000000000000000000e+00	0.000000000000000000e+00	0.000000000000000000e+00	0.000000000000000000e+00	0.000000000000000000e+00	0.000000000000000000e+00	0.000000000000000000e+00	0.000000000000000000e+00	0.000000000000000000e+00	0.000000000000000000e+00	0.000000000000000000e+00	0.000000000000000000e+00	0.000000000000000000e+00	0.000000000000000000e+00	0.000000000000000000e+00	0.000000000000000000e+00	0.000000000000000000e+00	0.000000000000000000e+00
[truncated: 50 more columns]
