# Supplementary material for: Molecular basis of XPF-ERCC1 targeting to SLX4-dependent DNA repair pathways
Source: Nat Commun. 2025 Dec 16;17:522. doi: 10.1038/s41467-025-67216-3 (PMC12804970; doi:10.1038/s41467-025-67216-3)
Supplement: Supplementary file 6 — Source data [file 41467_2025_67216_MOESM6_ESM.zip › Feng_etal_Source_Data/SupplementaryFig8b/PlotsSLX4IPonlyv2.csv]

1.000000000000000000e+00 1.000000000000000000e+00 1.000000000000000000e+00 1.000000000000000000e+00 1.000000000000000000e+00
9.999998889058685503e-01 9.999997810076857174e-01 9.999998530716280865e-01 9.999995507093507596e-01 9.999995238057957092e-01
9.999995126750793606e-01 9.999988867492870526e-01 9.999989086292153662e-01 9.999918574800960025e-01 9.999955561328978115e-01
9.999974486422835707e-01 9.999947068299122055e-01 9.999303480000949484e-01 9.998880617751347843e-01 9.999745620920315048e-01
9.999517410902309944e-01 9.999782260611821405e-01 9.999074971242257748e-01 9.998253499005123057e-01 9.999538385343170743e-01
9.998005470076597456e-01 9.999741146215134213e-01 9.999617292133347046e-01 9.998775694959959326e-01 9.999432031800316034e-01
9.998645402394538140e-01 9.999456635334397214e-01 9.997230645955685890e-01 9.988013659446381975e-01 9.998453324879684745e-01
9.996106604598297141e-01 9.997779439389790079e-01 9.998877373844549110e-01 9.988975616200331809e-01 9.995296257923785843e-01
9.993431839994028065e-01 9.995905244889944363e-01 9.998791092396525082e-01 9.980545815621817418e-01 9.993717687020828855e-01
9.992713908429962100e-01 9.992258177745193537e-01 9.998400578501731584e-01 9.936717423554460860e-01 9.988663208771749735e-01
9.990118643276545418e-01 9.995126102012875657e-01 9.990919488171583485e-01 9.933330456088116378e-01 9.981211960081515233e-01
9.986258299503814051e-01 9.991944110971191506e-01 9.991489243470762505e-01 9.907071761640314778e-01 9.973616935190727784e-01
9.988215298310900714e-01 9.983842146008417018e-01 9.975148192046963125e-01 9.883564861138672830e-01 9.966950036546196046e-01
9.982328704344693993e-01 9.976752562893805854e-01 9.982583769794919348e-01 9.905829083505072186e-01 9.962953391772910727e-01
9.969856174368131319e-01 9.984439331493709657e-01 9.986168590390753774e-01 9.860331572555430801e-01 9.953767830538363670e-01
9.961395940009860617e-01 9.986790289458811198e-01 9.988726526793384464e-01 9.840416044110920080e-01 9.958175187281942398e-01
9.958647754645977290e-01 9.987798704331832811e-01 9.979019268840655377e-01 9.843923199702898641e-01 9.957890977998239412e-01
9.953315157037088134e-01 9.987640922965439483e-01 9.967004492891048395e-01 9.804541098350793016e-01 9.950545716486797199e-01
9.937279622174711724e-01 9.980746251718417561e-01 9.965273859876053741e-01 9.775310308257395553e-01 9.938022621978557236e-01
9.928587547033310701e-01 9.967119162032226365e-01 9.967805501964505099e-01 9.730045577738348772e-01 9.922090859493215564e-01
9.919874416665250827e-01 9.963002629131669785e-01 9.978613096351114375e-01 9.702084735752043443e-01 9.904724209732920226e-01
9.899463953346251399e-01 9.958008909277623610e-01 9.974479276918497561e-01 9.589829906824967054e-01 9.881385251770222755e-01
9.877369008058946021e-01 9.940778425766910731e-01 9.955614910320993438e-01 9.621272750325599032e-01 9.846058518273531623e-01
9.852019873888855361e-01 9.918146162616973127e-01 9.951564952307584422e-01 9.459328864747068577e-01 9.796327232836374854e-01
9.814128023055187500e-01 9.899486338103172800e-01 9.899757211618055441e-01 9.294538976875061920e-01 9.748282193863430090e-01
9.756609247204180990e-01 9.866496888971585388e-01 9.827204788073509167e-01 9.103330928852759740e-01 9.686719467464812716e-01
9.684256909283596171e-01 9.816027390488976101e-01 9.808966151655722499e-01 8.853412378649500036e-01 9.597765064490966225e-01
9.537981330993436924e-01 9.727697625323484809e-01 9.782852683859512011e-01 8.628490790928878829e-01 9.446901612042375440e-01
9.370037251625699115e-01 9.652151551699569287e-01 9.655786779542606668e-01 8.438837777183013644e-01 9.287666474645073222e-01
9.250900966112504120e-01 9.661058347644335687e-01 9.697964791316301403e-01 8.254571327380524348e-01 9.201860704229420929e-01
9.146255226715903630e-01 9.636424325637741317e-01 9.660623018457166200e-01 8.041403145922277895e-01 9.114077003484870598e-01
8.983931440131388557e-01 9.499308540839881410e-01 9.527374618735299228e-01 7.900965747911836701e-01 9.036391531917254971e-01
8.696939554291100993e-01 9.324323688073905547e-01 9.390110775197789694e-01 7.812061286554397022e-01 8.944391806928176925e-01
8.501749631248533001e-01 9.279287409731422631e-01 9.336472367131587458e-01 7.664946482960999230e-01 8.831841432099295508e-01
8.479998762109510757e-01 9.308581807605320613e-01 9.493804693377665416e-01 7.644049426937977731e-01 8.861581627425320073e-01
8.536772105179686321e-01 9.290035693514683279e-01 9.567208132411867405e-01 7.645575713606275192e-01 8.895129727837657319e-01
8.650536116237182993e-01 9.204429690837915290e-01 9.646188975675249466e-01 7.776581132700988164e-01 8.955577241526245791e-01
8.724467199335201872e-01 9.178069620227753411e-01 9.718744590926898796e-01 7.661154287363417525e-01 8.977429346322408632e-01
8.748945103668184231e-01 9.235936742891350804e-01 9.686885633532478224e-01 7.558350625679427504e-01 8.940991880397733960e-01
8.795517279441922298e-01 9.292562371117906173e-01 9.673287171195330547e-01 7.580989258077929227e-01 8.975944586586485086e-01
8.923043137902302302e-01 9.362389353281890259e-01 9.643191507814413699e-01 7.557026154655422934e-01 9.008022297732475314e-01
9.043307074076100127e-01 9.419474289854854465e-01 9.584716463277376253e-01 7.629076382856160299e-01 9.028519999016537678e-01
8.961290155168468718e-01 9.348144380597827041e-01 9.636307306056777211e-01 7.624604774316808831e-01 9.031162042350741048e-01
8.852612119615929087e-01 9.251210216117845553e-01 9.642145314620115260e-01 7.602474956074677381e-01 9.000711348710216386e-01
8.771586525385847155e-01 9.223383399299160956e-01 9.623934983676802890e-01 7.464322227126753972e-01 8.939061087240023351e-01
8.630925344162616586e-01 9.250172392215253447e-01 9.553886348689925034e-01 7.474323597489013205e-01 8.872497085382875515e-01
8.477743811204397906e-01 9.259557106774142232e-01 9.453280604419739275e-01 7.341881708816401231e-01 8.796096781008087007e-01
8.065143464472891432e-01 9.174248601883263632e-01 9.145766336116269990e-01 6.994380236491006819e-01 8.611202859498314766e-01
7.594213208430569129e-01 8.924139777064884482e-01 8.972855828007950674e-01 6.746651283876144989e-01 8.328331010794205458e-01
7.167012454564598567e-01 8.708413081783000775e-01 8.930242012583402555e-01 6.495094721935826820e-01 7.986651343047537210e-01
6.765253531048152080e-01 8.611677034159008759e-01 8.897949107669016477e-01 6.138810476407494665e-01 7.723432056083255892e-01
5.937964013720765655e-01 8.403259869285408801e-01 8.593048668660421274e-01 5.759589311018066260e-01 7.397923182607301085e-01
5.168504123998284294e-01 8.036126414831321618e-01 8.395307803270715130e-01 5.541772022432580602e-01 6.965558520829074896e-01
4.632401873104989853e-01 7.510882250420733985e-01 8.147767240123926502e-01 5.223642957245486773e-01 6.451525571295062544e-01
4.043793938756547468e-01 6.882167143269832810e-01 7.559645031029489370e-01 4.810371045289016934e-01 6.033596737506106145e-01
3.457552774939845475e-01 6.506021201154083000e-01 7.024491628428038981e-01 4.378839084573144524e-01 5.508442655968425195e-01
3.100657110356964119e-01 6.335051779677208783e-01 6.926730963580061129e-01 3.989157340883368597e-01 4.948506568448757803e-01
3.109617106641667239e-01 5.505855520960392102e-01 6.823751820716068561e-01 3.810753467084370127e-01 4.458592807350224563e-01
3.097812387858957517e-01 4.588536521810779312e-01 6.074871147396578852e-01 3.462203580838932870e-01 3.951399125383057709e-01
2.280150643204833516e-01 4.285326964005992112e-01 5.799963701077934797e-01 3.129060818997607130e-01 3.480359168870629794e-01
1.075522287834590196e-01 3.946723726173725910e-01 3.880150932901656469e-01 2.601955447553000456e-01 2.860170420971311356e-01
6.363938830164522775e-02 3.607334456889534913e-01 3.834730570134346483e-01 2.297518773108919443e-01 2.444340202183021282e-01
8.615908069351038701e-02 3.245143172937658971e-01 3.962225675814801118e-01 1.971663770852837283e-01 2.037509895595204235e-01
8.853179789609345873e-02 2.631680551291194492e-01 3.667123838711830452e-01 1.629740692739850005e-01 1.730138363070353735e-01
7.564975255638520246e-02 1.695365154544506703e-01 2.833578747479714166e-01 1.383285491080351315e-01 1.447707907497977620e-01
8.518614325410260590e-02 1.117280606859821501e-01 2.476060195382841500e-01 1.149812213407749723e-01 1.203327657290789443e-01
1.236681096041093719e-01 1.622185495996646132e-01 1.223619623326686195e-01 1.093515518552191368e-01 1.085831076412569624e-01
1.354106656901358507e-01 1.546437046842759899e-01 1.050424033217945835e-01 9.775365030688923373e-02 8.148763129254052440e-02
6.551909268973764300e-02 6.856127123400491963e-02 2.141629953096453043e-01 7.536285503935659380e-02 5.416037402148934921e-02
0.000000000000000000e+00 0.000000000000000000e+00 0.000000000000000000e+00 5.115301294707312596e-02 3.656686631038295193e-02
0.000000000000000000e+00 0.000000000000000000e+00 0.000000000000000000e+00 2.888034967369340622e-02 1.854576013020715897e-02
0.000000000000000000e+00 0.000000000000000000e+00 0.000000000000000000e+00 1.917100573068202321e-02 1.765289940081173070e-02
0.000000000000000000e+00 0.000000000000000000e+00 0.000000000000000000e+00 2.283052112984551227e-02 2.613315509646823784e-02
0.000000000000000000e+00 0.000000000000000000e+00 0.000000000000000000e+00 2.519590005833246063e-02 2.290739325021857661e-02
0.000000000000000000e+00 0.000000000000000000e+00 0.000000000000000000e+00 1.834987181422294972e-02 1.447703658560399453e-02
0.000000000000000000e+00 0.000000000000000000e+00 0.000000000000000000e+00 1.787953608607454128e-02 2.161036987530897194e-02
0.000000000000000000e+00 0.000000000000000000e+00 0.000000000000000000e+00 8.805959345584755613e-03 1.555396881955864452e-02
0.000000000000000000e+00 0.000000000000000000e+00 0.000000000000000000e+00 -9.519253259721697363e-03 -4.011731244464417610e-03
0.000000000000000000e+00 0.000000000000000000e+00 0.000000000000000000e+00 -4.497879357590895896e-03 -9.531679922731666615e-03
0.000000000000000000e+00 0.000000000000000000e+00 0.000000000000000000e+00 -2.879227944182691928e-03 1.208395711866935970e-03
0.000000000000000000e+00 0.000000000000000000e+00 0.000000000000000000e+00 1.156121465837547241e-02 2.080512295682565918e-02
0.000000000000000000e+00 0.000000000000000000e+00 0.000000000000000000e+00 7.429625762457103995e-03 2.117970017158191109e-02
0.000000000000000000e+00 0.000000000000000000e+00 0.000000000000000000e+00 8.995054030430266537e-03 2.094357434800942636e-02
0.000000000000000000e+00 0.000000000000000000e+00 0.000000000000000000e+00 1.080223986523407356e-02 1.406905533812136816e-02
0.000000000000000000e+00 0.000000000000000000e+00 0.000000000000000000e+00 1.462064891072028215e-02 1.208512281976898035e-02
0.000000000000000000e+00 0.000000000000000000e+00 0.000000000000000000e+00 4.862925286963010359e-03 -3.189926319772093589e-05
0.000000000000000000e+00 0.000000000000000000e+00 0.000000000000000000e+00 -7.358036736371570581e-03 -1.874748620661233905e-02
0.000000000000000000e+00 0.000000000000000000e+00 0.000000000000000000e+00 5.096098333264474037e-04 -1.171301989856316124e-02
0.000000000000000000e+00 0.000000000000000000e+00 0.000000000000000000e+00 6.690861756883785885e-03 2.154557751481317798e-03
0.000000000000000000e+00 0.000000000000000000e+00 0.000000000000000000e+00 1.289557690781708253e-02 1.005334245767823716e-02
