# Supplementary material for: Molecular basis of XPF-ERCC1 targeting to SLX4-dependent DNA repair pathways
Source: Nat Commun. 2025 Dec 16;17:522. doi: 10.1038/s41467-025-67216-3 (PMC12804970; doi:10.1038/s41467-025-67216-3)
Supplement: Supplementary file 6 — Source data [file 41467_2025_67216_MOESM6_ESM.zip › Feng_etal_Source_Data/SupplementaryFig8b/ResEMSLX4IPonlyv2OutglobalFSC.csv]

0.0	0.0	1.0
0.005555555555555556	0.004894762604013706	0.9999995238057957
0.011111111111111112	0.009789525208027412	0.9999955561328978
0.016666666666666666	0.014684287812041116	0.9999745620920315
0.022222222222222223	0.019579050416054823	0.9999538385343171
0.027777777777777776	0.024473813020068524	0.9999432031800316
0.03333333333333333	0.02936857562408223	0.9998453324879685
0.03888888888888889	0.034263338228095935	0.9995296257923786
0.044444444444444446	0.039158100832109646	0.9993717687020829
0.05	0.04405286343612335	0.998866320877175
0.05555555555555555	0.04894762604013705	0.9981211960081515
0.06111111111111111	0.05384238864415076	0.9973616935190728
0.06666666666666667	0.05873715124816446	0.9966950036546196
0.07222222222222222	0.06363191385217816	0.9962953391772911
0.07777777777777778	0.06852667645619187	0.9953767830538364
0.08333333333333333	0.07342143906020558	0.9958175187281942
0.08888888888888889	0.07831620166421929	0.9957890977998239
0.09444444444444444	0.08321096426823299	0.9950545716486797
0.1	0.0881057268722467	0.9938022621978557
0.10555555555555556	0.0930004894762604	0.9922090859493216
0.1111111111111111	0.0978952520802741	0.990472420973292
0.11666666666666667	0.1027900146842878	0.9881385251770223
0.12222222222222222	0.10768477728830152	0.9846058518273532
0.12777777777777777	0.11257953989231521	0.9796327232836375
0.13333333333333333	0.11747430249632893	0.974828219386343
0.1388888888888889	0.12236906510034264	0.9686719467464813
0.14444444444444443	0.12726382770435632	0.9597765064490966
0.15	0.13215859030837004	0.9446901612042375
0.15555555555555556	0.13705335291238374	0.9287666474645073
0.16111111111111112	0.14194811551639747	0.9201860704229421
0.16666666666666666	0.14684287812041116	0.9114077003484871
0.17222222222222222	0.15173764072442486	0.9036391531917255
0.17777777777777778	0.15663240332843859	0.8944391806928177
0.18333333333333332	0.16152716593245225	0.8831841432099296
0.18888888888888888	0.16642192853646598	0.886158162742532
0.19444444444444445	0.17131669114047968	0.8895129727837657
0.2	0.1762114537444934	0.8955577241526246
0.20555555555555555	0.1811062163485071	0.8977429346322409
0.2111111111111111	0.1860009789525208	0.8940991880397734
0.21666666666666667	0.19089574155653452	0.8975944586586485
0.2222222222222222	0.1957905041605482	0.9008022297732475
0.22777777777777777	0.20068526676456191	0.9028519999016538
0.23333333333333334	0.2055800293685756	0.9031162042350741
0.2388888888888889	0.21047479197258934	0.9000711348710216
0.24444444444444444	0.21536955457660303	0.8939061087240023
0.25	0.22026431718061673	0.8872497085382876
0.25555555555555554	0.22515907978463043	0.8796096781008087
0.2611111111111111	0.23005384238864415	0.8611202859498315
0.26666666666666666	0.23494860499265785	0.8328331010794205
0.2722222222222222	0.23984336759667155	0.7986651343047537
0.2777777777777778	0.24473813020068527	0.7723432056083256
0.2833333333333333	0.24963289280469897	0.7397923182607301
0.28888888888888886	0.25452765540871264	0.6965558520829075
0.29444444444444445	0.25942241801272636	0.6451525571295063
0.3	0.2643171806167401	0.6033596737506106
0.3055555555555556	0.2692119432207538	0.5508442655968425
0.3111111111111111	0.2741067058247675	0.4948506568448758
0.31666666666666665	0.2790014684287812	0.44585928073502246
0.32222222222222224	0.28389623103279493	0.39513991253830577
0.3277777777777778	0.2887909936368086	0.348035916887063
0.3333333333333333	0.2936857562408223	0.28601704209713114
0.3388888888888889	0.29858051884483605	0.24443402021830213
0.34444444444444444	0.3034752814488497	0.20375098955952042
0.35	0.3083700440528634	0.17301383630703537
0.35555555555555557	0.31326480665687717	0.14477079074979776
0.3611111111111111	0.31815956926089084	0.12033276572907894
0.36666666666666664	0.3230543318649045	0.10858310764125696
0.37222222222222223	0.3279490944689183	0.08148763129254052
0.37777777777777777	0.33284385707293196	0.05416037402148935
0.38333333333333336	0.3377386196769457	0.03656686631038295
0.3888888888888889	0.34263338228095935	0.01854576013020716
0.39444444444444443	0.3475281448849731	0.01765289940081173
0.4	0.3524229074889868	0.026133155096468238
0.40555555555555556	0.3573176700930005	0.022907393250218577
0.4111111111111111	0.3622124326970142	0.014477036585603995
0.4166666666666667	0.3671071953010279	0.021610369875308972
0.4222222222222222	0.3720019579050416	0.015553968819558645
0.42777777777777776	0.3768967205090553	-0.004011731244464418
0.43333333333333335	0.38179148311306904	-0.009531679922731667
0.4388888888888889	0.3866862457170827	0.001208395711866936
0.4444444444444444	0.3915810083210964	0.02080512295682566
0.45	0.39647577092511016	0.02117970017158191
0.45555555555555555	0.40137053352912383	0.020943574348009426
0.46111111111111114	0.40626529613313755	0.014069055338121368
0.4666666666666667	0.4111600587371512	0.01208512281976898
0.4722222222222222	0.41605482134116495	-3.1899263197720936e-05
0.4777777777777778	0.4209495839451787	-0.01874748620661234
0.48333333333333334	0.42584434654919234	-0.011713019898563161
0.4888888888888889	0.43073910915320607	0.002154557751481318
0.49444444444444446	0.4356338717572198	0.010053342457678237
0.5	0.44052863436123346	0.001192243043141816
