# Supplementary material for: Molecular basis of XPF-ERCC1 targeting to SLX4-dependent DNA repair pathways
Source: Nat Commun. 2025 Dec 16;17:522. doi: 10.1038/s41467-025-67216-3 (PMC12804970; doi:10.1038/s41467-025-67216-3)
Supplement: Supplementary file 6 — Source data [file 41467_2025_67216_MOESM6_ESM.zip › Feng_etal_Source_Data/SupplementaryFig8b/histogram_values.lst]

0.33284385707293196
0.23494860499265785
0.31326480665687717
0.33284385707293196
0.3230543318649045
0.28389623103279493
0.31326480665687717
0.3279490944689183
0.3034752814488497
0.3083700440528634
0.2887909936368086
0.33284385707293196
0.3279490944689183
0.2055800293685756
0.31326480665687717
0.3377386196769457
0.3034752814488497
0.23984336759667155
0.31326480665687717
0.3377386196769457
0.3377386196769457
0.23984336759667155
0.3034752814488497
0.33284385707293196
0.3230543318649045
0.16642192853646598
0.31326480665687717
0.3377386196769457
0.2887909936368086
0.28389623103279493
0.31326480665687717
0.33284385707293196
0.3279490944689183
0.23984336759667155
0.31326480665687717
0.3279490944689183
0.31815956926089084
0.28389623103279493
0.3377386196769457
0.3230543318649045
0.3377386196769457
0.23984336759667155
0.3034752814488497
0.3377386196769457
0.2936857562408223
0.23984336759667155
0.3083700440528634
0.3377386196769457
0.28389623103279493
0.2692119432207538
0.3279490944689183
0.33284385707293196
0.3083700440528634
0.2887909936368086
0.33284385707293196
0.3377386196769457
0.3230543318649045
0.3083700440528634
0.3377386196769457
0.31815956926089084
0.3034752814488497
0.2741067058247675
0.2936857562408223
0.3083700440528634
0.2936857562408223
0.2790014684287812
0.29858051884483605
0.3377386196769457
0.2936857562408223
0.2936857562408223
0.3377386196769457
0.3230543318649045
0.31326480665687717
0.31326480665687717
0.31815956926089084
0.3377386196769457
0.3377386196769457
0.3377386196769457
0.3279490944689183
0.31815956926089084
0.2936857562408223
0.2936857562408223
0.2936857562408223
0.2936857562408223
0.2936857562408223
0.2936857562408223
0.2936857562408223
0.2936857562408223
0.2936857562408223
0.2936857562408223
0.3083700440528634
0.3034752814488497
0.3377386196769457
0.3279490944689183
0.3377386196769457
0.31815956926089084
0.3377386196769457
0.31815956926089084
0.3230543318649045
0.3279490944689183
