# Supplementary material for: Molecular basis of XPF-ERCC1 targeting to SLX4-dependent DNA repair pathways
Source: Nat Commun. 2025 Dec 16;17:522. doi: 10.1038/s41467-025-67216-3 (PMC12804970; doi:10.1038/s41467-025-67216-3)
Supplement: Supplementary file 6 — Source data [file 41467_2025_67216_MOESM6_ESM.zip › Feng_etal_Source_Data/SupplementaryFig8b/histogram_raw.csv]

1.000000000000000000e+00	1.000000000000000000e+00	1.000000000000000000e+00	1.000000000000000000e+00	1.000000000000000000e+00	1.000000000000000000e+00	1.000000000000000000e+00	1.000000000000000000e+00	1.000000000000000000e+00	1.000000000000000000e+00	1.000000000000000000e+00	1.000000000000000000e+00	1.000000000000000000e+00	1.000000000000000000e+00	1.000000000000000000e+00	1.000000000000000000e+00	1.000000000000000000e+00	1.000000000000000000e+00	1.000000000000000000e+00	1.000000000000000000e+00	1.000000000000000000e+00	1.000000000000000000e+00	1.000000000000000000e+00	1.000000000000000000e+00	1.000000000000000000e+00	1.000000000000000000e+00	1.000000000000000000e+00	1.000000000000000000e+00	1.000000000000000000e+00	1.000000000000000000e+00	1.000000000000000000e+00	1.000000000000000000e+00	1.000000000000000000e+00	1.000000000000000000e+00	1.000000000000000000e+00	1.000000000000000000e+00	1.000000000000000000e+00	1.000000000000000000e+00	1.000000000000000000e+00	1.000000000000000000e+00	1.000000000000000000e+00	1.000000000000000000e+00	1.000000000000000000e+00	1.000000000000000000e+00	1.000000000000000000e+00	1.000000000000000000e+00	1.000000000000000000e+00	1.000000000000000000e+00	1.000000000000000000e+00	1.000000000000000000e+00
9.999994039535522461e-01	9.999927878379821777e-01	9.999974966049194336e-01	9.999994039535522461e-01	9.999997615814208984e-01	9.999999403953552246e-01	9.999998807907104492e-01	9.999994039535522461e-01	9.999997615814208984e-01	9.999999403953552246e-01	9.999999403953552246e-01	9.999998807907104492e-01	9.999998807907104492e-01	9.999999403953552246e-01	9.999998807907104492e-01	9.999994039535522461e-01	9.999997615814208984e-01	9.999999403953552246e-01	9.999998807907104492e-01	9.999994039535522461e-01	9.999994039535522461e-01	9.999997615814208984e-01	9.999998807907104492e-01	9.999994039535522461e-01	9.999997615814208984e-01	9.999999403953552246e-01	9.999998807907104492e-01	9.999994039535522461e-01	9.999997615814208984e-01	9.999999403953552246e-01	9.999999403953552246e-01	9.999959468841552734e-01	9.999972581863403320e-01	9.999999403953552246e-01	9.999998807907104492e-01	9.999994039535522461e-01	9.999997615814208984e-01	9.999999403953552246e-01	9.999998807907104492e-01	9.999994039535522461e-01	9.999998807907104492e-01	9.999998807907104492e-01	9.999998807907104492e-01	9.999998807907104492e-01	9.999998807907104492e-01	9.999998807907104492e-01	9.999998807907104492e-01	9.999998807907104492e-01	9.999998807907104492e-01	9.999998807907104492e-01
9.999972581863403320e-01	9.999927878379821777e-01	9.999974966049194336e-01	9.999959468841552734e-01	9.999972581863403320e-01	9.999974966049194336e-01	9.999973773956298828e-01	9.999981522560119629e-01	9.999888539314270020e-01	9.999997615814208984e-01	9.999994635581970215e-01	9.999979734420776367e-01	9.999997019767761230e-01	9.999979138374328613e-01	9.999994635581970215e-01	9.999988079071044922e-01	9.999994635581970215e-01	9.999997615814208984e-01	9.999997615814208984e-01	9.999988079071044922e-01	9.999972581863403320e-01	9.999927878379821777e-01	9.999974966049194336e-01	9.999959468841552734e-01	9.999972581863403320e-01	9.999999403953552246e-01	9.999998807907104492e-01	9.999994039535522461e-01	9.999997615814208984e-01	9.999999403953552246e-01	9.999974966049194336e-01	9.999959468841552734e-01	9.999972581863403320e-01	9.999927878379821777e-01	9.999974966049194336e-01	9.999973177909851074e-01	9.999888539314270020e-01	9.999997615814208984e-01	9.999973773956298828e-01	9.999981522560119629e-01	9.999997019767761230e-01	9.999979138374328613e-01	9.999994635581970215e-01	9.999979734420776367e-01	9.999994635581970215e-01	9.999997615814208984e-01	9.999997615814208984e-01	9.999988079071044922e-01	9.999994635581970215e-01	9.999997615814208984e-01
9.999918937683105469e-01	9.998955130577087402e-01	9.999487400054931641e-01	9.999940395355224609e-01	9.998850822448730469e-01	9.999852180480957031e-01	9.999019503593444824e-01	9.999426007270812988e-01	9.996787309646606445e-01	9.999980926513671875e-01	9.999924302101135254e-01	9.999979734420776367e-01	9.999997019767761230e-01	9.999852180480957031e-01	9.999019503593444824e-01	9.999940395355224609e-01	9.998933076858520508e-01	9.999980926513671875e-01	9.999591112136840820e-01	9.999964833259582520e-01	9.999918937683105469e-01	9.998562335968017578e-01	9.999994635581970215e-01	9.999940395355224609e-01	9.998850822448730469e-01	9.999852180480957031e-01	9.999591112136840820e-01	9.999964833259582520e-01	9.998933076858520508e-01	9.999980926513671875e-01	9.999924302101135254e-01	9.999673366546630859e-01	9.999454617500305176e-01	9.999852180480957031e-01	9.999019503593444824e-01	9.999940395355224609e-01	9.998850822448730469e-01	9.999980926513671875e-01	9.999591112136840820e-01	9.999964833259582520e-01	9.999979734420776367e-01	9.999960660934448242e-01	9.999963045120239258e-01	9.999976754188537598e-01	9.999979734420776367e-01	9.999965429306030273e-01	9.999975562095642090e-01	9.999980330467224121e-01	9.999974966049194336e-01	9.999965429306030273e-01
9.999829530715942383e-01	9.997057914733886719e-01	9.999487400054931641e-01	9.999817013740539551e-01	9.999732375144958496e-01	9.999509453773498535e-01	9.999815821647644043e-01	9.999426007270812988e-01	9.996787309646606445e-01	9.999351501464843750e-01	9.999354481697082520e-01	9.999890327453613281e-01	9.999517798423767090e-01	9.998887181282043457e-01	9.999724030494689941e-01	9.999892115592956543e-01	9.998084902763366699e-01	9.999524354934692383e-01	9.999861717224121094e-01	9.999810457229614258e-01	9.999759197235107422e-01	9.996900558471679688e-01	9.999571442604064941e-01	9.999890327453613281e-01	9.998112916946411133e-01	9.999400377273559570e-01	9.999767541885375977e-01	9.999810457229614258e-01	9.995641708374023438e-01	9.999524354934692383e-01	9.999551177024841309e-01	9.999905228614807129e-01	9.999454617500305176e-01	9.998924732208251953e-01	9.999663829803466797e-01	9.999642372131347656e-01	9.998380541801452637e-01	9.999548196792602539e-01	9.999887943267822266e-01	9.999647736549377441e-01	9.998925924301147461e-01	9.998473525047302246e-01	9.999266266822814941e-01	9.999499320983886719e-01	9.999119043350219727e-01	9.998567700386047363e-01	9.999750256538391113e-01	9.999899864196777344e-01	9.998068213462829590e-01	9.999061226844787598e-01
9.999837875366210938e-01	9.999341964721679688e-01	9.999112486839294434e-01	9.999756217002868652e-01	9.999823570251464844e-01	9.999257326126098633e-01	9.999560713768005371e-01	9.999499917030334473e-01	9.997872710227966309e-01	9.998348951339721680e-01	9.999126791954040527e-01	9.999784827232360840e-01	9.999602437019348145e-01	9.999035596847534180e-01	9.999462962150573730e-01	9.999331235885620117e-01	9.999642968177795410e-01	9.999457001686096191e-01	9.999763965606689453e-01	9.999047517776489258e-01	9.999752044677734375e-01	9.998275637626647949e-01	9.999469518661499023e-01	9.999696016311645508e-01	9.999812245368957520e-01	9.998835325241088867e-01	9.999654293060302734e-01	9.999047517776489258e-01	9.999178647994995117e-01	9.998881220817565918e-01	9.999036788940429688e-01	9.999789595603942871e-01	9.999849796295166016e-01	9.999424815177917480e-01	9.999324679374694824e-01	9.999552965164184570e-01	9.999480843544006348e-01	9.999023675918579102e-01	9.999764561653137207e-01	9.999710321426391602e-01	9.998925924301147461e-01	9.998381137847900391e-01	9.999469518661499023e-01	9.999499320983886719e-01	9.999119043350219727e-01	9.998567700386047363e-01	9.999644756317138672e-01	9.999899864196777344e-01	9.998068213462829590e-01	9.999061226844787598e-01
9.999588727951049805e-01	9.993020296096801758e-01	9.999244809150695801e-01	9.999239444732666016e-01	9.999823570251464844e-01	9.998190402984619141e-01	9.999556541442871094e-01	9.998856186866760254e-01	9.994322061538696289e-01	9.995859265327453613e-01	9.998458623886108398e-01	9.999217391014099121e-01	9.997850656509399414e-01	9.997648000717163086e-01	9.999067783355712891e-01	9.996813535690307617e-01	9.998877048492431641e-01	9.998503327369689941e-01	9.999329447746276855e-01	9.998787045478820801e-01	9.999752044677734375e-01	9.996066689491271973e-01	9.998379349708557129e-01	9.999696016311645508e-01	9.999431967735290527e-01	9.997919201850891113e-01	9.999122023582458496e-01	9.998270273208618164e-01	9.996770620346069336e-01	9.997087121009826660e-01	9.998273849487304688e-01	9.998669624328613281e-01	9.999567270278930664e-01	9.996871948242187500e-01	9.999324679374694824e-01	9.999172091484069824e-01	9.997552633285522461e-01	9.996909499168395996e-01	9.999430179595947266e-01	9.999002218246459961e-01	9.999302625656127930e-01	9.997572302818298340e-01	9.999087452888488770e-01	9.998719096183776855e-01	9.999119043350219727e-01	9.998499155044555664e-01	9.999353289604187012e-01	9.997463226318359375e-01	9.997900128364562988e-01	9.998533725738525391e-01
9.998185634613037109e-01	9.959969520568847656e-01	9.996109604835510254e-01	9.998310208320617676e-01	9.998255968093872070e-01	9.988307952880859375e-01	9.997733235359191895e-01	9.995190501213073730e-01	9.997391104698181152e-01	9.995966553688049316e-01	9.995203614234924316e-01	9.998776316642761230e-01	9.997850656509399414e-01	9.975215196609497070e-01	9.996339678764343262e-01	9.997352957725524902e-01	9.998877048492431641e-01	9.998503327369689941e-01	9.996603727340698242e-01	9.998787045478820801e-01	9.997890591621398926e-01	9.974286556243896484e-01	9.995669722557067871e-01	9.998750090599060059e-01	9.997700452804565430e-01	9.986870288848876953e-01	9.996381402015686035e-01	9.994165897369384766e-01	9.994220733642578125e-01	9.994418621063232422e-01	9.995472431182861328e-01	9.999260306358337402e-01	9.998586177825927734e-01	9.978086352348327637e-01	9.996948242187500000e-01	9.997111558914184570e-01	9.998289346694946289e-01	9.990469813346862793e-01	9.997460246086120605e-01	9.995122551918029785e-01	9.997353553771972656e-01	9.989020228385925293e-01	9.996066689491271973e-01	9.996401071548461914e-01	9.997778534889221191e-01	9.992918968200683594e-01	9.996344447135925293e-01	9.993462562561035156e-01	9.995032548904418945e-01	9.996118545532226562e-01
9.998272061347961426e-01	9.959969520568847656e-01	9.995293617248535156e-01	9.998161196708679199e-01	9.998622536659240723e-01	9.988307952880859375e-01	9.995498061180114746e-01	9.991027116775512695e-01	9.998154640197753906e-01	9.996328353881835938e-01	9.992395639419555664e-01	9.998948574066162109e-01	9.996681809425354004e-01	9.976860284805297852e-01	9.990987777709960938e-01	9.995649456977844238e-01	9.993019700050354004e-01	9.989589452743530273e-01	9.992467761039733887e-01	9.994692206382751465e-01	9.998233318328857422e-01	9.971718192100524902e-01	9.992860555648803711e-01	9.997600913047790527e-01	9.996300339698791504e-01	9.987786412239074707e-01	9.990565776824951172e-01	9.993811845779418945e-01	9.990735650062561035e-01	9.994098544120788574e-01	9.994485378265380859e-01	9.998949766159057617e-01	9.998287558555603027e-01	9.958690404891967773e-01	9.989767074584960938e-01	9.995111823081970215e-01	9.997423887252807617e-01	9.975032806396484375e-01	9.997912645339965820e-01	9.995269179344177246e-01	9.998295903205871582e-01	9.978811740875244141e-01	9.992931485176086426e-01	9.995831847190856934e-01	9.996556043624877930e-01	9.988302588462829590e-01	9.993558526039123535e-01	9.993832707405090332e-01	9.988476634025573730e-01	9.992660880088806152e-01
9.997097253799438477e-01	9.943547844886779785e-01	9.989850521087646484e-01	9.995278120040893555e-01	9.996616840362548828e-01	9.946078658103942871e-01	9.994174242019653320e-01	9.991601705551147461e-01	9.989059567451477051e-01	9.989800453186035156e-01	9.976202249526977539e-01	9.996894001960754395e-01	9.997019171714782715e-01	9.958297610282897949e-01	9.987255334854125977e-01	9.995326995849609375e-01	9.981566667556762695e-01	9.975581765174865723e-01	9.990649819374084473e-01	9.995556473731994629e-01	9.997275471687316895e-01	9.949660897254943848e-01	9.982018470764160156e-01	9.995264410972595215e-01	9.988459348678588867e-01	9.972684979438781738e-01	9.989524483680725098e-01	9.995263814926147461e-01	9.975221753120422363e-01	9.977290630340576172e-01	9.990901947021484375e-01	9.994443058967590332e-01	9.997057914733886719e-01	9.934971332550048828e-01	9.989767074584960938e-01	9.993391633033752441e-01	9.991606473922729492e-01	9.975032806396484375e-01	9.997912645339965820e-01	9.994620680809020996e-01	9.997206330299377441e-01	9.975177049636840820e-01	9.981031417846679688e-01	9.996225237846374512e-01	9.986052513122558594e-01	9.975610971450805664e-01	9.989544153213500977e-01	9.996402859687805176e-01	9.980399012565612793e-01	9.976374506950378418e-01
9.990745782852172852e-01	9.943547844886779785e-01	9.975306391716003418e-01	9.992110133171081543e-01	9.996616840362548828e-01	9.966811537742614746e-01	9.997816085815429688e-01	9.991601705551147461e-01	9.989059567451477051e-01	9.992851018905639648e-01	9.932438731193542480e-01	9.996019005775451660e-01	9.989579916000366211e-01	9.934448599815368652e-01	9.978699684143066406e-01	9.994289278984069824e-01	9.963414072990417480e-01	9.927598237991333008e-01	9.992000460624694824e-01	9.992586374282836914e-01	9.991814494132995605e-01	9.949660897254943848e-01	9.968312978744506836e-01	9.991993308067321777e-01	9.985845685005187988e-01	9.972684979438781738e-01	9.990590214729309082e-01	9.993701577186584473e-01	9.916838407516479492e-01	9.958387017250061035e-01	9.971175193786621094e-01	9.994472265243530273e-01	9.991909861564636230e-01	9.923679232597351074e-01	9.984716176986694336e-01	9.992709755897521973e-01	9.973258376121520996e-01	9.970296621322631836e-01	9.997439384460449219e-01	9.995844960212707520e-01	9.990218281745910645e-01	9.952651262283325195e-01	9.955425262451171875e-01	9.997400641441345215e-01	9.982907176017761230e-01	9.961748719215393066e-01	9.987791776657104492e-01	9.993900060653686523e-01	9.964323043823242188e-01	9.934475421905517578e-01
9.987770318984985352e-01	9.823961853981018066e-01	9.987201094627380371e-01	9.979261159896850586e-01	9.978691935539245605e-01	9.960367679595947266e-01	9.992398023605346680e-01	9.987885355949401855e-01	9.939984083175659180e-01	9.989518523216247559e-01	9.939982891082763672e-01	9.987239241600036621e-01	9.981116056442260742e-01	9.873668551445007324e-01	9.978699684143066406e-01	9.979736208915710449e-01	9.979562759399414062e-01	9.948625564575195312e-01	9.993392229080200195e-01	9.984046220779418945e-01	9.981355071067810059e-01	9.819106459617614746e-01	9.964331388473510742e-01	9.985451102256774902e-01	9.979248642921447754e-01	9.911494851112365723e-01	9.989250302314758301e-01	9.979142546653747559e-01	9.946285486221313477e-01	9.941043257713317871e-01	9.980298280715942383e-01	9.981433749198913574e-01	9.985404610633850098e-01	9.923679232597351074e-01	9.990333318710327148e-01	9.992709755897521973e-01	9.971597790718078613e-01	9.980576038360595703e-01	9.992268681526184082e-01	9.991990327835083008e-01	9.978873133659362793e-01	9.862361550331115723e-01	9.963262081146240234e-01	9.992228746414184570e-01	9.967334270477294922e-01	9.859566688537597656e-01	9.984825253486633301e-01	9.985935688018798828e-01	9.936361908912658691e-01	9.920394420623779297e-01
9.987770318984985352e-01	9.755689501762390137e-01	9.984166622161865234e-01	9.977282285690307617e-01	9.989911913871765137e-01	9.881260991096496582e-01	9.984596371650695801e-01	9.978522062301635742e-01	9.911407232284545898e-01	9.979370236396789551e-01	9.955074787139892578e-01	9.983471035957336426e-01	9.979860186576843262e-01	9.838688373565673828e-01	9.983689785003662109e-01	9.977760910987854004e-01	9.958785176277160645e-01	9.934276342391967773e-01	9.989645481109619141e-01	9.976001977920532227e-01	9.972816109657287598e-01	9.824838638305664062e-01	9.980285763740539551e-01	9.981688261032104492e-01	9.974042773246765137e-01	9.910361766815185547e-01	9.986952543258666992e-01	9.971420764923095703e-01	9.908050894737243652e-01	9.933615922927856445e-01	9.977663159370422363e-01	9.986835718154907227e-01	9.987172484397888184e-01	9.792973399162292480e-01	9.985077381134033203e-01	9.978766441345214844e-01	9.963731765747070312e-01	9.953008294105529785e-01	9.989284873008728027e-01	9.971479177474975586e-01	9.974889755249023438e-01	9.897419810295104980e-01	9.968794584274291992e-01	9.985031485557556152e-01	9.955019354820251465e-01	9.888431429862976074e-01	9.988906979560852051e-01	9.979683756828308105e-01	9.908412098884582520e-01	9.930458664894104004e-01
9.979451298713684082e-01	9.735336899757385254e-01	9.966793060302734375e-01	9.986959099769592285e-01	9.990513920783996582e-01	9.838196635246276855e-01	9.982244968414306641e-01	9.976435303688049316e-01	9.915905594825744629e-01	9.975286722183227539e-01	9.959107041358947754e-01	9.989203214645385742e-01	9.976051449775695801e-01	9.774261713027954102e-01	9.975218772888183594e-01	9.986415505409240723e-01	9.941774606704711914e-01	9.895302057266235352e-01	9.982764124870300293e-01	9.977257847785949707e-01	9.972833395004272461e-01	9.606453180313110352e-01	9.965727925300598145e-01	9.988824129104614258e-01	9.965204596519470215e-01	9.871903657913208008e-01	9.963971972465515137e-01	9.981031417846679688e-01	9.871274828910827637e-01	9.917443990707397461e-01	9.969356060028076172e-01	9.991286396980285645e-01	9.988760948181152344e-01	9.711326956748962402e-01	9.973582029342651367e-01	9.983946681022644043e-01	9.956350326538085938e-01	9.910545945167541504e-01	9.986875653266906738e-01	9.960529208183288574e-01	9.974889755249023438e-01	9.857131242752075195e-01	9.968794584274291992e-01	9.988184571266174316e-01	9.955019354820251465e-01	9.885733723640441895e-01	9.984716773033142090e-01	9.979683756828308105e-01	9.908412098884582520e-01	9.930458664894104004e-01
9.967855811119079590e-01	9.665017724037170410e-01	9.959025382995605469e-01	9.987336993217468262e-01	9.982644915580749512e-01	9.831258654594421387e-01	9.975039362907409668e-01	9.979404211044311523e-01	9.921253323554992676e-01	9.969657063484191895e-01	9.959388971328735352e-01	9.989120364189147949e-01	9.981223940849304199e-01	9.574472308158874512e-01	9.946172833442687988e-01	9.989221692085266113e-01	9.936285018920898438e-01	9.777173995971679688e-01	9.973914027214050293e-01	9.976746439933776855e-01	9.975383281707763672e-01	9.606453180313110352e-01	9.956050515174865723e-01	9.989594221115112305e-01	9.965204596519470215e-01	9.742626547813415527e-01	9.963971972465515137e-01	9.981031417846679688e-01	9.871274828910827637e-01	9.917443990707397461e-01	9.982198476791381836e-01	9.990998506546020508e-01	9.981185197830200195e-01	9.750207662582397461e-01	9.958412051200866699e-01	9.984763264656066895e-01	9.960934519767761230e-01	9.910545945167541504e-01	9.986875653266906738e-01	9.969961643218994141e-01	9.979194402694702148e-01	9.689138531684875488e-01	9.967045783996582031e-01	9.986529946327209473e-01	9.969633817672729492e-01	9.763857722282409668e-01	9.985229372978210449e-01	9.983442425727844238e-01	9.914096593856811523e-01	9.938778877258300781e-01
9.965065717697143555e-01	9.737129211425781250e-01	9.962699413299560547e-01	9.987336993217468262e-01	9.984253644943237305e-01	9.852582216262817383e-01	9.989640116691589355e-01	9.986111521720886230e-01	9.927473068237304688e-01	9.969657063484191895e-01	9.959388971328735352e-01	9.989120364189147949e-01	9.983083009719848633e-01	9.590212702751159668e-01	9.946460723876953125e-01	9.991828203201293945e-01	9.936285018920898438e-01	9.773601889610290527e-01	9.987143278121948242e-01	9.984668493270874023e-01	9.985571503639221191e-01	9.632908701896667480e-01	9.952815771102905273e-01	9.991977214813232422e-01	9.978284239768981934e-01	9.693700671195983887e-01	9.975445270538330078e-01	9.989744424819946289e-01	9.897119402885437012e-01	9.904811382293701172e-01	9.967548847198486328e-01	9.989429116249084473e-01	9.981804490089416504e-01	9.789374470710754395e-01	9.967032074928283691e-01	9.988775849342346191e-01	9.954572916030883789e-01	9.915816187858581543e-01	9.990304708480834961e-01	9.978959560394287109e-01	9.986057877540588379e-01	9.546346664428710938e-01	9.938883781433105469e-01	9.986874461174011230e-01	9.980416297912597656e-01	9.624624252319335938e-01	9.968929290771484375e-01	9.988076686859130859e-01	9.931879043579101562e-01	9.787483215332031250e-01
9.976099133491516113e-01	9.753237962722778320e-01	9.959182143211364746e-01	9.987501502037048340e-01	9.977445602416992188e-01	9.767819046974182129e-01	9.986395239830017090e-01	9.986813664436340332e-01	9.883990287780761719e-01	9.958463907241821289e-01	9.917804002761840820e-01	9.991455078125000000e-01	9.987534880638122559e-01	9.676414728164672852e-01	9.939756393432617188e-01	9.985957145690917969e-01	9.953238964080810547e-01	9.710484743118286133e-01	9.977975487709045410e-01	9.984180331230163574e-01	9.990711808204650879e-01	9.654609560966491699e-01	9.909899234771728516e-01	9.989225268363952637e-01	9.980283379554748535e-01	9.705587625503540039e-01	9.965279698371887207e-01	9.989191889762878418e-01	9.896284937858581543e-01	9.884915351867675781e-01	9.956572651863098145e-01	9.989311695098876953e-01	9.985181689262390137e-01	9.810039401054382324e-01	9.978513717651367188e-01	9.983893036842346191e-01	9.946047663688659668e-01	9.931275248527526855e-01	9.987497925758361816e-01	9.977222084999084473e-01	9.988626837730407715e-01	9.789152145385742188e-01	9.939110279083251953e-01	9.987027645111083984e-01	9.982417821884155273e-01	9.752953648567199707e-01	9.970232844352722168e-01	9.988024830818176270e-01	9.939814209938049316e-01	9.867359995841979980e-01
9.981588721275329590e-01	9.663038253784179688e-01	9.976839423179626465e-01	9.985927939414978027e-01	9.971519708633422852e-01	9.767819046974182129e-01	9.980217218399047852e-01	9.989500045776367188e-01	9.875513315200805664e-01	9.954761266708374023e-01	9.880483150482177734e-01	9.985741376876831055e-01	9.983451366424560547e-01	9.672148227691650391e-01	9.933673739433288574e-01	9.985579848289489746e-01	9.927781224250793457e-01	9.707688093185424805e-01	9.949235916137695312e-01	9.985409379005432129e-01	9.987068176269531250e-01	9.666343927383422852e-01	9.865861535072326660e-01	9.989262819290161133e-01	9.971011281013488770e-01	9.722781777381896973e-01	9.939667582511901855e-01	9.988100528717041016e-01	9.886450171470642090e-01	9.799699783325195312e-01	9.962269067764282227e-01	9.982271790504455566e-01	9.981818795204162598e-01	9.660868048667907715e-01	9.965259432792663574e-01	9.987536668777465820e-01	9.939203858375549316e-01	9.900668263435363770e-01	9.972785711288452148e-01	9.984467625617980957e-01	9.985249638557434082e-01	9.843806624412536621e-01	9.873589277267456055e-01	9.982051253318786621e-01	9.974203109741210938e-01	9.799830913543701172e-01	9.934346675872802734e-01	9.987314939498901367e-01	9.920868277549743652e-01	9.802568554878234863e-01
9.978191852569580078e-01	9.276762604713439941e-01	9.977055788040161133e-01	9.966365098953247070e-01	9.966956973075866699e-01	9.588783979415893555e-01	9.975962042808532715e-01	9.980821609497070312e-01	9.902185797691345215e-01	9.931706190109252930e-01	9.894647002220153809e-01	9.966107010841369629e-01	9.978300929069519043e-01	9.489844441413879395e-01	9.933800101280212402e-01	9.977005124092102051e-01	9.939012527465820312e-01	9.595842361450195312e-01	9.946634173393249512e-01	9.982749819755554199e-01	9.981544613838195801e-01	9.431403279304504395e-01	9.914019703865051270e-01	9.976868033409118652e-01	9.968371391296386719e-01	9.722781777381896973e-01	9.946290850639343262e-01	9.980724453926086426e-01	9.886450171470642090e-01	9.823127985000610352e-01	9.962269067764282227e-01	9.982271790504455566e-01	9.975450634956359863e-01	9.486104249954223633e-01	9.981373548507690430e-01	9.976201653480529785e-01	9.939203858375549316e-01	9.876749515533447266e-01	9.970057010650634766e-01	9.977381229400634766e-01	9.980856776237487793e-01	9.820098280906677246e-01	9.817141890525817871e-01	9.975703358650207520e-01	9.965389966964721680e-01	9.694936871528625488e-01	9.907867312431335449e-01	9.984451532363891602e-01	9.913309216499328613e-01	9.721607565879821777e-01
9.966613054275512695e-01	9.276762604713439941e-01	9.973114728927612305e-01	9.959607124328613281e-01	9.974679946899414062e-01	9.307808876037597656e-01	9.977160096168518066e-01	9.972743988037109375e-01	9.893212914466857910e-01	9.918547272682189941e-01	9.886443614959716797e-01	9.969404339790344238e-01	9.969627261161804199e-01	9.049054980278015137e-01	9.930251240730285645e-01	9.974325895309448242e-01	9.934302568435668945e-01	9.507576823234558105e-01	9.963991045951843262e-01	9.979920387268066406e-01	9.975486397743225098e-01	9.173295497894287109e-01	9.922579526901245117e-01	9.969963431358337402e-01	9.958912134170532227e-01	9.209581017494201660e-01	9.963290691375732422e-01	9.975935220718383789e-01	9.875726103782653809e-01	9.757003784179687500e-01	9.958516359329223633e-01	9.974769949913024902e-01	9.966016411781311035e-01	9.015195965766906738e-01	9.975641965866088867e-01	9.966273307800292969e-01	9.962419867515563965e-01	9.691475629806518555e-01	9.973806142807006836e-01	9.969303607940673828e-01	9.974677562713623047e-01	9.600208997726440430e-01	9.865928292274475098e-01	9.974249005317687988e-01	9.954339265823364258e-01	9.558584094047546387e-01	9.933200478553771973e-01	9.982883930206298828e-01	9.881048202514648438e-01	9.610995054244995117e-01
9.962225556373596191e-01	9.105141758918762207e-01	9.924829602241516113e-01	9.953709244728088379e-01	9.970629811286926270e-01	9.209513068199157715e-01	9.960172176361083984e-01	9.961885809898376465e-01	9.896554350852966309e-01	9.898521900177001953e-01	9.875918626785278320e-01	9.970232844352722168e-01	9.969775080680847168e-01	8.748496174812316895e-01	9.930251240730285645e-01	9.959933757781982422e-01	9.936471581459045410e-01	9.501692652702331543e-01	9.966772198677062988e-01	9.972938299179077148e-01	9.973629117012023926e-01	8.843290209770202637e-01	9.897011518478393555e-01	9.960190057754516602e-01	9.951829314231872559e-01	9.029787182807922363e-01	9.957278966903686523e-01	9.969583153724670410e-01	9.827747344970703125e-01	9.724155068397521973e-01	9.889360666275024414e-01	9.969989061355590820e-01	9.964987635612487793e-01	8.723135590553283691e-01	9.942532777786254883e-01	9.945956468582153320e-01	9.957977533340454102e-01	9.625904560089111328e-01	9.972859025001525879e-01	9.963319897651672363e-01	9.969893097877502441e-01	9.570463895797729492e-01	9.865758419036865234e-01	9.967977404594421387e-01	9.951705932617187500e-01	9.424712657928466797e-01	9.931461811065673828e-01	9.977330565452575684e-01	9.872705340385437012e-01	9.664151668548583984e-01
9.947206377983093262e-01	8.905131220817565918e-01	9.925638437271118164e-01	9.953709244728088379e-01	9.958772659301757812e-01	9.419720768928527832e-01	9.947242140769958496e-01	9.958230257034301758e-01	9.864115715026855469e-01	9.898521900177001953e-01	9.770696163177490234e-01	9.956082701683044434e-01	9.967654347419738770e-01	8.683263659477233887e-01	9.887532591819763184e-01	9.955659508705139160e-01	9.906088709831237793e-01	9.381424188613891602e-01	9.951748847961425781e-01	9.962486028671264648e-01	9.970034360885620117e-01	8.688937425613403320e-01	9.839445352554321289e-01	9.948623180389404297e-01	9.952173233032226562e-01	9.029787182807922363e-01	9.933196306228637695e-01	9.962207078933715820e-01	9.827747344970703125e-01	9.628758430480957031e-01	9.889360666275024414e-01	9.969989061355590820e-01	9.964723587036132812e-01	8.877146244049072266e-01	9.935021996498107910e-01	9.953371286392211914e-01	9.943097829818725586e-01	9.580794572830200195e-01	9.966745972633361816e-01	9.945146441459655762e-01	9.953380227088928223e-01	9.500101804733276367e-01	9.780635237693786621e-01	9.944349527359008789e-01	9.919710755348205566e-01	9.439734220504760742e-01	9.838963747024536133e-01	9.960624575614929199e-01	9.857243299484252930e-01	9.467502236366271973e-01
9.932994842529296875e-01	8.560112714767456055e-01	9.914776682853698730e-01	9.948078393936157227e-01	9.954938888549804688e-01	9.427253007888793945e-01	9.923719167709350586e-01	9.948244094848632812e-01	9.784356951713562012e-01	9.767878651618957520e-01	9.711379408836364746e-01	9.933107495307922363e-01	9.959319829940795898e-01	8.696051836013793945e-01	9.862700104713439941e-01	9.938782453536987305e-01	9.860914945602416992e-01	9.396489858627319336e-01	9.899091720581054688e-01	9.946294426918029785e-01	9.962815642356872559e-01	8.485338091850280762e-01	9.843043684959411621e-01	9.932274222373962402e-01	9.933948516845703125e-01	9.001771807670593262e-01	9.930963516235351562e-01	9.946456551551818848e-01	9.721054434776306152e-01	9.592570662498474121e-01	9.854444265365600586e-01	9.932806491851806641e-01	9.956619143486022949e-01	8.969259262084960938e-01	9.923942089080810547e-01	9.948806166648864746e-01	9.932387471199035645e-01	9.626101255416870117e-01	9.959092140197753906e-01	9.923649430274963379e-01	9.940859079360961914e-01	9.284839034080505371e-01	9.691901803016662598e-01	9.944349527359008789e-01	9.919710755348205566e-01	9.375481009483337402e-01	9.838963747024536133e-01	9.960624575614929199e-01	9.857243299484252930e-01	9.467502236366271973e-01
9.932994842529296875e-01	8.051049709320068359e-01	9.914776682853698730e-01	9.938560128211975098e-01	9.961760044097900391e-01	9.189211130142211914e-01	9.896830916404724121e-01	9.943147301673889160e-01	9.733920097351074219e-01	9.703315496444702148e-01	9.683523774147033691e-01	9.912362694740295410e-01	9.936781525611877441e-01	8.421495556831359863e-01	9.854781627655029297e-01	9.934183955192565918e-01	9.766357541084289551e-01	8.827185630798339844e-01	9.876676797866821289e-01	9.929172396659851074e-01	9.952358603477478027e-01	8.154493570327758789e-01	9.810849428176879883e-01	9.923009276390075684e-01	9.912041425704956055e-01	8.971627354621887207e-01	9.869961738586425781e-01	9.942209720611572266e-01	9.633022546768188477e-01	9.423754811286926270e-01	9.871979951858520508e-01	9.932806491851806641e-01	9.958066940307617188e-01	8.519534468650817871e-01	9.916003346443176270e-01	9.948342442512512207e-01	9.901754856109619141e-01	9.558219313621520996e-01	9.939469695091247559e-01	9.917893409729003906e-01	9.910833239555358887e-01	9.294915795326232910e-01	9.561747908592224121e-01	9.904888868331909180e-01	9.864714741706848145e-01	9.260517954826354980e-01	9.829602837562561035e-01	9.931094646453857422e-01	9.684291481971740723e-01	9.281695485115051270e-01
9.924460053443908691e-01	7.517683506011962891e-01	9.895518422126770020e-01	9.912763237953186035e-01	9.941533207893371582e-01	9.107712507247924805e-01	9.818565249443054199e-01	9.929831624031066895e-01	9.593913555145263672e-01	9.670624136924743652e-01	9.599362611770629883e-01	9.916059970855712891e-01	9.936781525611877441e-01	7.898184061050415039e-01	9.844090938568115234e-01	9.934183955192565918e-01	9.761195778846740723e-01	8.827185630798339844e-01	9.876676797866821289e-01	9.929172396659851074e-01	9.897171854972839355e-01	7.832925319671630859e-01	9.762673377990722656e-01	9.910678863525390625e-01	9.894663691520690918e-01	8.517267107963562012e-01	9.831036329269409180e-01	9.934602975845336914e-01	9.482434988021850586e-01	9.327899813652038574e-01	9.855860471725463867e-01	9.903456568717956543e-01	9.939684867858886719e-01	8.080349564552307129e-01	9.878464341163635254e-01	9.929530024528503418e-01	9.882400631904602051e-01	9.418838024139404297e-01	9.878501296043395996e-01	9.906086325645446777e-01	9.895718693733215332e-01	8.994355201721191406e-01	9.427090883255004883e-01	9.892212748527526855e-01	9.829174876213073730e-01	8.668891787528991699e-01	9.777109622955322266e-01	9.919993877410888672e-01	9.541149735450744629e-01	9.038678407669067383e-01
9.883846044540405273e-01	7.094782590866088867e-01	9.839040040969848633e-01	9.880186319351196289e-01	9.876649379730224609e-01	8.988913297653198242e-01	9.813993573188781738e-01	9.881983399391174316e-01	9.421744346618652344e-01	9.590901136398315430e-01	9.560219645500183105e-01	9.907892942428588867e-01	9.892377853393554688e-01	7.099257707595825195e-01	9.785588383674621582e-01	9.899699091911315918e-01	9.717913269996643066e-01	8.394832015037536621e-01	9.848246574401855469e-01	9.887718558311462402e-01	9.897171854972839355e-01	6.857849359512329102e-01	9.762673377990722656e-01	9.903005957603454590e-01	9.868102669715881348e-01	8.151171803474426270e-01	9.831036329269409180e-01	9.905015826225280762e-01	9.248329997062683105e-01	9.251704812049865723e-01	9.803680777549743652e-01	9.888272881507873535e-01	9.914346337318420410e-01	7.432649135589599609e-01	9.847517013549804688e-01	9.880632758140563965e-01	9.865174293518066406e-01	9.418838024139404297e-01	9.878501296043395996e-01	9.860073328018188477e-01	9.888717532157897949e-01	8.363392949104309082e-01	9.436624050140380859e-01	9.877252578735351562e-01	9.797787070274353027e-01	7.838578224182128906e-01	9.783427715301513672e-01	9.896804094314575195e-01	9.388410449028015137e-01	8.781273961067199707e-01
9.851399064064025879e-01	6.366247534751892090e-01	9.739686846733093262e-01	9.861013889312744141e-01	9.876649379730224609e-01	8.708856105804443359e-01	9.826525449752807617e-01	9.802695512771606445e-01	9.431328177452087402e-01	9.493351578712463379e-01	9.245734810829162598e-01	9.867340922355651855e-01	9.861890077590942383e-01	5.622860193252563477e-01	9.697961807250976562e-01	9.847053289413452148e-01	9.601368308067321777e-01	7.988697886466979980e-01	9.855117201805114746e-01	9.848117828369140625e-01	9.853256940841674805e-01	5.771138072013854980e-01	9.508933424949645996e-01	9.850588440895080566e-01	9.803565144538879395e-01	7.334656119346618652e-01	9.763559103012084961e-01	9.843486547470092773e-01	9.311754107475280762e-01	8.924466967582702637e-01	9.630074501037597656e-01	9.863046407699584961e-01	9.875114560127258301e-01	6.553760170936584473e-01	9.757313132286071777e-01	9.824520349502563477e-01	9.790377616882324219e-01	9.230794906616210938e-01	9.898986816406250000e-01	9.816060662269592285e-01	9.850682020187377930e-01	7.567683458328247070e-01	9.311981797218322754e-01	9.848662614822387695e-01	9.727890491485595703e-01	6.655118465423583984e-01	9.779213666915893555e-01	9.855703711509704590e-01	9.315820336341857910e-01	8.352287411689758301e-01
9.741245508193969727e-01	5.889941453933715820e-01	9.634658694267272949e-01	9.827340245246887207e-01	9.795247316360473633e-01	8.433200120925903320e-01	9.778350591659545898e-01	9.606597423553466797e-01	9.164909720420837402e-01	9.278224706649780273e-01	8.878923058509826660e-01	9.830709099769592285e-01	9.752003550529479980e-01	4.813407659530639648e-01	9.490281343460083008e-01	9.764129519462585449e-01	9.509604573249816895e-01	7.071977853775024414e-01	9.786281585693359375e-01	9.789219498634338379e-01	9.736404418945312500e-01	5.065127611160278320e-01	9.287357926368713379e-01	9.798477888107299805e-01	9.716743826866149902e-01	6.397736668586730957e-01	9.665860533714294434e-01	9.765638709068298340e-01	9.070113301277160645e-01	8.219218254089355469e-01	9.077064394950866699e-01	9.840939640998840332e-01	9.763073325157165527e-01	6.089182496070861816e-01	9.706749916076660156e-01	9.737409949302673340e-01	9.723520278930664062e-01	8.802636861801147461e-01	9.860414862632751465e-01	9.739757776260375977e-01	9.764742255210876465e-01	6.889501810073852539e-01	8.973212242126464844e-01	9.805001616477966309e-01	9.647103548049926758e-01	5.372756719589233398e-01	9.652804136276245117e-01	9.790565967559814453e-01	9.118731021881103516e-01	7.522783875465393066e-01
9.603573083877563477e-01	5.712803006172180176e-01	9.443615674972534180e-01	9.820525050163269043e-01	9.759364128112792969e-01	7.878936529159545898e-01	9.761723279953002930e-01	9.606597423553466797e-01	8.793752789497375488e-01	8.990602493286132812e-01	8.543959856033325195e-01	9.825499057769775391e-01	9.752003550529479980e-01	4.541889727115631104e-01	9.277976155281066895e-01	9.683387875556945801e-01	9.344087839126586914e-01	6.519141197204589844e-01	9.740256071090698242e-01	9.661807417869567871e-01	9.546011090278625488e-01	4.648569822311401367e-01	8.883635997772216797e-01	9.785439372062683105e-01	9.618469476699829102e-01	5.159537792205810547e-01	9.550151228904724121e-01	9.663099646568298340e-01	8.497972488403320312e-01	7.219347953796386719e-01	9.077064394950866699e-01	9.879273176193237305e-01	9.642068743705749512e-01	6.220986247062683105e-01	9.634684920310974121e-01	9.737409949302673340e-01	9.509150385856628418e-01	8.424963951110839844e-01	9.855523705482482910e-01	9.578877091407775879e-01	9.661812782287597656e-01	6.579776406288146973e-01	8.806326985359191895e-01	9.783987402915954590e-01	9.523625373840332031e-01	5.528370141983032227e-01	9.527201056480407715e-01	9.678066372871398926e-01	8.875563144683837891e-01	6.710425615310668945e-01
9.478833079338073730e-01	5.559122562408447266e-01	9.096650481224060059e-01	9.694460630416870117e-01	9.668902754783630371e-01	7.298299670219421387e-01	9.676221609115600586e-01	9.488644599914550781e-01	8.528649806976318359e-01	8.919084668159484863e-01	7.847604155540466309e-01	9.770103693008422852e-01	9.468959569931030273e-01	4.294603168964385986e-01	9.017189741134643555e-01	9.618131518363952637e-01	9.179957509040832520e-01	6.063842177391052246e-01	9.736317396163940430e-01	9.620747566223144531e-01	9.468811750411987305e-01	4.557572901248931885e-01	8.883635997772216797e-01	9.676342010498046875e-01	9.618469476699829102e-01	5.159537792205810547e-01	9.565384984016418457e-01	9.603490829467773438e-01	8.514601588249206543e-01	7.219347953796386719e-01	8.723147511482238770e-01	9.831172227859497070e-01	9.494843482971191406e-01	5.786425471305847168e-01	9.506579637527465820e-01	9.487662315368652344e-01	9.325206875801086426e-01	8.362063169479370117e-01	9.832226037979125977e-01	9.489824771881103516e-01	9.630334377288818359e-01	6.133993268013000488e-01	8.569546341896057129e-01	9.702606797218322754e-01	9.456861019134521484e-01	5.030911564826965332e-01	9.372267127037048340e-01	9.645217061042785645e-01	8.903290629386901855e-01	5.908702015876770020e-01
9.391295313835144043e-01	5.559122562408447266e-01	8.972526788711547852e-01	9.641901254653930664e-01	9.667783975601196289e-01	7.290758490562438965e-01	9.602013826370239258e-01	9.404544234275817871e-01	8.193120956420898438e-01	8.814762234687805176e-01	7.260127067565917969e-01	9.709029793739318848e-01	9.457591176033020020e-01	4.212112128734588623e-01	8.871247768402099609e-01	9.599850177764892578e-01	9.053996801376342773e-01	5.089088678359985352e-01	9.673953652381896973e-01	9.642080664634704590e-01	9.480112195014953613e-01	4.898754060268402100e-01	8.246951699256896973e-01	9.623865485191345215e-01	9.419592618942260742e-01	4.233181476593017578e-01	9.475468397140502930e-01	9.640009403228759766e-01	8.579554557800292969e-01	6.783643960952758789e-01	8.804792165756225586e-01	9.770933389663696289e-01	9.510619640350341797e-01	5.029364228248596191e-01	9.388849139213562012e-01	9.378712177276611328e-01	9.365885257720947266e-01	8.362063169479370117e-01	9.832226037979125977e-01	9.396766424179077148e-01	9.608389139175415039e-01	6.501395106315612793e-01	8.144960403442382812e-01	9.640440344810485840e-01	9.477646350860595703e-01	5.100494623184204102e-01	9.194346070289611816e-01	9.649173021316528320e-01	8.936511278152465820e-01	4.629313051700592041e-01
9.310958981513977051e-01	5.227873921394348145e-01	8.885108232498168945e-01	9.555448293685913086e-01	9.627755880355834961e-01	6.248995065689086914e-01	9.490559101104736328e-01	9.357342720031738281e-01	8.291621804237365723e-01	8.471833467483520508e-01	7.384334206581115723e-01	9.646849036216735840e-01	9.480364322662353516e-01	4.416348040103912354e-01	8.783432245254516602e-01	9.624249935150146484e-01	9.126668572425842285e-01	4.798449873924255371e-01	9.534806609153747559e-01	9.669504165649414062e-01	9.534626603126525879e-01	4.824767410755157471e-01	8.204773664474487305e-01	9.629383087158203125e-01	9.399182200431823730e-01	3.579212725162506104e-01	9.299169182777404785e-01	9.645205140113830566e-01	8.534380197525024414e-01	6.774377822875976562e-01	8.802471160888671875e-01	9.674511551856994629e-01	9.563125371932983398e-01	4.414710998535156250e-01	9.188091754913330078e-01	9.412753582000732422e-01	9.478843212127685547e-01	7.188338041305541992e-01	9.638930559158325195e-01	9.381755590438842773e-01	9.608389139175415039e-01	6.501395106315612793e-01	8.158453702926635742e-01	9.642611145973205566e-01	9.449232220649719238e-01	4.174643456935882568e-01	9.194346070289611816e-01	9.649173021316528320e-01	8.936511278152465820e-01	4.629313051700592041e-01
9.324316978454589844e-01	4.566092491149902344e-01	9.015488624572753906e-01	9.543086290359497070e-01	9.609964489936828613e-01	5.241666436195373535e-01	9.423620104789733887e-01	9.214668273925781250e-01	8.184077143669128418e-01	8.389804959297180176e-01	7.384334206581115723e-01	9.597266912460327148e-01	9.480364322662353516e-01	3.827393054962158203e-01	8.538193702697753906e-01	9.624249935150146484e-01	9.169781208038330078e-01	4.798449873924255371e-01	9.325881004333496094e-01	9.669504165649414062e-01	9.508019089698791504e-01	3.322035372257232666e-01	8.235377073287963867e-01	9.584925174713134766e-01	9.351113438606262207e-01	2.949441373348236084e-01	9.131612181663513184e-01	9.428687095642089844e-01	8.234133720397949219e-01	6.199806928634643555e-01	8.992843627929687500e-01	9.624146223068237305e-01	9.567610025405883789e-01	4.414710998535156250e-01	9.196236133575439453e-01	9.412753582000732422e-01	9.478843212127685547e-01	6.238197684288024902e-01	9.578598141670227051e-01	9.287737607955932617e-01	9.505459070205688477e-01	5.993846654891967773e-01	7.905936241149902344e-01	9.575021862983703613e-01	9.319842457771301270e-01	4.029505550861358643e-01	9.120094180107116699e-01	9.602535963058471680e-01	8.629512190818786621e-01	4.420780241489410400e-01
9.377493262290954590e-01	3.821539878845214844e-01	8.955395817756652832e-01	9.452154040336608887e-01	9.528613090515136719e-01	4.326989650726318359e-01	9.417589902877807617e-01	9.295631647109985352e-01	7.935781478881835938e-01	7.654610872268676758e-01	6.477612257003784180e-01	9.532986283302307129e-01	9.398673772811889648e-01	2.867411673069000244e-01	8.576073050498962402e-01	9.520118832588195801e-01	8.961665034294128418e-01	2.940877974033355713e-01	9.328650236129760742e-01	9.467687010765075684e-01	9.461947679519653320e-01	3.322035372257232666e-01	8.235377073287963867e-01	9.515961408615112305e-01	9.255298376083374023e-01	2.003588974475860596e-01	9.158870577812194824e-01	9.428687095642089844e-01	8.234133720397949219e-01	5.282698869705200195e-01	8.813028931617736816e-01	9.529903531074523926e-01	9.554635882377624512e-01	2.702816724777221680e-01	9.104318022727966309e-01	9.426210522651672363e-01	9.202164411544799805e-01	5.831899642944335938e-01	9.583957195281982422e-01	9.296137094497680664e-01	9.316108226776123047e-01	5.481541156768798828e-01	7.572620511054992676e-01	9.514749050140380859e-01	9.157268404960632324e-01	3.544890880584716797e-01	8.899482488632202148e-01	9.539592266082763672e-01	8.357349634170532227e-01	4.431256949901580811e-01
9.415506720542907715e-01	4.308234453201293945e-01	9.093005657196044922e-01	9.368566870689392090e-01	9.528613090515136719e-01	5.037636756896972656e-01	9.485895037651062012e-01	9.295631647109985352e-01	7.941163182258605957e-01	8.239831924438476562e-01	7.021323442459106445e-01	9.495429396629333496e-01	9.362823367118835449e-01	2.153100818395614624e-01	8.443192839622497559e-01	9.436991214752197266e-01	8.844476938247680664e-01	2.728458046913146973e-01	9.231396317481994629e-01	9.266482591629028320e-01	9.467325806617736816e-01	2.991189360618591309e-01	8.156535029411315918e-01	9.424542188644409180e-01	9.253768920898437500e-01	1.229474470019340515e-01	9.027764201164245605e-01	9.276835918426513672e-01	8.077512979507446289e-01	5.742567181587219238e-01	8.758462667465209961e-01	9.463216662406921387e-01	9.559229016304016113e-01	3.145829439163208008e-01	9.350152015686035156e-01	9.344476461410522461e-01	9.068608880043029785e-01	6.888063549995422363e-01	9.651633501052856445e-01	9.218665361404418945e-01	9.140861034393310547e-01	5.431257486343383789e-01	7.469109296798706055e-01	9.412166476249694824e-01	9.063767790794372559e-01	3.228745162487030029e-01	8.635362386703491211e-01	9.404336810111999512e-01	8.369936943054199219e-01	4.780079722404479980e-01
9.422481060028076172e-01	4.369047582149505615e-01	9.208574891090393066e-01	9.294081926345825195e-01	9.563924670219421387e-01	5.488278865814208984e-01	9.648460745811462402e-01	9.187878966331481934e-01	8.052374124526977539e-01	8.438172340393066406e-01	7.566725611686706543e-01	9.479073882102966309e-01	9.338455796241760254e-01	2.149696946144104004e-01	8.702107071876525879e-01	9.473595619201660156e-01	8.843764662742614746e-01	3.086216151714324951e-01	9.330785870552062988e-01	9.248188138008117676e-01	9.459448456764221191e-01	3.105948269367218018e-01	8.279947042465209961e-01	9.485606551170349121e-01	9.269599914550781250e-01	1.352257877588272095e-01	9.167028069496154785e-01	9.347663521766662598e-01	7.908557653427124023e-01	6.387150287628173828e-01	8.941984772682189941e-01	9.441270828247070312e-01	9.570545554161071777e-01	3.145829439163208008e-01	9.350152015686035156e-01	9.314288496971130371e-01	9.224630594253540039e-01	6.888063549995422363e-01	9.766820669174194336e-01	9.204640984535217285e-01	9.189296364784240723e-01	4.364473223686218262e-01	7.685549855232238770e-01	9.401946067810058594e-01	9.143477082252502441e-01	3.540513515472412109e-01	8.726421594619750977e-01	9.371719360351562500e-01	8.353793025016784668e-01	5.560896992683410645e-01
9.422481060028076172e-01	4.369047582149505615e-01	9.307724237442016602e-01	9.264500141143798828e-01	9.599804878234863281e-01	5.733080506324768066e-01	9.648460745811462402e-01	9.150713682174682617e-01	8.061029314994812012e-01	8.492192625999450684e-01	8.054800033569335938e-01	9.593085050582885742e-01	9.447971582412719727e-01	2.247781604528427124e-01	8.801665306091308594e-01	9.531329870223999023e-01	8.836489915847778320e-01	4.036222100257873535e-01	9.334786534309387207e-01	9.420659542083740234e-01	9.513623714447021484e-01	2.557995021343231201e-01	8.632684946060180664e-01	9.547554850578308105e-01	9.437780380249023438e-01	1.902746558189392090e-01	9.299066066741943359e-01	9.454710483551025391e-01	7.699907422065734863e-01	6.731263399124145508e-01	9.012057781219482422e-01	9.559262990951538086e-01	9.574860930442810059e-01	4.440532624721527100e-01	9.452103972434997559e-01	9.297837615013122559e-01	9.298691153526306152e-01	6.751678586006164551e-01	9.759299755096435547e-01	9.271925687789916992e-01	9.337160587310791016e-01	3.863686025142669678e-01	7.887693643569946289e-01	9.506017565727233887e-01	9.208673834800720215e-01	3.568241596221923828e-01	8.742427229881286621e-01	9.439691901206970215e-01	8.219414353370666504e-01	5.679489374160766602e-01
9.400474429130554199e-01	4.091211855411529541e-01	9.178510308265686035e-01	9.358284473419189453e-01	9.628000259399414062e-01	5.675901174545288086e-01	9.683044552803039551e-01	9.024893045425415039e-01	7.941600084304809570e-01	8.342334628105163574e-01	8.103472590446472168e-01	9.593085050582885742e-01	9.493722915649414062e-01	1.917557418346405029e-01	8.759404420852661133e-01	9.531329870223999023e-01	8.836489915847778320e-01	3.666238486766815186e-01	9.424045085906982422e-01	9.413534402847290039e-01	9.480946660041809082e-01	2.557995021343231201e-01	8.479902744293212891e-01	9.547554850578308105e-01	9.464890956878662109e-01	1.902746558189392090e-01	9.299066066741943359e-01	9.428747892379760742e-01	7.484237551689147949e-01	6.466981172561645508e-01	9.012057781219482422e-01	9.559262990951538086e-01	9.574860930442810059e-01	4.137525856494903564e-01	9.444691538810729980e-01	9.253190159797668457e-01	9.298691153526306152e-01	6.611092090606689453e-01	9.796086549758911133e-01	9.075860977172851562e-01	9.397314786911010742e-01	3.373145163059234619e-01	7.872816324234008789e-01	9.532514810562133789e-01	9.229252338409423828e-01	3.157030940055847168e-01	8.830967545509338379e-01	9.461395740509033203e-01	7.936270236968994141e-01	5.417912006378173828e-01
9.398208856582641602e-01	3.507931530475616455e-01	9.155828356742858887e-01	9.433785080909729004e-01	9.622057676315307617e-01	5.516354441642761230e-01	9.577201008796691895e-01	9.048435091972351074e-01	7.507994174957275391e-01	8.342568278312683105e-01	7.584013342857360840e-01	9.598032236099243164e-01	9.500489830970764160e-01	2.423107028007507324e-01	8.565595746040344238e-01	9.505892395973205566e-01	8.695066571235656738e-01	3.357505202293395996e-01	9.395781159400939941e-01	9.430109858512878418e-01	9.489801526069641113e-01	2.325762808322906494e-01	8.169698119163513184e-01	9.546875357627868652e-01	9.350741505622863770e-01	2.870228290557861328e-01	9.148125648498535156e-01	9.385163187980651855e-01	7.035521268844604492e-01	5.643489360809326172e-01	8.885222077369689941e-01	9.624109268188476562e-01	9.596430659294128418e-01	3.450725972652435303e-01	9.220935106277465820e-01	9.236021637916564941e-01	9.074708819389343262e-01	6.476191878318786621e-01	9.698408246040344238e-01	9.014350175857543945e-01	9.385516047477722168e-01	3.725841939449310303e-01	7.587187886238098145e-01	9.534592032432556152e-01	9.004752635955810547e-01	3.210385739803314209e-01	8.800607323646545410e-01	9.570564627647399902e-01	7.478233575820922852e-01	4.692139327526092529e-01
9.476273059844970703e-01	3.179444372653961182e-01	9.155828356742858887e-01	9.388370513916015625e-01	9.609534740447998047e-01	5.702511668205261230e-01	9.550511240959167480e-01	9.000682830810546875e-01	7.747678160667419434e-01	8.342568278312683105e-01	7.044786810874938965e-01	9.579749703407287598e-01	9.483703374862670898e-01	2.903604805469512939e-01	8.704009652137756348e-01	9.527349472045898438e-01	8.590447902679443359e-01	3.263390660285949707e-01	9.490191340446472168e-01	9.462783336639404297e-01	9.523851871490478516e-01	2.578342556953430176e-01	8.083087205886840820e-01	9.514275193214416504e-01	9.308555126190185547e-01	3.263362944126129150e-01	9.219344258308410645e-01	9.450430274009704590e-01	6.962676644325256348e-01	5.442445874214172363e-01	8.783334493637084961e-01	9.588050842285156250e-01	9.637299180030822754e-01	3.336096107959747314e-01	9.178155064582824707e-01	9.193676710128784180e-01	9.037503600120544434e-01	6.928018331527709961e-01	9.638532996177673340e-01	9.178941249847412109e-01	9.385516047477722168e-01	4.562909007072448730e-01	7.587187886238098145e-01	9.581825733184814453e-01	9.026061296463012695e-01	3.210385739803314209e-01	8.998813629150390625e-01	9.570564627647399902e-01	7.478233575820922852e-01	4.692139327526092529e-01
9.566479325294494629e-01	3.786513507366180420e-01	9.154527783393859863e-01	9.320551156997680664e-01	9.609107971191406250e-01	5.502662658691406250e-01	9.495027661323547363e-01	9.142477512359619141e-01	8.359742164611816406e-01	8.315050601959228516e-01	7.347138524055480957e-01	9.503780603408813477e-01	9.439077973365783691e-01	2.972331047058105469e-01	8.650741577148437500e-01	9.495682716369628906e-01	8.638902306556701660e-01	3.070484101772308350e-01	9.383467435836791992e-01	9.504926800727844238e-01	9.526277184486389160e-01	2.831418812274932861e-01	8.147872686386108398e-01	9.452752470970153809e-01	9.327945113182067871e-01	3.263362944126129150e-01	9.219344258308410645e-01	9.422198534011840820e-01	6.668159961700439453e-01	5.632651448249816895e-01	8.772712349891662598e-01	9.518616199493408203e-01	9.695158600807189941e-01	3.537729084491729736e-01	9.201931953430175781e-01	9.180637598037719727e-01	9.179878234863281250e-01	7.024138569831848145e-01	9.599353671073913574e-01	9.297354221343994141e-01	9.491701126098632812e-01	5.453881621360778809e-01	7.482179999351501465e-01	9.601672887802124023e-01	9.108073711395263672e-01	3.700873851776123047e-01	8.926841020584106445e-01	9.575390815734863281e-01	8.091960549354553223e-01	4.878450334072113037e-01
9.621682763099670410e-01	3.786513507366180420e-01	9.154527783393859863e-01	9.322732686996459961e-01	9.609107971191406250e-01	5.502662658691406250e-01	9.501276016235351562e-01	9.168109893798828125e-01	8.359742164611816406e-01	8.467702865600585938e-01	7.347138524055480957e-01	9.503780603408813477e-01	9.565448164939880371e-01	1.633730381727218628e-01	8.650741577148437500e-01	9.541588425636291504e-01	8.845757246017456055e-01	3.070484101772308350e-01	9.383467435836791992e-01	9.554129242897033691e-01	9.600539207458496094e-01	2.400200515985488892e-01	7.937901020050048828e-01	9.439479112625122070e-01	9.449549317359924316e-01	1.916438490152359009e-01	9.127545952796936035e-01	9.500492215156555176e-01	7.359730005264282227e-01	5.854734778404235840e-01	8.874618411064147949e-01	9.532177448272705078e-01	9.660751819610595703e-01	2.733062803745269775e-01	9.256612658500671387e-01	9.262323975563049316e-01	9.466271400451660156e-01	6.912696361541748047e-01	9.619129300117492676e-01	9.416673183441162109e-01	9.585638642311096191e-01	5.254778861999511719e-01	7.369657754898071289e-01	9.627206325531005859e-01	9.292319416999816895e-01	3.435708284378051758e-01	8.913738131523132324e-01	9.612495303153991699e-01	8.224775195121765137e-01	4.758294224739074707e-01
9.591389894485473633e-01	3.244658112525939941e-01	9.167318344116210938e-01	9.383086562156677246e-01	9.638044834136962891e-01	5.361217856407165527e-01	9.492450952529907227e-01	9.153969287872314453e-01	8.407502770423889160e-01	8.396759033203125000e-01	7.084455490112304688e-01	9.507836699485778809e-01	9.631952047348022461e-01	1.028292551636695862e-01	8.346846699714660645e-01	9.594221711158752441e-01	8.937729001045227051e-01	2.702527344226837158e-01	9.322427511215209961e-01	9.617037773132324219e-01	9.620040059089660645e-01	1.906662583351135254e-01	7.742226123809814453e-01	9.480832815170288086e-01	9.489951133728027344e-01	1.167275011539459229e-01	9.144822359085083008e-01	9.599165916442871094e-01	7.606484293937683105e-01	5.599453449249267578e-01	8.972982764244079590e-01	9.532177448272705078e-01	9.660751819610595703e-01	2.649084925651550293e-01	9.256612658500671387e-01	9.250401854515075684e-01	9.466271400451660156e-01	6.929397583007812500e-01	9.595096707344055176e-01	9.448040723800659180e-01	9.657564163208007812e-01	4.803161323070526123e-01	7.002395391464233398e-01	9.640601277351379395e-01	9.409426450729370117e-01	3.455379605293273926e-01	8.762041330337524414e-01	9.651621580123901367e-01	8.382220864295959473e-01	4.706848263740539551e-01
9.564822316169738770e-01	3.191295862197875977e-01	9.208971261978149414e-01	9.427065849304199219e-01	9.624010324478149414e-01	5.698044896125793457e-01	9.550118446350097656e-01	9.081076383590698242e-01	8.336793184280395508e-01	8.345685005187988281e-01	6.389031410217285156e-01	9.522307515144348145e-01	9.618610739707946777e-01	7.147141546010971069e-02	8.080101013183593750e-01	9.542307853698730469e-01	8.974251747131347656e-01	3.005241155624389648e-01	9.407292008399963379e-01	9.624305367469787598e-01	9.654410481452941895e-01	1.512890160083770752e-01	7.247698903083801270e-01	9.462606906890869141e-01	9.472823143005371094e-01	1.110574007034301758e-01	9.033838510513305664e-01	9.586685299873352051e-01	7.704176902770996094e-01	5.417782068252563477e-01	8.950882554054260254e-01	9.630801081657409668e-01	9.628217816352844238e-01	2.904361486434936523e-01	9.272914528846740723e-01	9.204655885696411133e-01	9.384160637855529785e-01	6.428985595703125000e-01	9.578384160995483398e-01	9.394627213478088379e-01	9.661852717399597168e-01	4.469251036643981934e-01	6.633440852165222168e-01	9.623945951461791992e-01	9.363593459129333496e-01	3.291737735271453857e-01	8.433926105499267578e-01	9.627665877342224121e-01	8.461883664131164551e-01	4.634388685226440430e-01
9.559312462806701660e-01	2.958619296550750732e-01	8.956679701805114746e-01	9.511544108390808105e-01	9.594918489456176758e-01	5.273857116699218750e-01	9.510474801063537598e-01	9.004540443420410156e-01	8.000844717025756836e-01	7.754513621330261230e-01	5.413699746131896973e-01	9.572874903678894043e-01	9.567628502845764160e-01	8.170521259307861328e-02	8.112208843231201172e-01	9.492563009262084961e-01	8.703901767730712891e-01	2.541602253913879395e-01	9.368211627006530762e-01	9.631509184837341309e-01	9.647632837295532227e-01	1.633321046829223633e-01	6.955041885375976562e-01	9.462606906890869141e-01	9.472823143005371094e-01	1.498311609029769897e-01	9.036270380020141602e-01	9.565492272377014160e-01	7.309733033180236816e-01	5.737063884735107422e-01	8.950882554054260254e-01	9.708406329154968262e-01	9.628217816352844238e-01	2.797079682350158691e-01	9.189992547035217285e-01	9.216406941413879395e-01	9.290080666542053223e-01	6.429463028907775879e-01	9.609592556953430176e-01	9.347118735313415527e-01	9.623745679855346680e-01	4.150619506835937500e-01	6.534844636917114258e-01	9.612116217613220215e-01	9.296225905418395996e-01	3.346238434314727783e-01	8.239182829856872559e-01	9.620314240455627441e-01	8.227095603942871094e-01	4.428923726081848145e-01
9.543004631996154785e-01	3.767645657062530518e-01	8.871695995330810547e-01	9.534434080123901367e-01	9.553071856498718262e-01	5.273857116699218750e-01	9.427837133407592773e-01	8.943158984184265137e-01	7.786313891410827637e-01	7.754513621330261230e-01	5.820348262786865234e-01	9.561805129051208496e-01	9.513160586357116699e-01	1.172679364681243896e-01	8.053972125053405762e-01	9.492563009262084961e-01	8.496898412704467773e-01	2.645628154277801514e-01	9.279410839080810547e-01	9.605621099472045898e-01	9.613887071609497070e-01	2.089356184005737305e-01	7.031064629554748535e-01	9.520911574363708496e-01	9.330049157142639160e-01	1.754369586706161499e-01	8.791694641113281250e-01	9.539011120796203613e-01	6.806991696357727051e-01	5.091184377670288086e-01	8.373558521270751953e-01	9.662180542945861816e-01	9.627314805984497070e-01	3.193961977958679199e-01	9.031158685684204102e-01	9.218327403068542480e-01	9.035511612892150879e-01	6.329363584518432617e-01	9.555798172950744629e-01	9.281995892524719238e-01	9.595528841018676758e-01	3.423471152782440186e-01	6.620379686355590820e-01	9.562070965766906738e-01	9.187204837799072266e-01	2.535397112369537354e-01	8.059722185134887695e-01	9.574831128120422363e-01	7.889513373374938965e-01	3.841834664344787598e-01
9.533688426017761230e-01	3.291921317577362061e-01	8.834540843963623047e-01	9.428657889366149902e-01	9.500796794891357422e-01	5.367715358734130859e-01	9.373885393142700195e-01	8.949888348579406738e-01	7.375797033309936523e-01	7.952894568443298340e-01	5.834424495697021484e-01	9.446690678596496582e-01	9.430814981460571289e-01	1.768398582935333252e-01	7.711427807807922363e-01	9.434143304824829102e-01	8.292115330696105957e-01	2.702614367008209229e-01	9.044469594955444336e-01	9.586116075515747070e-01	9.584559798240661621e-01	2.851407527923583984e-01	7.216119170188903809e-01	9.465606808662414551e-01	9.241994619369506836e-01	2.466918528079986572e-01	8.450582623481750488e-01	9.478865265846252441e-01	6.372137069702148438e-01	5.246663689613342285e-01	8.288986682891845703e-01	9.578548073768615723e-01	9.615004658699035645e-01	2.885207831859588623e-01	8.991415500640869141e-01	9.201061129570007324e-01	8.971343040466308594e-01	6.650744080543518066e-01	9.341990947723388672e-01	9.242952466011047363e-01	9.493354558944702148e-01	3.643296658992767334e-01	6.152864098548889160e-01	9.467215538024902344e-01	9.077349901199340820e-01	2.714733481407165527e-01	7.706776261329650879e-01	9.494786858558654785e-01	6.812693476676940918e-01	3.476304709911346436e-01
9.533688426017761230e-01	3.291921317577362061e-01	8.754653930664062500e-01	9.285907149314880371e-01	9.530989527702331543e-01	5.713834762573242188e-01	9.223270416259765625e-01	8.949888348579406738e-01	7.394111156463623047e-01	8.161150217056274414e-01	5.102075934410095215e-01	9.338095188140869141e-01	9.390890002250671387e-01	1.335980296134948730e-01	7.040840387344360352e-01	9.373115301132202148e-01	8.374966979026794434e-01	2.310275137424468994e-01	8.609713315963745117e-01	9.569966793060302734e-01	9.585961699485778809e-01	2.306386083364486694e-01	6.857524514198303223e-01	9.379569888114929199e-01	9.207617640495300293e-01	2.361794561147689819e-01	7.926545143127441406e-01	9.268885254859924316e-01	6.442566514015197754e-01	4.528463780879974365e-01	8.349698781967163086e-01	9.466374516487121582e-01	9.600492119789123535e-01	2.885207831859588623e-01	8.906618356704711914e-01	9.051452875137329102e-01	8.971343040466308594e-01	7.123206257820129395e-01	9.341990947723388672e-01	9.182708263397216797e-01	9.350679516792297363e-01	3.360069394111633301e-01	5.529504418373107910e-01	9.152998328208923340e-01	8.914234042167663574e-01	1.563671380281448364e-01	7.058736681938171387e-01	9.424697756767272949e-01	6.861048936843872070e-01	2.875118851661682129e-01
9.336233139038085938e-01	9.039934724569320679e-02	8.354201912879943848e-01	9.060484766960144043e-01	9.487471580505371094e-01	4.878768920898437500e-01	9.053902029991149902e-01	8.784207701683044434e-01	7.004622817039489746e-01	7.713028788566589355e-01	5.012814998626708984e-01	9.203835725784301758e-01	9.314692616462707520e-01	9.165791422128677368e-02	6.857592463493347168e-01	9.227796792984008789e-01	8.192101120948791504e-01	1.765779703855514526e-01	8.474320769309997559e-01	9.177505373954772949e-01	9.470599293708801270e-01	1.600105315446853638e-01	6.617902517318725586e-01	9.240800142288208008e-01	9.081366062164306641e-01	2.361794561147689819e-01	8.139547705650329590e-01	9.268885254859924316e-01	6.442566514015197754e-01	4.042185544967651367e-01	8.063833713531494141e-01	9.281759858131408691e-01	9.287708401679992676e-01	1.716776490211486816e-01	8.646782636642456055e-01	8.934406638145446777e-01	8.834541440010070801e-01	6.437773108482360840e-01	9.243212342262268066e-01	9.027092456817626953e-01	9.157134890556335449e-01	3.360069394111633301e-01	5.418600440025329590e-01	9.152998328208923340e-01	8.751475214958190918e-01	1.563671380281448364e-01	6.949265003204345703e-01	9.424697756767272949e-01	6.861048936843872070e-01	2.875118851661682129e-01
8.963121175765991211e-01	1.274541020393371582e-02	8.061123490333557129e-01	8.846483826637268066e-01	9.487471580505371094e-01	4.420668780803680420e-01	8.829430937767028809e-01	8.502833247184753418e-01	7.096107006072998047e-01	7.038929462432861328e-01	4.432646632194519043e-01	8.992635011672973633e-01	9.164726138114929199e-01	-2.320723421871662140e-02	6.840215325355529785e-01	8.718602657318115234e-01	7.678417563438415527e-01	1.293498128652572632e-01	8.283647298812866211e-01	9.194039106369018555e-01	9.221773743629455566e-01	4.236429929733276367e-02	6.110345125198364258e-01	9.086138010025024414e-01	9.080642461776733398e-01	6.205426156520843506e-02	7.927613258361816406e-01	9.008746743202209473e-01	6.836783289909362793e-01	3.739427924156188965e-01	7.614650726318359375e-01	9.142740368843078613e-01	9.287708401679992676e-01	9.749137610197067261e-02	8.182732462882995605e-01	8.934406638145446777e-01	8.961749076843261719e-01	5.659754276275634766e-01	9.114637374877929688e-01	8.513740301132202148e-01	8.834365010261535645e-01	1.414856463670730591e-01	5.570760965347290039e-01	8.992156386375427246e-01	8.466048240661621094e-01	6.581787765026092529e-02	7.194260358810424805e-01	9.015492796897888184e-01	5.816136598587036133e-01	2.859073281288146973e-01
8.843658566474914551e-01	-1.342391245998442173e-03	7.819218635559082031e-01	8.648303747177124023e-01	9.326487779617309570e-01	3.478342890739440918e-01	8.556849956512451172e-01	8.218166232109069824e-01	6.247003674507141113e-01	5.370610356330871582e-01	4.432646632194519043e-01	8.791022896766662598e-01	9.014652371406555176e-01	-1.189637836068868637e-02	6.840215325355529785e-01	8.718602657318115234e-01	7.678417563438415527e-01	1.391758620738983154e-01	8.283647298812866211e-01	8.635339140892028809e-01	8.886016011238098145e-01	1.150435116142034531e-02	6.161794066429138184e-01	8.621638417243957520e-01	8.997122049331665039e-01	3.606060147285461426e-02	7.991363406181335449e-01	8.626242280006408691e-01	6.149729490280151367e-01	2.967210710048675537e-01	6.824088692665100098e-01	9.026455879211425781e-01	9.207960367202758789e-01	6.808037310838699341e-02	7.692114710807800293e-01	8.457740545272827148e-01	8.715806603431701660e-01	4.545967578887939453e-01	9.058359861373901367e-01	8.092834353446960449e-01	8.382006883621215820e-01	1.148270666599273682e-01	5.613591074943542480e-01	8.649423122406005859e-01	7.886832952499389648e-01	8.646735548973083496e-02	7.399169802665710449e-01	8.562073111534118652e-01	5.150058865547180176e-01	3.112402260303497314e-01
8.435578942298889160e-01	2.659679390490055084e-02	7.639656662940979004e-01	8.575717806816101074e-01	9.151908755302429199e-01	2.535300254821777344e-01	8.436153531074523926e-01	7.785984277725219727e-01	5.225680470466613770e-01	4.997983276844024658e-01	4.229601919651031494e-01	8.711276650428771973e-01	8.600856661796569824e-01	2.646954357624053955e-02	6.841192841529846191e-01	8.397135138511657715e-01	7.122297883033752441e-01	1.569423526525497437e-01	8.332802057266235352e-01	7.964271306991577148e-01	8.394480347633361816e-01	-1.912175677716732025e-02	6.000869274139404297e-01	8.588283061981201172e-01	8.250926733016967773e-01	2.410604991018772125e-02	7.816449999809265137e-01	8.179771304130554199e-01	4.293154776096343994e-01	2.590811848640441895e-01	6.206688284873962402e-01	9.001401662826538086e-01	9.060472846031188965e-01	9.345398098230361938e-02	7.748824954032897949e-01	8.219345211982727051e-01	8.641498684883117676e-01	4.545967578887939453e-01	9.035713672637939453e-01	7.548108100891113281e-01	7.567334175109863281e-01	1.134129539132118225e-01	5.292285680770874023e-01	8.214084506034851074e-01	7.056302428245544434e-01	9.791365265846252441e-02	7.317265272140502930e-01	7.885971665382385254e-01	4.153425693511962891e-01	2.452531605958938599e-01
7.981999516487121582e-01	2.659679390490055084e-02	7.093098163604736328e-01	8.349028229713439941e-01	8.887812495231628418e-01	2.313636988401412964e-01	8.268312811851501465e-01	7.437291145324707031e-01	4.563215970993041992e-01	5.250563621520996094e-01	4.530090391635894775e-01	7.992879152297973633e-01	8.269838094711303711e-01	3.420215472579002380e-02	6.594620943069458008e-01	7.876682877540588379e-01	6.631698608398437500e-01	1.642333567142486572e-01	8.189579844474792480e-01	7.489106655120849609e-01	8.202110528945922852e-01	1.510903146117925644e-02	5.751191973686218262e-01	8.090454339981079102e-01	8.250926733016967773e-01	4.717980325222015381e-02	7.816449999809265137e-01	7.642132639884948730e-01	4.293154776096343994e-01	2.677363753318786621e-01	5.728719830513000488e-01	8.831739425659179688e-01	8.678171634674072266e-01	1.024058461189270020e-01	7.461852431297302246e-01	8.025954365730285645e-01	8.052659034729003906e-01	3.745601475238800049e-01	8.932394385337829590e-01	7.208208441734313965e-01	7.127019166946411133e-01	1.335232704877853394e-01	4.924065768718719482e-01	7.603012323379516602e-01	6.389444470405578613e-01	1.061121374368667603e-01	7.008520364761352539e-01	7.259258031845092773e-01	3.819087743759155273e-01	2.151670753955841064e-01
7.407751679420471191e-01	-2.354585006833076477e-02	6.947496533393859863e-01	8.113220334053039551e-01	8.278006315231323242e-01	2.354583591222763062e-01	8.111919760704040527e-01	7.201701998710632324e-01	3.524706363677978516e-01	5.387384295463562012e-01	4.646359384059906006e-01	7.970273494720458984e-01	7.759238481521606445e-01	4.185732454061508179e-02	5.741893053054809570e-01	7.662137150764465332e-01	6.024860143661499023e-01	2.041686773300170898e-01	7.639942765235900879e-01	7.468301653861999512e-01	7.927643656730651855e-01	-1.458883658051490784e-02	5.050401687622070312e-01	7.638788819313049316e-01	7.557190656661987305e-01	7.387691736221313477e-02	7.215062379837036133e-01	7.458995580673217773e-01	3.377054333686828613e-01	3.127547502517700195e-01	5.710613131523132324e-01	8.501292467117309570e-01	7.995027899742126465e-01	7.486957311630249023e-02	6.672908663749694824e-01	7.341793775558471680e-01	7.136755585670471191e-01	3.554408550262451172e-01	8.772562742233276367e-01	6.998631954193115234e-01	7.108151912689208984e-01	1.192675828933715820e-01	4.495305716991424561e-01	7.283784747123718262e-01	6.192880272865295410e-01	9.205003082752227783e-02	6.316522955894470215e-01	7.158547043800354004e-01	3.618717491626739502e-01	1.922668665647506714e-01
7.208686470985412598e-01	-5.165128782391548157e-02	6.514880061149597168e-01	7.748393416404724121e-01	7.842083573341369629e-01	2.567725181579589844e-01	7.934251427650451660e-01	6.889230608940124512e-01	3.524706363677978516e-01	4.768248498439788818e-01	3.624581098556518555e-01	7.818958759307861328e-01	7.648118734359741211e-01	4.185732454061508179e-02	4.989054799079895020e-01	7.356282472610473633e-01	5.773522853851318359e-01	1.362508982419967651e-01	7.353140711784362793e-01	7.468301653861999512e-01	7.912486195564270020e-01	-1.898308470845222473e-02	4.445798695087432861e-01	7.578266859054565430e-01	7.053102254867553711e-01	6.649641692638397217e-02	6.653054952621459961e-01	7.435515522956848145e-01	3.237471580505371094e-01	2.455779165029525757e-01	5.268432497978210449e-01	8.294418454170227051e-01	7.298661470413208008e-01	4.835668206214904785e-02	6.369453668594360352e-01	7.341793775558471680e-01	6.518316864967346191e-01	2.953405678272247314e-01	8.566584587097167969e-01	7.116718888282775879e-01	7.317336797714233398e-01	9.769189357757568359e-02	3.609959185123443604e-01	7.070249915122985840e-01	6.008538007736206055e-01	5.608964711427688599e-02	5.366729497909545898e-01	7.281347513198852539e-01	3.473435938358306885e-01	1.492280811071395874e-01
6.789706945419311523e-01	-6.229723989963531494e-02	5.975688099861145020e-01	7.520087957382202148e-01	7.180919051170349121e-01	2.020699828863143921e-01	7.344346046447753906e-01	6.345371603965759277e-01	3.274214565753936768e-01	3.934808969497680664e-01	2.199333608150482178e-01	7.588155865669250488e-01	7.242901325225830078e-01	5.422765389084815979e-02	4.080895781517028809e-01	6.863183379173278809e-01	4.859597384929656982e-01	8.695722371339797974e-02	6.886174678802490234e-01	7.279852032661437988e-01	7.912486195564270020e-01	-1.898308470845222473e-02	4.445798695087432861e-01	7.578266859054565430e-01	6.141261458396911621e-01	6.600043922662734985e-02	6.653054952621459961e-01	7.051454782485961914e-01	3.237471580505371094e-01	2.013707607984542847e-01	4.015626907348632812e-01	8.051529526710510254e-01	6.490405797958374023e-01	-8.907470852136611938e-03	6.135340929031372070e-01	6.899877786636352539e-01	5.497273206710815430e-01	2.351774871349334717e-01	8.116920590400695801e-01	6.805934309959411621e-01	6.147478818893432617e-01	1.346906125545501709e-01	2.155785411596298218e-01	6.694765686988830566e-01	5.258591771125793457e-01	5.523998290300369263e-02	4.311026334762573242e-01	6.386318802833557129e-01	2.988950610160827637e-01	8.223867416381835938e-02
6.433020830154418945e-01	-1.386024150997400284e-02	5.318017005920410156e-01	7.520087957382202148e-01	6.783795356750488281e-01	1.730149984359741211e-01	7.268221378326416016e-01	5.602304339408874512e-01	3.279095888137817383e-01	3.602545857429504395e-01	2.268428951501846313e-01	6.934278607368469238e-01	6.797388195991516113e-01	7.361746579408645630e-02	3.138193488121032715e-01	6.022849678993225098e-01	4.173967242240905762e-01	1.091291382908821106e-01	6.243566274642944336e-01	6.674445867538452148e-01	7.086040973663330078e-01	3.169361501932144165e-02	3.138275742530822754e-01	6.618726849555969238e-01	5.954945683479309082e-01	6.931177526712417603e-02	4.550954401493072510e-01	6.324061155319213867e-01	2.745525240898132324e-01	2.174227088689804077e-01	3.684889078140258789e-01	7.518109083175659180e-01	6.044538617134094238e-01	-8.907470852136611938e-03	6.135340929031372070e-01	6.083672046661376953e-01	5.195607542991638184e-01	2.520544528961181641e-01	7.915458083152770996e-01	6.010044813156127930e-01	6.147478818893432617e-01	1.346906125545501709e-01	1.827782541513442993e-01	6.694765686988830566e-01	5.258591771125793457e-01	9.134571254253387451e-02	3.544553220272064209e-01	6.386318802833557129e-01	2.988950610160827637e-01	1.196007207036018372e-01
6.107506752014160156e-01	2.897637709975242615e-02	4.703457355499267578e-01	6.124007105827331543e-01	6.189159154891967773e-01	1.845377385616302490e-01	6.993135213851928711e-01	5.369373559951782227e-01	2.736938595771789551e-01	2.973960340023040771e-01	2.241485416889190674e-01	6.714650392532348633e-01	6.212567090988159180e-01	4.467444494366645813e-02	2.837457358837127686e-01	6.240932941436767578e-01	3.126281797885894775e-01	1.288364529609680176e-01	5.747493505477905273e-01	6.466571092605590820e-01	6.651928424835205078e-01	4.425603896379470825e-02	2.497870475053787231e-01	6.291372776031494141e-01	5.300928950309753418e-01	9.857995063066482544e-02	4.141470491886138916e-01	6.072504520416259766e-01	1.889428198337554932e-01	1.836886703968048096e-01	3.409811556339263916e-01	7.318538427352905273e-01	5.820777416229248047e-01	9.759038686752319336e-02	5.283942818641662598e-01	5.814982056617736816e-01	4.442591071128845215e-01	2.531891167163848877e-01	7.620443105697631836e-01	5.460119247436523438e-01	6.107077002525329590e-01	1.348933279514312744e-01	2.409339547157287598e-01	5.844897627830505371e-01	3.679821789264678955e-01	1.244824454188346863e-01	3.581199944019317627e-01	6.132095456123352051e-01	1.519379317760467529e-01	1.090265884995460510e-01
5.652557611465454102e-01	2.897637709975242615e-02	4.172440171241760254e-01	5.847550034523010254e-01	5.966914296150207520e-01	1.030055135488510132e-01	6.371312141418457031e-01	5.272251963615417480e-01	2.842575609683990479e-01	1.820316165685653687e-01	2.241485416889190674e-01	6.771581768989562988e-01	6.212567090988159180e-01	-4.655189439654350281e-02	2.745340168476104736e-01	6.384293437004089355e-01	2.836034595966339111e-01	3.559482097625732422e-02	5.747493505477905273e-01	6.215657591819763184e-01	6.337301135063171387e-01	3.415209648665040731e-04	1.901898086071014404e-01	6.448392271995544434e-01	4.683034121990203857e-01	1.601226441562175751e-02	3.656418621540069580e-01	6.027282476425170898e-01	1.501751840114593506e-01	7.751945406198501587e-02	3.216614723205566406e-01	7.318538427352905273e-01	5.707491040229797363e-01	9.349453449249267578e-02	4.904708862304687500e-01	5.708351135253906250e-01	4.634267091751098633e-01	1.358608603477478027e-01	7.620443105697631836e-01	5.243991613388061523e-01	4.809783995151519775e-01	2.983517246320843697e-03	2.287709116935729980e-01	5.891958475112915039e-01	3.182350993156433105e-01	7.527231425046920776e-02	3.459391891956329346e-01	5.922490954399108887e-01	7.322934269905090332e-02	1.155280768871307373e-01
5.447812080383300781e-01	3.832833468914031982e-02	3.269995152950286865e-01	5.051993727684020996e-01	5.935966372489929199e-01	-4.112317040562629700e-02	6.125690340995788574e-01	4.787344634532928467e-01	2.854184806346893311e-01	1.532537788152694702e-01	6.941559165716171265e-02	6.316701769828796387e-01	4.715177416801452637e-01	-1.018017902970314026e-01	2.499325126409530640e-01	6.006815433502197266e-01	2.117386758327484131e-01	-1.535821333527565002e-02	4.847454428672790527e-01	5.410539507865905762e-01	5.668207406997680664e-01	-4.117193445563316345e-02	1.901898086071014404e-01	6.207435727119445801e-01	4.209608137607574463e-01	1.601226441562175751e-02	3.762539625167846680e-01	5.491545200347900391e-01	1.103551387786865234e-01	7.751945406198501587e-02	2.796361446380615234e-01	6.627447009086608887e-01	5.668768882751464844e-01	-1.476381532847881317e-02	3.857316374778747559e-01	5.177943110466003418e-01	4.322560429573059082e-01	3.932733088731765747e-02	6.584667563438415527e-01	4.890241622924804688e-01	4.015199542045593262e-01	-3.535378351807594299e-02	1.673129349946975708e-01	5.467422008514404297e-01	2.312701493501663208e-01	-4.650182017940096557e-05	2.956421077251434326e-01	5.301610231399536133e-01	-1.431804802268743515e-02	4.994491115212440491e-02
5.447812080383300781e-01	5.273454822599887848e-03	3.269995152950286865e-01	5.051993727684020996e-01	5.769139528274536133e-01	-8.416511863470077515e-02	5.400502085685729980e-01	4.385550618171691895e-01	2.854184806346893311e-01	2.090447545051574707e-01	1.093980371952056885e-01	5.119987726211547852e-01	4.130588471889495850e-01	-1.242654696106910706e-01	2.052091956138610840e-01	5.335201621055603027e-01	1.805580258369445801e-01	-1.136520598083734512e-02	3.893381655216217041e-01	4.590029120445251465e-01	4.742339253425598145e-01	-9.094894677400588989e-02	1.461582034826278687e-01	5.443327426910400391e-01	3.712998926639556885e-01	-1.011909767985343933e-01	3.280313611030578613e-01	4.887301027774810791e-01	1.056406795978546143e-01	3.230454749427735806e-04	2.546364963054656982e-01	4.687980115413665771e-01	5.548200011253356934e-01	-6.729184091091156006e-02	3.306826651096343994e-01	4.628375172615051270e-01	4.159297645092010498e-01	1.775988936424255371e-02	5.608069896697998047e-01	4.292838871479034424e-01	2.931555807590484619e-01	-5.379466339945793152e-02	1.539479196071624756e-01	4.584075510501861572e-01	1.429522186517715454e-01	-6.479338556528091431e-02	2.137868106365203857e-01	4.851513504981994629e-01	-5.338505655527114868e-02	1.570663973689079285e-02
4.352026581764221191e-01	-1.756978034973144531e-02	3.388598561286926270e-01	4.437113106250762939e-01	4.924800097942352295e-01	1.683412492275238037e-02	4.738295972347259521e-01	3.780019879341125488e-01	2.020234018564224243e-01	2.957197427749633789e-01	1.775604188442230225e-01	4.152087569236755371e-01	3.803783059120178223e-01	-5.070720613002777100e-02	1.999170184135437012e-01	4.391523003578186035e-01	1.685651093721389771e-01	7.612542062997817993e-02	3.211185634136199951e-01	3.768631219863891602e-01	4.025490581989288330e-01	-8.979618549346923828e-02	1.661274880170822144e-01	4.388496279716491699e-01	3.265822231769561768e-01	-1.665725745260715485e-02	2.788742184638977051e-01	4.097942113876342773e-01	1.175160259008407593e-01	7.354275882244110107e-02	2.917626500129699707e-01	4.687980115413665771e-01	5.070098042488098145e-01	-6.329941563308238983e-03	3.567250370979309082e-01	4.225088953971862793e-01	4.002957046031951904e-01	1.073212176561355591e-01	5.048263669013977051e-01	3.621733784675598145e-01	2.604722976684570312e-01	-2.576587349176406860e-02	1.602557301521301270e-01	3.707473576068878174e-01	1.313436329364776611e-01	-2.910675480961799622e-02	1.646146476268768311e-01	4.335499107837677002e-01	-3.543962165713310242e-02	5.112656950950622559e-02
3.012973964214324951e-01	-3.122626803815364838e-02	3.388598561286926270e-01	3.472901582717895508e-01	4.971884191036224365e-01	7.435350120067596436e-02	4.372160136699676514e-01	3.124739527702331543e-01	7.977817952632904053e-02	2.433496117591857910e-01	1.034897714853286743e-01	3.796854615211486816e-01	3.803783059120178223e-01	4.090374335646629333e-02	2.186832427978515625e-01	4.391523003578186035e-01	1.042814105749130249e-01	1.349506527185440063e-01	3.019611537456512451e-01	3.768631219863891602e-01	3.340093195438385010e-01	-3.678540512919425964e-02	1.162357255816459656e-01	3.763902783393859863e-01	2.657676339149475098e-01	8.066917955875396729e-02	2.562290728092193604e-01	3.302278220653533936e-01	7.895146310329437256e-02	1.050228625535964966e-01	2.900213599205017090e-01	4.218212664127349854e-01	3.983048796653747559e-01	2.922504674643278122e-03	3.040146529674530029e-01	3.671679794788360596e-01	2.799339294433593750e-01	1.180743202567100525e-01	4.502212107181549072e-01	3.040817379951477051e-01	2.693294286727905273e-01	3.673993051052093506e-02	8.798194676637649536e-02	3.288842439651489258e-01	1.671525090932846069e-01	4.348822310566902161e-02	1.440656483173370361e-01	3.681117296218872070e-01	3.286857623606920242e-03	7.335793972015380859e-02
1.759274154901504517e-01	-1.257922034710645676e-02	2.127516567707061768e-01	2.686884701251983643e-01	3.570983707904815674e-01	7.944095879793167114e-02	2.752918601036071777e-01	2.635273337364196777e-01	6.784901767969131470e-02	1.400447934865951538e-01	3.759239986538887024e-02	3.182401061058044434e-01	3.842695355415344238e-01	1.077401489019393921e-01	1.475060433149337769e-01	2.430748790502548218e-01	1.070309728384017944e-01	1.269098222255706787e-01	2.399820387363433838e-01	3.024666309356689453e-01	3.132551312446594238e-01	3.001904673874378204e-02	6.220439448952674866e-02	2.956424653530120850e-01	2.614428400993347168e-01	1.589574515819549561e-01	1.715991795063018799e-01	3.302278220653533936e-01	7.479224354028701782e-02	1.044396385550498962e-01	2.170389443635940552e-01	4.218212664127349854e-01	3.126841187477111816e-01	4.790976643562316895e-02	3.040146529674530029e-01	3.153976798057556152e-01	2.343550324440002441e-01	1.224732697010040283e-01	4.502212107181549072e-01	2.146958261728286743e-01	2.704457640647888184e-01	9.070742130279541016e-02	6.419660896062850952e-02	2.501008510589599609e-01	1.882143169641494751e-01	7.844147086143493652e-02	1.278566867113113403e-01	2.896197140216827393e-01	4.780911654233932495e-02	8.854254335165023804e-02
1.987609267234802246e-01	-4.332214221358299255e-02	1.326986104249954224e-01	2.278440594673156738e-01	3.264140486717224121e-01	3.962771967053413391e-02	1.080217137932777405e-01	2.007198929786682129e-01	8.310355991125106812e-02	8.761473000049591064e-02	3.294380381703376770e-02	2.349472343921661377e-01	3.678630590438842773e-01	8.524951338768005371e-02	8.273243904113769531e-02	1.924635320901870728e-01	1.099326908588409424e-01	1.145876571536064148e-01	1.421510875225067139e-01	2.828635871410369873e-01	3.214628696441650391e-01	2.331530861556529999e-02	2.441958151757717133e-02	2.117803394794464111e-01	2.539078593254089355e-01	1.421941518783569336e-01	9.158670157194137573e-02	2.616338133811950684e-01	6.402401626110076904e-02	8.832265436649322510e-02	1.418111175298690796e-01	2.406691014766693115e-01	2.879525125026702881e-01	1.001030206680297852e-02	7.913012802600860596e-02	2.587268650531768799e-01	2.153998166322708130e-01	1.172871589660644531e-01	2.566893994808197021e-01	1.708447635173797607e-01	2.534692585468292236e-01	8.342774212360382080e-02	7.178398966789245605e-02	1.946683228015899658e-01	1.698746979236602783e-01	8.528708666563034058e-02	1.082162931561470032e-01	2.420095205307006836e-01	6.027147918939590454e-02	3.482657298445701599e-02
2.148090302944183350e-01	-4.019059240818023682e-02	1.890994608402252197e-01	2.406443804502487183e-01	2.502741217613220215e-01	3.552771359682083130e-02	1.456697732210159302e-01	2.068641781806945801e-01	2.044636197388172150e-02	7.546775043010711670e-02	5.386477708816528320e-02	1.994490176439285278e-01	2.871097624301910400e-01	4.731834679841995239e-02	1.065544113516807556e-01	1.594614535570144653e-01	8.994325250387191772e-02	4.636895284056663513e-02	1.164603978395462036e-01	2.472901195287704468e-01	2.923097014427185059e-01	3.422081470489501953e-03	7.723507285118103027e-02	1.798928081989288330e-01	2.199812084436416626e-01	5.640743672847747803e-02	8.887436240911483765e-02	2.130704671144485474e-01	1.446420233696699142e-02	1.597242616117000580e-02	1.317484378814697266e-01	2.086050808429718018e-01	2.296691685914993286e-01	-6.980565842241048813e-03	1.549651175737380981e-01	1.626690924167633057e-01	5.304655060172080994e-02	1.008389592170715332e-01	2.011625915765762329e-01	1.548117697238922119e-01	2.462960630655288696e-01	5.710472166538238525e-02	6.225726380944252014e-02	1.979015022516250610e-01	1.789919734001159668e-01	8.528708666563034058e-02	1.413594931364059448e-01	2.420095205307006836e-01	6.027147918939590454e-02	3.482657298445701599e-02
1.638015359640121460e-01	3.144351392984390259e-02	1.861025989055633545e-01	2.251010835170745850e-01	1.350429803133010864e-01	7.339737564325332642e-02	2.036994397640228271e-01	1.773468405008316040e-01	3.500912571325898170e-04	5.695569515228271484e-02	-3.158815577626228333e-02	2.657129764556884766e-01	1.818791329860687256e-01	-2.198514156043529510e-02	-2.872778847813606262e-02	1.689410507678985596e-01	6.914683431386947632e-02	-1.435379963368177414e-02	1.148821637034416199e-01	2.419431209564208984e-01	2.091021388769149780e-01	-1.310611516237258911e-02	5.422277003526687622e-02	2.262766808271408081e-01	1.319001764059066772e-01	3.998832777142524719e-03	6.831492483615875244e-02	1.853299587965011597e-01	-1.558763254433870316e-02	-2.840873412787914276e-02	1.317484378814697266e-01	2.677994370460510254e-01	1.587034612894058228e-01	2.673489227890968323e-02	1.522359400987625122e-01	1.626690924167633057e-01	5.304655060172080994e-02	9.112886339426040649e-02	2.415513098239898682e-01	1.393835842609405518e-01	2.400483638048171997e-01	1.415074616670608521e-02	3.245088085532188416e-02	2.859398722648620605e-01	1.811710149049758911e-01	-2.677326649427413940e-02	1.243937090039253235e-01	2.492336928844451904e-01	7.186555117368698120e-02	-3.013768233358860016e-02
1.638015359640121460e-01	3.144351392984390259e-02	8.851687610149383545e-02	1.521795839071273804e-01	1.284527927637100220e-01	6.516566127538681030e-02	1.011390388011932373e-01	9.355384111404418945e-02	3.500912571325898170e-04	-4.508280009031295776e-02	-3.158815577626228333e-02	2.550835907459259033e-01	1.244418099522590637e-01	-2.198514156043529510e-02	-2.872778847813606262e-02	1.689410507678985596e-01	4.679093882441520691e-02	-5.007906258106231689e-02	6.258905678987503052e-02	1.922535747289657593e-01	2.091021388769149780e-01	-3.231186047196388245e-02	-1.883468590676784515e-02	1.977360993623733521e-01	1.016336232423782349e-01	3.998832777142524719e-03	1.276724971830844879e-03	1.532789617776870728e-01	-1.558763254433870316e-02	-7.199355214834213257e-02	2.278159745037555695e-02	2.313736677169799805e-01	1.049657836556434631e-01	-9.796241298317909241e-03	5.690138414502143860e-02	1.185249462723731995e-01	7.623595744371414185e-02	2.348858676850795746e-02	1.836121529340744019e-01	1.062374785542488098e-01	2.293912619352340698e-01	-3.346735611557960510e-02	4.856195300817489624e-03	2.734166085720062256e-01	1.244072467088699341e-01	-3.731350600719451904e-02	6.983191519975662231e-02	2.482605576515197754e-01	2.541596628725528717e-02	-8.769472688436508179e-02
7.466843724250793457e-02	1.554272696375846863e-02	5.715625733137130737e-02	6.037355959415435791e-02	0.000000000000000000e+00	3.023230656981468201e-02	6.043909862637519836e-02	7.776737958192825317e-02	4.120342433452606201e-02	0.000000000000000000e+00	-6.435288488864898682e-02	1.362794637680053711e-01	1.090908795595169067e-01	-2.758206427097320557e-02	-9.977765381336212158e-02	1.815408468246459961e-01	6.330512464046478271e-02	-3.528323769569396973e-02	2.601509168744087219e-02	1.855868995189666748e-01	1.525847911834716797e-01	-8.816004730761051178e-03	-5.942389741539955139e-02	1.146182194352149963e-01	1.207518726587295532e-01	-5.872829258441925049e-02	4.111708141863346100e-03	1.715395599603652954e-01	2.197087742388248444e-02	-3.939059376716613770e-02	1.563499495387077332e-02	7.946521788835525513e-02	1.128091290593147278e-01	-9.796241298317909241e-03	5.659867450594902039e-02	1.317460983991622925e-01	1.153942570090293884e-01	3.818088211119174957e-03	1.469443589448928833e-01	1.129940524697303772e-01	1.898554563522338867e-01	-5.437958613038063049e-02	-3.654336556792259216e-02	1.751325279474258423e-01	8.430052548646926880e-02	-2.166670933365821838e-02	6.768662016838788986e-03	2.247819155454635620e-01	-1.633029617369174957e-02	-1.064904034137725830e-01
0.000000000000000000e+00	1.554272696375846863e-02	0.000000000000000000e+00	0.000000000000000000e+00	0.000000000000000000e+00	3.023230656981468201e-02	0.000000000000000000e+00	0.000000000000000000e+00	0.000000000000000000e+00	0.000000000000000000e+00	0.000000000000000000e+00	0.000000000000000000e+00	0.000000000000000000e+00	0.000000000000000000e+00	0.000000000000000000e+00	0.000000000000000000e+00	0.000000000000000000e+00	0.000000000000000000e+00	0.000000000000000000e+00	0.000000000000000000e+00	0.000000000000000000e+00	0.000000000000000000e+00	0.000000000000000000e+00	0.000000000000000000e+00	0.000000000000000000e+00	0.000000000000000000e+00	0.000000000000000000e+00	0.000000000000000000e+00	0.000000000000000000e+00	0.000000000000000000e+00	0.000000000000000000e+00	0.000000000000000000e+00	0.000000000000000000e+00	0.000000000000000000e+00	0.000000000000000000e+00	0.000000000000000000e+00	0.000000000000000000e+00	0.000000000000000000e+00	0.000000000000000000e+00	0.000000000000000000e+00	0.000000000000000000e+00	0.000000000000000000e+00	0.000000000000000000e+00	0.000000000000000000e+00	0.000000000000000000e+00	0.000000000000000000e+00	0.000000000000000000e+00	0.000000000000000000e+00	0.000000000000000000e+00	0.000000000000000000e+00
0.000000000000000000e+00	0.000000000000000000e+00	0.000000000000000000e+00	0.000000000000000000e+00	0.000000000000000000e+00	0.000000000000000000e+00	0.000000000000000000e+00	0.000000000000000000e+00	0.000000000000000000e+00	0.000000000000000000e+00	0.000000000000000000e+00	0.000000000000000000e+00	0.000000000000000000e+00	0.000000000000000000e+00	0.000000000000000000e+00	0.000000000000000000e+00	0.000000000000000000e+00	0.000000000000000000e+00	0.000000000000000000e+00	0.000000000000000000e+00	0.000000000000000000e+00	0.000000000000000000e+00	0.000000000000000000e+00	0.000000000000000000e+00	0.000000000000000000e+00	0.000000000000000000e+00	0.000000000000000000e+00	0.000000000000000000e+00	0.000000000000000000e+00	0.000000000000000000e+00	0.000000000000000000e+00	0.000000000000000000e+00	0.000000000000000000e+00	0.000000000000000000e+00	0.000000000000000000e+00	0.000000000000000000e+00	0.000000000000000000e+00	0.000000000000000000e+00	0.000000000000000000e+00	0.000000000000000000e+00	0.000000000000000000e+00	0.000000000000000000e+00	0.000000000000000000e+00	0.000000000000000000e+00	0.000000000000000000e+00	0.000000000000000000e+00	0.000000000000000000e+00	0.000000000000000000e+00	0.000000000000000000e+00	0.000000000000000000e+00
0.000000000000000000e+00	0.000000000000000000e+00	0.000000000000000000e+00	0.000000000000000000e+00	0.000000000000000000e+00	0.000000000000000000e+00	0.000000000000000000e+00	0.000000000000000000e+00	0.000000000000000000e+00	0.000000000000000000e+00	0.000000000000000000e+00	0.000000000000000000e+00	0.000000000000000000e+00	0.000000000000000000e+00	0.000000000000000000e+00	0.000000000000000000e+00	0.000000000000000000e+00	0.000000000000000000e+00	0.000000000000000000e+00	0.000000000000000000e+00	0.000000000000000000e+00	0.000000000000000000e+00	0.000000000000000000e+00	0.000000000000000000e+00	0.000000000000000000e+00	0.000000000000000000e+00	0.000000000000000000e+00	0.000000000000000000e+00	0.000000000000000000e+00	0.000000000000000000e+00	0.000000000000000000e+00	0.000000000000000000e+00	0.000000000000000000e+00	0.000000000000000000e+00	0.000000000000000000e+00	0.000000000000000000e+00	0.000000000000000000e+00	0.000000000000000000e+00	0.000000000000000000e+00	0.000000000000000000e+00	0.000000000000000000e+00	0.000000000000000000e+00	0.000000000000000000e+00	0.000000000000000000e+00	0.000000000000000000e+00	0.000000000000000000e+00	0.000000000000000000e+00	0.000000000000000000e+00	0.000000000000000000e+00	0.000000000000000000e+00
0.000000000000000000e+00	0.000000000000000000e+00	0.000000000000000000e+00	0.000000000000000000e+00	0.000000000000000000e+00	0.000000000000000000e+00	0.000000000000000000e+00	0.000000000000000000e+00	0.000000000000000000e+00	0.000000000000000000e+00	0.000000000000000000e+00	0.000000000000000000e+00	0.000000000000000000e+00	0.000000000000000000e+00	0.000000000000000000e+00	0.000000000000000000e+00	0.000000000000000000e+00	0.000000000000000000e+00	0.000000000000000000e+00	0.000000000000000000e+00	0.000000000000000000e+00	0.000000000000000000e+00	0.000000000000000000e+00	0.000000000000000000e+00	0.000000000000000000e+00	0.000000000000000000e+00	0.000000000000000000e+00	0.000000000000000000e+00	0.000000000000000000e+00	0.000000000000000000e+00	0.000000000000000000e+00	0.000000000000000000e+00	0.000000000000000000e+00	0.000000000000000000e+00	0.000000000000000000e+00	0.000000000000000000e+00	0.000000000000000000e+00	0.000000000000000000e+00	0.000000000000000000e+00	0.000000000000000000e+00	0.000000000000000000e+00	0.000000000000000000e+00	0.000000000000000000e+00	0.000000000000000000e+00	0.000000000000000000e+00	0.000000000000000000e+00	0.000000000000000000e+00	0.000000000000000000e+00	0.000000000000000000e+00	0.000000000000000000e+00
0.000000000000000000e+00	0.000000000000000000e+00	0.000000000000000000e+00	0.000000000000000000e+00	0.000000000000000000e+00	0.000000000000000000e+00	0.000000000000000000e+00	0.000000000000000000e+00	0.000000000000000000e+00	0.000000000000000000e+00	0.000000000000000000e+00	0.000000000000000000e+00	0.000000000000000000e+00	0.000000000000000000e+00	0.000000000000000000e+00	0.000000000000000000e+00	0.000000000000000000e+00	0.000000000000000000e+00	0.000000000000000000e+00	0.000000000000000000e+00	0.000000000000000000e+00	0.000000000000000000e+00	0.000000000000000000e+00	0.000000000000000000e+00	0.000000000000000000e+00	0.000000000000000000e+00	0.000000000000000000e+00	0.000000000000000000e+00	0.000000000000000000e+00	0.000000000000000000e+00	0.000000000000000000e+00	0.000000000000000000e+00	0.000000000000000000e+00	0.000000000000000000e+00	0.000000000000000000e+00	0.000000000000000000e+00	0.000000000000000000e+00	0.000000000000000000e+00	0.000000000000000000e+00	0.000000000000000000e+00	0.000000000000000000e+00	0.000000000000000000e+00	0.000000000000000000e+00	0.000000000000000000e+00	0.000000000000000000e+00	0.000000000000000000e+00	0.000000000000000000e+00	0.000000000000000000e+00	0.000000000000000000e+00	0.000000000000000000e+00
0.000000000000000000e+00	0.000000000000000000e+00	0.000000000000000000e+00	0.000000000000000000e+00	0.000000000000000000e+00	0.000000000000000000e+00	0.000000000000000000e+00	0.000000000000000000e+00	0.000000000000000000e+00	0.000000000000000000e+00	0.000000000000000000e+00	0.000000000000000000e+00	0.000000000000000000e+00	0.000000000000000000e+00	0.000000000000000000e+00	0.000000000000000000e+00	0.000000000000000000e+00	0.000000000000000000e+00	0.000000000000000000e+00	0.000000000000000000e+00	0.000000000000000000e+00	0.000000000000000000e+00	0.000000000000000000e+00	0.000000000000000000e+00	0.000000000000000000e+00	0.000000000000000000e+00	0.000000000000000000e+00	0.000000000000000000e+00	0.000000000000000000e+00	0.000000000000000000e+00	0.000000000000000000e+00	0.000000000000000000e+00	0.000000000000000000e+00	0.000000000000000000e+00	0.000000000000000000e+00	0.000000000000000000e+00	0.000000000000000000e+00	0.000000000000000000e+00	0.000000000000000000e+00	0.000000000000000000e+00	0.000000000000000000e+00	0.000000000000000000e+00	0.000000000000000000e+00	0.000000000000000000e+00	0.000000000000000000e+00	0.000000000000000000e+00	0.000000000000000000e+00	0.000000000000000000e+00	0.000000000000000000e+00	0.000000000000000000e+00
0.000000000000000000e+00	0.000000000000000000e+00	0.000000000000000000e+00	0.000000000000000000e+00	0.000000000000000000e+00	0.000000000000000000e+00	0.000000000000000000e+00	0.000000000000000000e+00	0.000000000000000000e+00	0.000000000000000000e+00	0.000000000000000000e+00	0.000000000000000000e+00	0.000000000000000000e+00	0.000000000000000000e+00	0.000000000000000000e+00	0.000000000000000000e+00	0.000000000000000000e+00	0.000000000000000000e+00	0.000000000000000000e+00	0.000000000000000000e+00	0.000000000000000000e+00	0.000000000000000000e+00	0.000000000000000000e+00	0.000000000000000000e+00	0.000000000000000000e+00	0.000000000000000000e+00	0.000000000000000000e+00	0.000000000000000000e+00	0.000000000000000000e+00	0.000000000000000000e+00	0.000000000000000000e+00	0.000000000000000000e+00	0.000000000000000000e+00	0.000000000000000000e+00	0.000000000000000000e+00	0.000000000000000000e+00	0.000000000000000000e+00	0.000000000000000000e+00	0.000000000000000000e+00	0.000000000000000000e+00	0.000000000000000000e+00	0.000000000000000000e+00	0.000000000000000000e+00	0.000000000000000000e+00	0.000000000000000000e+00	0.000000000000000000e+00	0.000000000000000000e+00	0.000000000000000000e+00	0.000000000000000000e+00	0.000000000000000000e+00
0.000000000000000000e+00	0.000000000000000000e+00	0.000000000000000000e+00	0.000000000000000000e+00	0.000000000000000000e+00	0.000000000000000000e+00	0.000000000000000000e+00	0.000000000000000000e+00	0.000000000000000000e+00	0.000000000000000000e+00	0.000000000000000000e+00	0.000000000000000000e+00	0.000000000000000000e+00	0.000000000000000000e+00	0.000000000000000000e+00	0.000000000000000000e+00	0.000000000000000000e+00	0.000000000000000000e+00	0.000000000000000000e+00	0.000000000000000000e+00	0.000000000000000000e+00	0.000000000000000000e+00	0.000000000000000000e+00	0.000000000000000000e+00	0.000000000000000000e+00	0.000000000000000000e+00	0.000000000000000000e+00	0.000000000000000000e+00	0.000000000000000000e+00	0.000000000000000000e+00	0.000000000000000000e+00	0.000000000000000000e+00	0.000000000000000000e+00	0.000000000000000000e+00	0.000000000000000000e+00	0.000000000000000000e+00	0.000000000000000000e+00	0.000000000000000000e+00	0.000000000000000000e+00	0.000000000000000000e+00	0.000000000000000000e+00	0.000000000000000000e+00	0.000000000000000000e+00	0.000000000000000000e+00	0.000000000000000000e+00	0.000000000000000000e+00	0.000000000000000000e+00	0.000000000000000000e+00	0.000000000000000000e+00	0.000000000000000000e+00
0.000000000000000000e+00	0.000000000000000000e+00	0.000000000000000000e+00	0.000000000000000000e+00	0.000000000000000000e+00	0.000000000000000000e+00	0.000000000000000000e+00	0.000000000000000000e+00	0.000000000000000000e+00	0.000000000000000000e+00	0.000000000000000000e+00	0.000000000000000000e+00	0.000000000000000000e+00	0.000000000000000000e+00	0.000000000000000000e+00	0.000000000000000000e+00	0.000000000000000000e+00	0.000000000000000000e+00	0.000000000000000000e+00	0.000000000000000000e+00	0.000000000000000000e+00	0.000000000000000000e+00	0.000000000000000000e+00	0.000000000000000000e+00	0.000000000000000000e+00	0.000000000000000000e+00	0.000000000000000000e+00	0.000000000000000000e+00	0.000000000000000000e+00	0.000000000000000000e+00	0.000000000000000000e+00	0.000000000000000000e+00	0.000000000000000000e+00	0.000000000000000000e+00	0.000000000000000000e+00	0.000000000000000000e+00	0.000000000000000000e+00	0.000000000000000000e+00	0.000000000000000000e+00	0.000000000000000000e+00	0.000000000000000000e+00	0.000000000000000000e+00	0.000000000000000000e+00	0.000000000000000000e+00	0.000000000000000000e+00	0.000000000000000000e+00	0.000000000000000000e+00	0.000000000000000000e+00	0.000000000000000000e+00	0.000000000000000000e+00
0.000000000000000000e+00	0.000000000000000000e+00	0.000000000000000000e+00	0.000000000000000000e+00	0.000000000000000000e+00	0.000000000000000000e+00	0.000000000000000000e+00	0.000000000000000000e+00	0.000000000000000000e+00	0.000000000000000000e+00	0.000000000000000000e+00	0.000000000000000000e+00	0.000000000000000000e+00	0.000000000000000000e+00	0.000000000000000000e+00	0.000000000000000000e+00	0.000000000000000000e+00	0.000000000000000000e+00	0.000000000000000000e+00	0.000000000000000000e+00	0.000000000000000000e+00	0.000000000000000000e+00	0.000000000000000000e+00	0.000000000000000000e+00	0.000000000000000000e+00	0.000000000000000000e+00	0.000000000000000000e+00	0.000000000000000000e+00	0.000000000000000000e+00	0.000000000000000000e+00	0.000000000000000000e+00	0.000000000000000000e+00	0.000000000000000000e+00	0.000000000000000000e+00	0.000000000000000000e+00	0.000000000000000000e+00	0.000000000000000000e+00	0.000000000000000000e+00	0.000000000000000000e+00	0.000000000000000000e+00	0.000000000000000000e+00	0.000000000000000000e+00	0.000000000000000000e+00	0.000000000000000000e+00	0.000000000000000000e+00	0.000000000000000000e+00	0.000000000000000000e+00	0.000000000000000000e+00	0.000000000000000000e+00	0.000000000000000000e+00
0.000000000000000000e+00	0.000000000000000000e+00	0.000000000000000000e+00	0.000000000000000000e+00	0.000000000000000000e+00	0.000000000000000000e+00	0.000000000000000000e+00	0.000000000000000000e+00	0.000000000000000000e+00	0.000000000000000000e+00	0.000000000000000000e+00	0.000000000000000000e+00	0.000000000000000000e+00	0.000000000000000000e+00	0.000000000000000000e+00	0.000000000000000000e+00	0.000000000000000000e+00	0.000000000000000000e+00	0.000000000000000000e+00	0.000000000000000000e+00	0.000000000000000000e+00	0.000000000000000000e+00	0.000000000000000000e+00	0.000000000000000000e+00	0.000000000000000000e+00	0.000000000000000000e+00	0.000000000000000000e+00	0.000000000000000000e+00	0.000000000000000000e+00	0.000000000000000000e+00	0.000000000000000000e+00	0.000000000000000000e+00	0.000000000000000000e+00	0.000000000000000000e+00	0.000000000000000000e+00	0.000000000000000000e+00	0.000000000000000000e+00	0.000000000000000000e+00	0.000000000000000000e+00	0.000000000000000000e+00	0.000000000000000000e+00	0.000000000000000000e+00	0.000000000000000000e+00	0.000000000000000000e+00	0.000000000000000000e+00	0.000000000000000000e+00	0.000000000000000000e+00	0.000000000000000000e+00	0.000000000000000000e+00	0.000000000000000000e+00
0.000000000000000000e+00	0.000000000000000000e+00	0.000000000000000000e+00	0.000000000000000000e+00	0.000000000000000000e+00	0.000000000000000000e+00	0.000000000000000000e+00	0.000000000000000000e+00	0.000000000000000000e+00	0.000000000000000000e+00	0.000000000000000000e+00	0.000000000000000000e+00	0.000000000000000000e+00	0.000000000000000000e+00	0.000000000000000000e+00	0.000000000000000000e+00	0.000000000000000000e+00	0.000000000000000000e+00	0.000000000000000000e+00	0.000000000000000000e+00	0.000000000000000000e+00	0.000000000000000000e+00	0.000000000000000000e+00	0.000000000000000000e+00	0.000000000000000000e+00	0.000000000000000000e+00	0.000000000000000000e+00	0.000000000000000000e+00	0.000000000000000000e+00	0.000000000000000000e+00	0.000000000000000000e+00	0.000000000000000000e+00	0.000000000000000000e+00	0.000000000000000000e+00	0.000000000000000000e+00	0.000000000000000000e+00	0.000000000000000000e+00	0.000000000000000000e+00	0.000000000000000000e+00	0.000000000000000000e+00	0.000000000000000000e+00	0.000000000000000000e+00	0.000000000000000000e+00	0.000000000000000000e+00	0.000000000000000000e+00	0.000000000000000000e+00	0.000000000000000000e+00	0.000000000000000000e+00	0.000000000000000000e+00	0.000000000000000000e+00
0.000000000000000000e+00	0.000000000000000000e+00	0.000000000000000000e+00	0.000000000000000000e+00	0.000000000000000000e+00	0.000000000000000000e+00	0.000000000000000000e+00	0.000000000000000000e+00	0.000000000000000000e+00	0.000000000000000000e+00	0.000000000000000000e+00	0.000000000000000000e+00	0.000000000000000000e+00	0.000000000000000000e+00	0.000000000000000000e+00	0.000000000000000000e+00	0.000000000000000000e+00	0.000000000000000000e+00	0.000000000000000000e+00	0.000000000000000000e+00	0.000000000000000000e+00	0.000000000000000000e+00	0.000000000000000000e+00	0.000000000000000000e+00	0.000000000000000000e+00	0.000000000000000000e+00	0.000000000000000000e+00	0.000000000000000000e+00	0.000000000000000000e+00	0.000000000000000000e+00	0.000000000000000000e+00	0.000000000000000000e+00	0.000000000000000000e+00	0.000000000000000000e+00	0.000000000000000000e+00	0.000000000000000000e+00	0.000000000000000000e+00	0.000000000000000000e+00	0.000000000000000000e+00	0.000000000000000000e+00	0.000000000000000000e+00	0.000000000000000000e+00	0.000000000000000000e+00	0.000000000000000000e+00	0.000000000000000000e+00	0.000000000000000000e+00	0.000000000000000000e+00	0.000000000000000000e+00	0.000000000000000000e+00	0.000000000000000000e+00
0.000000000000000000e+00	0.000000000000000000e+00	0.000000000000000000e+00	0.000000000000000000e+00	0.000000000000000000e+00	0.000000000000000000e+00	0.000000000000000000e+00	0.000000000000000000e+00	0.000000000000000000e+00	0.000000000000000000e+00	0.000000000000000000e+00	0.000000000000000000e+00	0.000000000000000000e+00	0.000000000000000000e+00	0.000000000000000000e+00	0.000000000000000000e+00	0.000000000000000000e+00	0.000000000000000000e+00	0.000000000000000000e+00	0.000000000000000000e+00	0.000000000000000000e+00	0.000000000000000000e+00	0.000000000000000000e+00	0.000000000000000000e+00	0.000000000000000000e+00	0.000000000000000000e+00	0.000000000000000000e+00	0.000000000000000000e+00	0.000000000000000000e+00	0.000000000000000000e+00	0.000000000000000000e+00	0.000000000000000000e+00	0.000000000000000000e+00	0.000000000000000000e+00	0.000000000000000000e+00	0.000000000000000000e+00	0.000000000000000000e+00	0.000000000000000000e+00	0.000000000000000000e+00	0.000000000000000000e+00	0.000000000000000000e+00	0.000000000000000000e+00	0.000000000000000000e+00	0.000000000000000000e+00	0.000000000000000000e+00	0.000000000000000000e+00	0.000000000000000000e+00	0.000000000000000000e+00	0.000000000000000000e+00	0.000000000000000000e+00
0.000000000000000000e+00	0.000000000000000000e+00	0.000000000000000000e+00	0.000000000000000000e+00	0.000000000000000000e+00	0.000000000000000000e+00	0.000000000000000000e+00	0.000000000000000000e+00	0.000000000000000000e+00	0.000000000000000000e+00	0.000000000000000000e+00	0.000000000000000000e+00	0.000000000000000000e+00	0.000000000000000000e+00	0.000000000000000000e+00	0.000000000000000000e+00	0.000000000000000000e+00	0.000000000000000000e+00	0.000000000000000000e+00	0.000000000000000000e+00	0.000000000000000000e+00	0.000000000000000000e+00	0.000000000000000000e+00	0.000000000000000000e+00	0.000000000000000000e+00	0.000000000000000000e+00	0.000000000000000000e+00	0.000000000000000000e+00	0.000000000000000000e+00	0.000000000000000000e+00	0.000000000000000000e+00	0.000000000000000000e+00	0.000000000000000000e+00	0.000000000000000000e+00	0.000000000000000000e+00	0.000000000000000000e+00	0.000000000000000000e+00	0.000000000000000000e+00	0.000000000000000000e+00	0.000000000000000000e+00	0.000000000000000000e+00	0.000000000000000000e+00	0.000000000000000000e+00	0.000000000000000000e+00	0.000000000000000000e+00	0.000000000000000000e+00	0.000000000000000000e+00	0.000000000000000000e+00	0.000000000000000000e+00	0.000000000000000000e+00
0.000000000000000000e+00	0.000000000000000000e+00	0.000000000000000000e+00	0.000000000000000000e+00	0.000000000000000000e+00	0.000000000000000000e+00	0.000000000000000000e+00	0.000000000000000000e+00	0.000000000000000000e+00	0.000000000000000000e+00	0.000000000000000000e+00	0.000000000000000000e+00	0.000000000000000000e+00	0.000000000000000000e+00	0.000000000000000000e+00	0.000000000000000000e+00	0.000000000000000000e+00	0.000000000000000000e+00	0.000000000000000000e+00	0.000000000000000000e+00	0.000000000000000000e+00	0.000000000000000000e+00	0.000000000000000000e+00	0.000000000000000000e+00	0.000000000000000000e+00	0.000000000000000000e+00	0.000000000000000000e+00	0.000000000000000000e+00	0.000000000000000000e+00	0.000000000000000000e+00	0.000000000000000000e+00	0.000000000000000000e+00	0.000000000000000000e+00	0.000000000000000000e+00	0.000000000000000000e+00	0.000000000000000000e+00	0.000000000000000000e+00	0.000000000000000000e+00	0.000000000000000000e+00	0.000000000000000000e+00	0.000000000000000000e+00	0.000000000000000000e+00	0.000000000000000000e+00	0.000000000000000000e+00	0.000000000000000000e+00	0.000000000000000000e+00	0.000000000000000000e+00	0.000000000000000000e+00	0.000000000000000000e+00	0.000000000000000000e+00
0.000000000000000000e+00	0.000000000000000000e+00	0.000000000000000000e+00	0.000000000000000000e+00	0.000000000000000000e+00	0.000000000000000000e+00	0.000000000000000000e+00	0.000000000000000000e+00	0.000000000000000000e+00	0.000000000000000000e+00	0.000000000000000000e+00	0.000000000000000000e+00	0.000000000000000000e+00	0.000000000000000000e+00	0.000000000000000000e+00	0.000000000000000000e+00	0.000000000000000000e+00	0.000000000000000000e+00	0.000000000000000000e+00	0.000000000000000000e+00	0.000000000000000000e+00	0.000000000000000000e+00	0.000000000000000000e+00	0.000000000000000000e+00	0.000000000000000000e+00	0.000000000000000000e+00	0.000000000000000000e+00	0.000000000000000000e+00	0.000000000000000000e+00	0.000000000000000000e+00	0.000000000000000000e+00	0.000000000000000000e+00	0.000000000000000000e+00	0.000000000000000000e+00	0.000000000000000000e+00	0.000000000000000000e+00	0.000000000000000000e+00	0.000000000000000000e+00	0.000000000000000000e+00	0.000000000000000000e+00	0.000000000000000000e+00	0.000000000000000000e+00	0.000000000000000000e+00	0.000000000000000000e+00	0.000000000000000000e+00	0.000000000000000000e+00	0.000000000000000000e+00	0.000000000000000000e+00	0.000000000000000000e+00	0.000000000000000000e+00
0.000000000000000000e+00	0.000000000000000000e+00	0.000000000000000000e+00	0.000000000000000000e+00	0.000000000000000000e+00	0.000000000000000000e+00	0.000000000000000000e+00	0.000000000000000000e+00	0.000000000000000000e+00	0.000000000000000000e+00	0.000000000000000000e+00	0.000000000000000000e+00	0.000000000000000000e+00	0.000000000000000000e+00	0.000000000000000000e+00	0.000000000000000000e+00	0.000000000000000000e+00	0.000000000000000000e+00	0.000000000000000000e+00	0.000000000000000000e+00	0.000000000000000000e+00	0.000000000000000000e+00	0.000000000000000000e+00	0.000000000000000000e+00	0.000000000000000000e+00	0.000000000000000000e+00	0.000000000000000000e+00	0.000000000000000000e+00	0.000000000000000000e+00	0.000000000000000000e+00	0.000000000000000000e+00	0.000000000000000000e+00	0.000000000000000000e+00	0.000000000000000000e+00	0.000000000000000000e+00	0.000000000000000000e+00	0.000000000000000000e+00	0.000000000000000000e+00	0.000000000000000000e+00	0.000000000000000000e+00	0.000000000000000000e+00	0.000000000000000000e+00	0.000000000000000000e+00	0.000000000000000000e+00	0.000000000000000000e+00	0.000000000000000000e+00	0.000000000000000000e+00	0.000000000000000000e+00	0.000000000000000000e+00	0.000000000000000000e+00
0.000000000000000000e+00	0.000000000000000000e+00	0.000000000000000000e+00	0.000000000000000000e+00	0.000000000000000000e+00	0.000000000000000000e+00	0.000000000000000000e+00	0.000000000000000000e+00	0.000000000000000000e+00	0.000000000000000000e+00	0.000000000000000000e+00	0.000000000000000000e+00	0.000000000000000000e+00	0.000000000000000000e+00	0.000000000000000000e+00	0.000000000000000000e+00	0.000000000000000000e+00	0.000000000000000000e+00	0.000000000000000000e+00	0.000000000000000000e+00	0.000000000000000000e+00	0.000000000000000000e+00	0.000000000000000000e+00	0.000000000000000000e+00	0.000000000000000000e+00	0.000000000000000000e+00	0.000000000000000000e+00	0.000000000000000000e+00	0.000000000000000000e+00	0.000000000000000000e+00	0.000000000000000000e+00	0.000000000000000000e+00	0.000000000000000000e+00	0.000000000000000000e+00	0.000000000000000000e+00	0.000000000000000000e+00	0.000000000000000000e+00	0.000000000000000000e+00	0.000000000000000000e+00	0.000000000000000000e+00	0.000000000000000000e+00	0.000000000000000000e+00	0.000000000000000000e+00	0.000000000000000000e+00	0.000000000000000000e+00	0.000000000000000000e+00	0.000000000000000000e+00	0.000000000000000000e+00	0.000000000000000000e+00	0.000000000000000000e+00
0.000000000000000000e+00	0.000000000000000000e+00	0.000000000000000000e+00	0.000000000000000000e+00	0.000000000000000000e+00	0.000000000000000000e+00	0.000000000000000000e+00	0.000000000000000000e+00	0.000000000000000000e+00	0.000000000000000000e+00	0.000000000000000000e+00	0.000000000000000000e+00	0.000000000000000000e+00	0.000000000000000000e+00	0.000000000000000000e+00	0.000000000000000000e+00	0.000000000000000000e+00	0.000000000000000000e+00	0.000000000000000000e+00	0.000000000000000000e+00	0.000000000000000000e+00	0.000000000000000000e+00	0.000000000000000000e+00	0.000000000000000000e+00	0.000000000000000000e+00	0.000000000000000000e+00	0.000000000000000000e+00	0.000000000000000000e+00	0.000000000000000000e+00	0.000000000000000000e+00	0.000000000000000000e+00	0.000000000000000000e+00	0.000000000000000000e+00	0.000000000000000000e+00	0.000000000000000000e+00	0.000000000000000000e+00	0.000000000000000000e+00	0.000000000000000000e+00	0.000000000000000000e+00	0.000000000000000000e+00	0.000000000000000000e+00	0.000000000000000000e+00	0.000000000000000000e+00	0.000000000000000000e+00	0.000000000000000000e+00	0.000000000000000000e+00	0.000000000000000000e+00	0.000000000000000000e+00	0.000000000000000000e+00	0.000000000000000000e+00
0.000000000000000000e+00	0.000000000000000000e+00	0.000000000000000000e+00	0.000000000000000000e+00	0.000000000000000000e+00	0.000000000000000000e+00	0.000000000000000000e+00	0.000000000000000000e+00	0.000000000000000000e+00	0.000000000000000000e+00	0.000000000000000000e+00	0.000000000000000000e+00	0.000000000000000000e+00	0.000000000000000000e+00	0.000000000000000000e+00	0.000000000000000000e+00	0.000000000000000000e+00	0.000000000000000000e+00	0.000000000000000000e+00	0.000000000000000000e+00	0.000000000000000000e+00	0.000000000000000000e+00	0.000000000000000000e+00	0.000000000000000000e+00	0.000000000000000000e+00	0.000000000000000000e+00	0.000000000000000000e+00	0.000000000000000000e+00	0.000000000000000000e+00	0.000000000000000000e+00	0.000000000000000000e+00	0.000000000000000000e+00	0.000000000000000000e+00	0.000000000000000000e+00	0.000000000000000000e+00	0.000000000000000000e+00	0.000000000000000000e+00	0.000000000000000000e+00	0.000000000000000000e+00	0.000000000000000000e+00	0.000000000000000000e+00	0.000000000000000000e+00	0.000000000000000000e+00	0.000000000000000000e+00	0.000000000000000000e+00	0.000000000000000000e+00	0.000000000000000000e+00	0.000000000000000000e+00	0.000000000000000000e+00	0.000000000000000000e+00
[truncated: 50 more columns]
