# Supplementary material for: Molecular basis of XPF-ERCC1 targeting to SLX4-dependent DNA repair pathways
Source: Nat Commun. 2025 Dec 16;17:522. doi: 10.1038/s41467-025-67216-3 (PMC12804970; doi:10.1038/s41467-025-67216-3)
Supplement: Supplementary file 6 — Source data [file 41467_2025_67216_MOESM6_ESM.zip › Feng_etal_Source_Data/SupplementaryFig6b/ResEMXPFDNA34AOutglobalFSC.csv]

0.0	0.0	1.0
0.00510204081632653	0.00446427455359933	0.9999982713791276
0.01020408163265306	0.00892854910719866	0.9999907541934191
0.015306122448979591	0.01339282366079799	0.9999589299603221
0.02040816326530612	0.01785709821439732	0.9999017417915446
0.025510204081632654	0.02232137276799665	0.9998688921579728
0.030612244897959183	0.02678564732159598	0.9998561755948157
0.03571428571428571	0.031249921875195312	0.9997645977207557
0.04081632653061224	0.03571419642879464	0.99944372361411
0.04591836734693878	0.04017847098239397	0.9992271750089671
0.05102040816326531	0.0446427455359933	0.9990149366769717
0.05612244897959184	0.04910702008959263	0.9982895079685282
0.061224489795918366	0.05357129464319196	0.9968324524414961
0.0663265306122449	0.0580355691967913	0.9955582836326242
0.07142857142857142	0.062499843750390624	0.9959242106029943
0.07653061224489796	0.06696411830398996	0.9954850734428531
0.08163265306122448	0.07142839285758928	0.9942981103384462
0.08673469387755102	0.07589266741118862	0.9940730935868521
0.09183673469387756	0.08035694196478795	0.994443562854305
0.09693877551020408	0.08482121651838727	0.9948667190887945
0.10204081632653061	0.0892854910719866	0.994412700915037
0.10714285714285714	0.09374976562558593	0.9921384637788631
0.11224489795918367	0.09821404017918527	0.9900253474717847
0.11734693877551021	0.1026783147327846	0.9878971153697695
0.12244897959183673	0.10714258928638393	0.9841299364053029
0.12755102040816327	0.11160686383998326	0.9777787204121107
0.1326530612244898	0.1160711383935826	0.9722810689033534
0.1377551020408163	0.12053541294718191	0.966566876933656
0.14285714285714285	0.12499968750078125	0.9557654520879902
0.14795918367346939	0.12946396205438057	0.9446000542676294
0.15306122448979592	0.13392823660797992	0.9321904695818761
0.15816326530612246	0.13839251116157925	0.9207047416871941
0.16326530612244897	0.14285678571517857	0.9090497055726384
0.1683673469387755	0.1473210602687779	0.9036319161719448
0.17346938775510204	0.15178533482237724	0.8958443299205289
0.17857142857142858	0.15624960937597657	0.890058305765615
0.1836734693877551	0.1607138839295759	0.8877800649192515
0.18877551020408162	0.1651781584831752	0.8863635702848651
0.19387755102040816	0.16964243303677454	0.8787301320831493
0.1989795918367347	0.1741067075903739	0.8756068460069459
0.20408163265306123	0.1785709821439732	0.880749759483829
0.20918367346938777	0.18303525669757256	0.887325865302316
0.21428571428571427	0.18749953125117186	0.8936663151005197
0.2193877551020408	0.1919638058047712	0.896940251347752
0.22448979591836735	0.19642808035837053	0.8970411108907989
0.22959183673469388	0.20089235491196986	0.8996318450907844
0.23469387755102042	0.2053566294655692	0.8989953699710537
0.23979591836734693	0.2098209040191685	0.8907224368682899
0.24489795918367346	0.21428517857276785	0.872938646061365
0.25	0.21874945312636718	0.8531931716351129
0.25510204081632654	0.22321372767996653	0.8276131826587602
0.2602040816326531	0.22767800223356585	0.7971217356994984
0.2653061224489796	0.2321422767871652	0.7663262251970548
0.27040816326530615	0.23660655134076453	0.7314711231190417
0.2755102040816326	0.24107082589436382	0.7051498206320299
0.28061224489795916	0.24553510044796314	0.6690814625362076
0.2857142857142857	0.2499993750015625	0.6224947053659792
0.29081632653061223	0.2544636495551618	0.5688996554621789
0.29591836734693877	0.25892792410876114	0.5142698645274189
0.3010204081632653	0.26339219866236047	0.456022173014781
0.30612244897959184	0.26785647321595984	0.39260760775417275
0.3112244897959184	0.27232074776955917	0.3233735706780264
0.3163265306122449	0.2767850223231585	0.2562134312793557
0.32142857142857145	0.2812492968767578	0.22180549641123273
0.32653061224489793	0.28571357143035714	0.20643031337836631
0.33163265306122447	0.29017784598395646	0.19284207927959587
0.336734693877551	0.2946421205375558	0.16153697697586736
0.34183673469387754	0.2991063950911551	0.12302258708618163
0.3469387755102041	0.3035706696447545	0.09325435988795479
0.3520408163265306	0.3080349441983538	0.08537072917665141
0.35714285714285715	0.31249921875195313	0.06839801212955428
0.3622448979591837	0.31696349330555246	0.04280084182460773
0.3673469387755102	0.3214277678591518	0.023098345054497288
0.37244897959183676	0.32589204241275116	0.02159065369769795
0.37755102040816324	0.3303563169663504	0.00976278620190755
0.3826530612244898	0.33482059151994975	-0.0011734633367841885
0.3877551020408163	0.3392848660735491	-0.0034887591867600806
0.39285714285714285	0.34374914062714845	-9.070550160956268e-05
0.3979591836734694	0.3482134151807478	-0.00586265599082968
0.4030612244897959	0.3526776897343471	-0.01938436517374677
0.40816326530612246	0.3571419642879464	-0.024701016382569826
0.413265306122449	0.36160623884154575	-0.022074668086961034
0.41836734693877553	0.3660705133951451	-0.01107578277032817
0.42346938775510207	0.37053478794874445	-0.007073421193511346
0.42857142857142855	0.3749990625023437	-0.004652822856505996
0.4336734693877551	0.37946333705594304	0.005036660663270412
0.4387755102040816	0.3839276116095424	0.002070403535704735
0.44387755102040816	0.38839188616314174	0.0028054310675017214
0.4489795918367347	0.39285616071674107	0.00017276541264426022
0.45408163265306123	0.3973204352703404	-0.011836126788673348
0.45918367346938777	0.4017847098239397	-0.017023330755536137
0.4642857142857143	0.4062489843775391	-0.018064371837436043
0.46938775510204084	0.4107132589311384	-0.029177656149713585
0.4744897959183674	0.41517753348473774	-0.03146645520805688
0.47959183673469385	0.419641808038337	-0.015469888746459302
0.4846938775510204	0.4241060825919364	-0.009521575713381674
0.4897959183673469	0.4285703571455357	-0.0033514315997182484
0.49489795918367346	0.43303463169913503	0.00972539517069481
0.5	0.43749890625273435	0.016914048074451807
