# Supplementary material for: Molecular basis of XPF-ERCC1 targeting to SLX4-dependent DNA repair pathways
Source: Nat Commun. 2025 Dec 16;17:522. doi: 10.1038/s41467-025-67216-3 (PMC12804970; doi:10.1038/s41467-025-67216-3)
Supplement: Supplementary file 6 — Source data [file 41467_2025_67216_MOESM6_ESM.zip › Feng_etal_Source_Data/SupplementaryFig6b/histogram_values.lst]

0.27232074776955917
0.28571357143035714
0.2991063950911551
0.2991063950911551
0.27232074776955917
0.31696349330555246
0.2991063950911551
0.2767850223231585
0.2946421205375558
0.31696349330555246
0.31696349330555246
0.3035706696447545
0.28571357143035714
0.3214277678591518
0.3080349441983538
0.27232074776955917
0.3035706696447545
0.3214277678591518
0.31696349330555246
0.2544636495551618
0.27232074776955917
0.29017784598395646
0.3080349441983538
0.2991063950911551
0.2991063950911551
0.31696349330555246
0.3080349441983538
0.25892792410876114
0.2946421205375558
0.3214277678591518
0.3035706696447545
0.31696349330555246
0.2767850223231585
0.2991063950911551
0.2991063950911551
0.2767850223231585
0.3035706696447545
0.31696349330555246
0.3035706696447545
0.25892792410876114
0.2812492968767578
0.3080349441983538
0.31696349330555246
0.2991063950911551
0.2991063950911551
0.31696349330555246
0.31696349330555246
0.26785647321595984
0.2991063950911551
0.31696349330555246
0.27232074776955917
0.31696349330555246
0.2767850223231585
0.2946421205375558
0.2767850223231585
0.2946421205375558
0.2991063950911551
0.31249921875195313
0.2812492968767578
0.2767850223231585
0.3035706696447545
0.31696349330555246
0.31696349330555246
0.2991063950911551
0.31249921875195313
0.31696349330555246
0.31696349330555246
0.2991063950911551
0.3080349441983538
0.31249921875195313
0.26785647321595984
0.31249921875195313
0.2767850223231585
0.3080349441983538
0.29017784598395646
0.3035706696447545
0.2991063950911551
0.3080349441983538
0.2767850223231585
0.2767850223231585
0.31249921875195313
0.31249921875195313
0.31249921875195313
0.31249921875195313
0.31249921875195313
0.31249921875195313
0.31249921875195313
0.31249921875195313
0.31249921875195313
0.31249921875195313
0.2767850223231585
0.29017784598395646
0.27232074776955917
0.3080349441983538
0.2946421205375558
0.3080349441983538
0.2812492968767578
0.2812492968767578
0.2812492968767578
0.2812492968767578
