# Supplementary material for: Molecular basis of XPF-ERCC1 targeting to SLX4-dependent DNA repair pathways
Source: Nat Commun. 2025 Dec 16;17:522. doi: 10.1038/s41467-025-67216-3 (PMC12804970; doi:10.1038/s41467-025-67216-3)
Supplement: Supplementary file 6 — Source data [file 41467_2025_67216_MOESM6_ESM.zip › Feng_etal_Source_Data/SupplementaryFig6b/histogram_raw.csv]

1.000000000000000000e+00	1.000000000000000000e+00	1.000000000000000000e+00	1.000000000000000000e+00	1.000000000000000000e+00	1.000000000000000000e+00	1.000000000000000000e+00	1.000000000000000000e+00	1.000000000000000000e+00	1.000000000000000000e+00	1.000000000000000000e+00	1.000000000000000000e+00	1.000000000000000000e+00	1.000000000000000000e+00	1.000000000000000000e+00	1.000000000000000000e+00	1.000000000000000000e+00	1.000000000000000000e+00	1.000000000000000000e+00	1.000000000000000000e+00	1.000000000000000000e+00	1.000000000000000000e+00	1.000000000000000000e+00	1.000000000000000000e+00	1.000000000000000000e+00	1.000000000000000000e+00	1.000000000000000000e+00	1.000000000000000000e+00	1.000000000000000000e+00	1.000000000000000000e+00	1.000000000000000000e+00	1.000000000000000000e+00	1.000000000000000000e+00	1.000000000000000000e+00	1.000000000000000000e+00	1.000000000000000000e+00	1.000000000000000000e+00	1.000000000000000000e+00	1.000000000000000000e+00	1.000000000000000000e+00	1.000000000000000000e+00	1.000000000000000000e+00	1.000000000000000000e+00	1.000000000000000000e+00	1.000000000000000000e+00	1.000000000000000000e+00	1.000000000000000000e+00	1.000000000000000000e+00	1.000000000000000000e+00	1.000000000000000000e+00
9.999975562095642090e-01	9.999910593032836914e-01	9.999791979789733887e-01	9.999975562095642090e-01	9.999963641166687012e-01	9.999948740005493164e-01	9.999954700469970703e-01	9.999975562095642090e-01	9.999963641166687012e-01	9.999948740005493164e-01	9.999948740005493164e-01	9.999966025352478027e-01	9.999966025352478027e-01	9.999948740005493164e-01	9.999954700469970703e-01	9.999975562095642090e-01	9.999963641166687012e-01	9.999948740005493164e-01	9.999954700469970703e-01	9.999975562095642090e-01	9.999975562095642090e-01	9.999963641166687012e-01	9.999966025352478027e-01	9.999975562095642090e-01	9.999963641166687012e-01	9.999948740005493164e-01	9.999954700469970703e-01	9.999975562095642090e-01	9.999963641166687012e-01	9.999948740005493164e-01	9.999948740005493164e-01	9.999938011169433594e-01	9.999931454658508301e-01	9.999948740005493164e-01	9.999954700469970703e-01	9.999975562095642090e-01	9.999963641166687012e-01	9.999948740005493164e-01	9.999954700469970703e-01	9.999975562095642090e-01	9.999966025352478027e-01	9.999966025352478027e-01	9.999966025352478027e-01	9.999966025352478027e-01	9.999966025352478027e-01	9.999966025352478027e-01	9.999966025352478027e-01	9.999966025352478027e-01	9.999966025352478027e-01	9.999966025352478027e-01
9.999931454658508301e-01	9.999910593032836914e-01	9.999791979789733887e-01	9.999938011169433594e-01	9.999931454658508301e-01	9.999932646751403809e-01	9.998916983604431152e-01	9.999985098838806152e-01	9.999977350234985352e-01	9.999915957450866699e-01	9.999831914901733398e-01	9.999963641166687012e-01	9.999921321868896484e-01	9.999916553497314453e-01	9.999831914901733398e-01	9.999873042106628418e-01	9.999905824661254883e-01	9.999835491180419922e-01	9.999805688858032227e-01	9.999873042106628418e-01	9.999931454658508301e-01	9.999910593032836914e-01	9.999791979789733887e-01	9.999938011169433594e-01	9.999931454658508301e-01	9.999948740005493164e-01	9.999954700469970703e-01	9.999975562095642090e-01	9.999963641166687012e-01	9.999948740005493164e-01	9.999791979789733887e-01	9.999938011169433594e-01	9.999931454658508301e-01	9.999910593032836914e-01	9.999791979789733887e-01	9.999986886978149414e-01	9.999977350234985352e-01	9.999915957450866699e-01	9.998916983604431152e-01	9.999985098838806152e-01	9.999921321868896484e-01	9.999916553497314453e-01	9.999831914901733398e-01	9.999963641166687012e-01	9.999905824661254883e-01	9.999835491180419922e-01	9.999805688858032227e-01	9.999873042106628418e-01	9.999905824661254883e-01	9.999835491180419922e-01
9.999670386314392090e-01	9.999777078628540039e-01	9.999741911888122559e-01	9.999812841415405273e-01	9.999789595603942871e-01	9.999650716781616211e-01	9.999931454658508301e-01	9.998583793640136719e-01	9.993385076522827148e-01	9.999470114707946777e-01	9.999440908432006836e-01	9.999963641166687012e-01	9.999921321868896484e-01	9.999650716781616211e-01	9.999931454658508301e-01	9.999812841415405273e-01	9.999913573265075684e-01	9.999470114707946777e-01	9.999927282333374023e-01	9.999734759330749512e-01	9.999670386314392090e-01	9.999920129776000977e-01	9.999831914901733398e-01	9.999812841415405273e-01	9.999789595603942871e-01	9.999650716781616211e-01	9.999927282333374023e-01	9.999734759330749512e-01	9.999913573265075684e-01	9.999470114707946777e-01	9.999440908432006836e-01	9.999583959579467773e-01	9.999716877937316895e-01	9.999650716781616211e-01	9.999931454658508301e-01	9.999812841415405273e-01	9.999789595603942871e-01	9.999470114707946777e-01	9.999927282333374023e-01	9.999734759330749512e-01	9.999974370002746582e-01	9.999928474426269531e-01	9.999110698699951172e-01	9.999776482582092285e-01	9.999974370002746582e-01	9.999713897705078125e-01	9.999642968177795410e-01	9.999921321868896484e-01	9.999951124191284180e-01	9.999713897705078125e-01
9.998142123222351074e-01	9.996018409729003906e-01	9.999741911888122559e-01	9.999320507049560547e-01	9.996309280395507812e-01	9.998012781143188477e-01	9.999855756759643555e-01	9.998583793640136719e-01	9.993385076522827148e-01	9.999259114265441895e-01	9.999549984931945801e-01	9.999778270721435547e-01	9.997534751892089844e-01	9.997642636299133301e-01	9.999866485595703125e-01	9.998862743377685547e-01	9.998013377189636230e-01	9.998588562011718750e-01	9.999890327453613281e-01	9.998660683631896973e-01	9.999181032180786133e-01	9.994038343429565430e-01	9.999875426292419434e-01	9.999778270721435547e-01	9.998798370361328125e-01	9.997252821922302246e-01	9.999927282333374023e-01	9.998660683631896973e-01	9.997514486312866211e-01	9.998588562011718750e-01	9.999776482582092285e-01	9.999587535858154297e-01	9.999716877937316895e-01	9.997486472129821777e-01	9.999877810478210449e-01	9.998880028724670410e-01	9.995086789131164551e-01	9.998791813850402832e-01	9.999840259552001953e-01	9.998473525047302246e-01	9.999439716339111328e-01	9.998965263366699219e-01	9.999678730964660645e-01	9.997649192810058594e-01	9.999476075172424316e-01	9.999754428863525391e-01	9.999853372573852539e-01	9.999509453773498535e-01	9.999102354049682617e-01	9.998301267623901367e-01
9.996403455734252930e-01	9.998599886894226074e-01	9.999710321426391602e-01	9.999193549156188965e-01	9.999459385871887207e-01	9.998921155929565430e-01	9.999530911445617676e-01	9.996216297149658203e-01	9.997549653053283691e-01	9.999160766601562500e-01	9.999731183052062988e-01	9.998701810836791992e-01	9.999161958694458008e-01	9.999139308929443359e-01	9.999603033065795898e-01	9.998283982276916504e-01	9.999237656593322754e-01	9.999687671661376953e-01	9.999053478240966797e-01	9.997165799140930176e-01	9.998447299003601074e-01	9.999001622200012207e-01	9.999678134918212891e-01	9.999008178710937500e-01	9.999205470085144043e-01	9.999495744705200195e-01	9.999406933784484863e-01	9.997165799140930176e-01	9.999148845672607422e-01	9.999694228172302246e-01	9.999696612358093262e-01	9.999113082885742188e-01	9.998481273651123047e-01	9.999017119407653809e-01	9.999731779098510742e-01	9.998638629913330078e-01	9.999098181724548340e-01	9.998722076416015625e-01	9.999291300773620605e-01	9.994896054267883301e-01	9.999439716339111328e-01	9.999222159385681152e-01	9.999678134918212891e-01	9.997649192810058594e-01	9.999476075172424316e-01	9.999754428863525391e-01	9.999429583549499512e-01	9.999509453773498535e-01	9.999102354049682617e-01	9.998301267623901367e-01
9.999116063117980957e-01	9.996592998504638672e-01	9.999153017997741699e-01	9.998574256896972656e-01	9.999459385871887207e-01	9.998679161071777344e-01	9.999232888221740723e-01	9.998633265495300293e-01	9.996085166931152344e-01	9.997448325157165527e-01	9.999681115150451660e-01	9.996677637100219727e-01	9.998871684074401855e-01	9.999260902404785156e-01	9.999396800994873047e-01	9.997420310974121094e-01	9.997629523277282715e-01	9.999552965164184570e-01	9.997795224189758301e-01	9.997999072074890137e-01	9.998447299003601074e-01	9.998751878738403320e-01	9.999432563781738281e-01	9.999008178710937500e-01	9.998875856399536133e-01	9.999148249626159668e-01	9.998492002487182617e-01	9.997959136962890625e-01	9.997032880783081055e-01	9.999130964279174805e-01	9.999065995216369629e-01	9.998391270637512207e-01	9.999580979347229004e-01	9.998165965080261230e-01	9.999731779098510742e-01	9.998733401298522949e-01	9.997022747993469238e-01	9.998041987419128418e-01	9.999198913574218750e-01	9.997736215591430664e-01	9.998993873596191406e-01	9.999039173126220703e-01	9.999834299087524414e-01	9.997258186340332031e-01	9.999476075172424316e-01	9.999659657478332520e-01	9.999278783798217773e-01	9.996833801269531250e-01	9.997926950454711914e-01	9.999734759330749512e-01
9.999064803123474121e-01	9.994860291481018066e-01	9.997598528861999512e-01	9.998678565025329590e-01	9.997728466987609863e-01	9.997751116752624512e-01	9.998851418495178223e-01	9.998300671577453613e-01	9.994668364524841309e-01	9.995396137237548828e-01	9.998636245727539062e-01	9.998168945312500000e-01	9.998871684074401855e-01	9.995785951614379883e-01	9.998139142990112305e-01	9.998074769973754883e-01	9.997629523277282715e-01	9.999552965164184570e-01	9.998734593391418457e-01	9.997999072074890137e-01	9.999343752861022949e-01	9.993197917938232422e-01	9.998924732208251953e-01	9.998628497123718262e-01	9.996380805969238281e-01	9.996223449707031250e-01	9.997696280479431152e-01	9.998431205749511719e-01	9.988920092582702637e-01	9.998176693916320801e-01	9.997072219848632812e-01	9.998842477798461914e-01	9.999075531959533691e-01	9.997318387031555176e-01	9.996933937072753906e-01	9.998453855514526367e-01	9.994948506355285645e-01	9.997162818908691406e-01	9.999116659164428711e-01	9.998102784156799316e-01	9.998592138290405273e-01	9.992431998252868652e-01	9.999522566795349121e-01	9.998012781143188477e-01	9.997793436050415039e-01	9.998137950897216797e-01	9.999334216117858887e-01	9.998277425765991211e-01	9.993839263916015625e-01	9.999285340309143066e-01
9.994583725929260254e-01	9.994860291481018066e-01	9.990866780281066895e-01	9.998903274536132812e-01	9.995919466018676758e-01	9.997751116752624512e-01	9.994419217109680176e-01	9.995399713516235352e-01	9.992571473121643066e-01	9.994576573371887207e-01	9.995887279510498047e-01	9.998969435691833496e-01	9.997243285179138184e-01	9.992637634277343750e-01	9.990447163581848145e-01	9.996562004089355469e-01	9.993584156036376953e-01	9.995102882385253906e-01	9.997563958168029785e-01	9.996256828308105469e-01	9.995962977409362793e-01	9.990446567535400391e-01	9.993502497673034668e-01	9.998115301132202148e-01	9.995967745780944824e-01	9.994549155235290527e-01	9.993852376937866211e-01	9.996001124382019043e-01	9.989013671875000000e-01	9.997279644012451172e-01	9.993168115615844727e-01	9.999321103096008301e-01	9.993684291839599609e-01	9.995543360710144043e-01	9.988672733306884766e-01	9.997005462646484375e-01	9.995575547218322754e-01	9.994937181472778320e-01	9.996632933616638184e-01	9.994909167289733887e-01	9.996603727340698242e-01	9.985162019729614258e-01	9.995139837265014648e-01	9.995810985565185547e-01	9.997274875640869141e-01	9.992757439613342285e-01	9.992487430572509766e-01	9.996535181999206543e-01	9.990529417991638184e-01	9.995756745338439941e-01
9.988514780998229980e-01	9.992893934249877930e-01	9.995806217193603516e-01	9.996994137763977051e-01	9.994871616363525391e-01	9.995297789573669434e-01	9.994515180587768555e-01	9.993220567703247070e-01	9.993804097175598145e-01	9.993245601654052734e-01	9.989728927612304688e-01	9.998005032539367676e-01	9.995751976966857910e-01	9.990680217742919922e-01	9.994603991508483887e-01	9.991723299026489258e-01	9.996516108512878418e-01	9.991080164909362793e-01	9.996779561042785645e-01	9.989143013954162598e-01	9.990682005882263184e-01	9.992809295654296875e-01	9.994860291481018066e-01	9.997395873069763184e-01	9.997014999389648438e-01	9.991701245307922363e-01	9.994711279869079590e-01	9.989356398582458496e-01	9.995347261428833008e-01	9.990181326866149902e-01	9.993130564689636230e-01	9.998127222061157227e-01	9.991175532341003418e-01	9.994456171989440918e-01	9.988672733306884766e-01	9.995297789573669434e-01	9.995880126953125000e-01	9.994937181472778320e-01	9.996632933616638184e-01	9.988791346549987793e-01	9.990079402923583984e-01	9.987906813621520996e-01	9.990725517272949219e-01	9.991003870964050293e-01	9.997496008872985840e-01	9.985479116439819336e-01	9.994608163833618164e-01	9.985636472702026367e-01	9.993808269500732422e-01	9.983167052268981934e-01
9.981464743614196777e-01	9.992893934249877930e-01	9.989826083183288574e-01	9.994009733200073242e-01	9.994871616363525391e-01	9.994909167289733887e-01	9.995198845863342285e-01	9.993220567703247070e-01	9.993804097175598145e-01	9.992871880531311035e-01	9.993100762367248535e-01	9.997103214263916016e-01	9.992895126342773438e-01	9.985849261283874512e-01	9.996858835220336914e-01	9.988828897476196289e-01	9.995431900024414062e-01	9.988045096397399902e-01	9.997835159301757812e-01	9.981427192687988281e-01	9.981697201728820801e-01	9.992809295654296875e-01	9.994078874588012695e-01	9.994889497756958008e-01	9.993854761123657227e-01	9.991701245307922363e-01	9.994916915893554688e-01	9.983059167861938477e-01	9.989055991172790527e-01	9.990940690040588379e-01	9.985378980636596680e-01	9.997112751007080078e-01	9.988359212875366211e-01	9.991890192031860352e-01	9.991768002510070801e-01	9.991031289100646973e-01	9.990851879119873047e-01	9.992725253105163574e-01	9.996498227119445801e-01	9.976086020469665527e-01	9.986553788185119629e-01	9.984253048896789551e-01	9.996436238288879395e-01	9.995749592781066895e-01	9.995257258415222168e-01	9.986263513565063477e-01	9.998114705085754395e-01	9.980966448783874512e-01	9.989483952522277832e-01	9.987809062004089355e-01
9.968218803405761719e-01	9.965599775314331055e-01	9.990041851997375488e-01	9.984489083290100098e-01	9.985353350639343262e-01	9.993649125099182129e-01	9.995296597480773926e-01	9.966719150543212891e-01	9.923753142356872559e-01	9.990620613098144531e-01	9.995090961456298828e-01	9.994052648544311523e-01	9.982358217239379883e-01	9.982707500457763672e-01	9.996858835220336914e-01	9.977707862854003906e-01	9.979016184806823730e-01	9.992471933364868164e-01	9.993304610252380371e-01	9.964183568954467773e-01	9.972099065780639648e-01	9.977086782455444336e-01	9.996472597122192383e-01	9.990760087966918945e-01	9.984968900680541992e-01	9.988631606101989746e-01	9.995835423469543457e-01	9.967756867408752441e-01	9.952296614646911621e-01	9.993398785591125488e-01	9.985851049423217773e-01	9.993253946304321289e-01	9.984862208366394043e-01	9.991890192031860352e-01	9.993286728858947754e-01	9.991031289100646973e-01	9.974688887596130371e-01	9.992584586143493652e-01	9.992433190345764160e-01	9.952733516693115234e-01	9.980964660644531250e-01	9.980376958847045898e-01	9.996450543403625488e-01	9.995015859603881836e-01	9.986828565597534180e-01	9.984660148620605469e-01	9.996384382247924805e-01	9.981531500816345215e-01	9.964148998260498047e-01	9.993150234222412109e-01
9.968218803405761719e-01	9.921513795852661133e-01	9.986706376075744629e-01	9.966400265693664551e-01	9.966795444488525391e-01	9.976658821105957031e-01	9.984165430068969727e-01	9.926012158393859863e-01	9.904677867889404297e-01	9.983001947402954102e-01	9.990150928497314453e-01	9.981476068496704102e-01	9.972663521766662598e-01	9.970932006835937500e-01	9.989790916442871094e-01	9.939885139465332031e-01	9.943461418151855469e-01	9.990152716636657715e-01	9.982492923736572266e-01	9.911237359046936035e-01	9.956864118576049805e-01	9.951062798500061035e-01	9.991528391838073730e-01	9.965566396713256836e-01	9.970544576644897461e-01	9.986563324928283691e-01	9.987134337425231934e-01	9.893125295639038086e-01	9.925302863121032715e-01	9.989160895347595215e-01	9.983147978782653809e-01	9.984542131423950195e-01	9.961898922920227051e-01	9.938623309135437012e-01	9.989521503448486328e-01	9.941679835319519043e-01	9.935987591743469238e-01	9.983871579170227051e-01	9.978793859481811523e-01	9.887486100196838379e-01	9.965929985046386719e-01	9.978199601173400879e-01	9.990711808204650879e-01	9.979136586189270020e-01	9.980010390281677246e-01	9.987017512321472168e-01	9.989832043647766113e-01	9.867439866065979004e-01	9.965314269065856934e-01	9.986826777458190918e-01
9.918917417526245117e-01	9.900157451629638672e-01	9.966995716094970703e-01	9.930472373962402344e-01	9.958258867263793945e-01	9.955413341522216797e-01	9.961291551589965820e-01	9.888970255851745605e-01	9.952245354652404785e-01	9.964336752891540527e-01	9.988806843757629395e-01	9.951950907707214355e-01	9.959867596626281738e-01	9.925046563148498535e-01	9.981914758682250977e-01	9.815216660499572754e-01	9.963144659996032715e-01	9.982986450195312500e-01	9.983681440353393555e-01	9.846687912940979004e-01	9.941448569297790527e-01	9.946518540382385254e-01	9.985069036483764648e-01	9.923073649406433105e-01	9.971648454666137695e-01	9.970955252647399902e-01	9.975650906562805176e-01	9.827678799629211426e-01	9.945300817489624023e-01	9.984635114669799805e-01	9.968017935752868652e-01	9.972255825996398926e-01	9.934865832328796387e-01	9.902040958404541016e-01	9.972657561302185059e-01	9.911414384841918945e-01	9.954179525375366211e-01	9.973369240760803223e-01	9.953084588050842285e-01	9.881224036216735840e-01	9.965929985046386719e-01	9.949966669082641602e-01	9.990711808204650879e-01	9.901854991912841797e-01	9.980010390281677246e-01	9.979866743087768555e-01	9.985381364822387695e-01	9.867439866065979004e-01	9.965314269065856934e-01	9.986826777458190918e-01
9.908924102783203125e-01	9.940924048423767090e-01	9.956986308097839355e-01	9.945407509803771973e-01	9.949393868446350098e-01	9.966920614242553711e-01	9.949479103088378906e-01	9.863675236701965332e-01	9.971654415130615234e-01	9.961941838264465332e-01	9.990739226341247559e-01	9.946400523185729980e-01	9.961879253387451172e-01	9.956049323081970215e-01	9.978284835815429688e-01	9.843264818191528320e-01	9.980041384696960449e-01	9.985931515693664551e-01	9.976809024810791016e-01	9.826529622077941895e-01	9.904543161392211914e-01	9.946518540382385254e-01	9.981124997138977051e-01	9.910826086997985840e-01	9.971648454666137695e-01	9.977425932884216309e-01	9.975650906562805176e-01	9.827678799629211426e-01	9.945300817489624023e-01	9.984635114669799805e-01	9.964045882225036621e-01	9.972143173217773438e-01	9.927167296409606934e-01	9.949460029602050781e-01	9.947228431701660156e-01	9.887984395027160645e-01	9.968864321708679199e-01	9.973369240760803223e-01	9.953084588050842285e-01	9.864057302474975586e-01	9.915499091148376465e-01	9.962512850761413574e-01	9.991763234138488770e-01	9.897869825363159180e-01	9.976894259452819824e-01	9.985724687576293945e-01	9.985300302505493164e-01	9.804540276527404785e-01	9.981204271316528320e-01	9.988343715667724609e-01
9.881762862205505371e-01	9.968449473381042480e-01	9.954755306243896484e-01	9.945407509803771973e-01	9.946072697639465332e-01	9.980213642120361328e-01	9.951066970825195312e-01	9.786004424095153809e-01	9.968394041061401367e-01	9.961941838264465332e-01	9.990739226341247559e-01	9.946400523185729980e-01	9.931538105010986328e-01	9.977105855941772461e-01	9.973388910293579102e-01	9.889265894889831543e-01	9.980041384696960449e-01	9.983287453651428223e-01	9.966347813606262207e-01	9.840902090072631836e-01	9.879432916641235352e-01	9.977998137474060059e-01	9.981911182403564453e-01	9.947095513343811035e-01	9.956107735633850098e-01	9.982056617736816406e-01	9.965030550956726074e-01	9.851846694946289062e-01	9.984207153320312500e-01	9.983905553817749023e-01	9.960837364196777344e-01	9.968168735504150391e-01	9.936488866806030273e-01	9.976728558540344238e-01	9.950025677680969238e-01	9.894617199897766113e-01	9.963996410369873047e-01	9.980525374412536621e-01	9.957030415534973145e-01	9.822441339492797852e-01	9.930754899978637695e-01	9.985045194625854492e-01	9.986990094184875488e-01	9.923445582389831543e-01	9.968256950378417969e-01	9.983278512954711914e-01	9.980224370956420898e-01	9.885227680206298828e-01	9.984005689620971680e-01	9.985007047653198242e-01
9.847565293312072754e-01	9.953081607818603516e-01	9.932013154029846191e-01	9.949672222137451172e-01	9.928559064865112305e-01	9.966973066329956055e-01	9.969921112060546875e-01	9.757937788963317871e-01	9.940946102142333984e-01	9.952822923660278320e-01	9.970821142196655273e-01	9.968789219856262207e-01	9.947355389595031738e-01	9.977551102638244629e-01	9.980940222740173340e-01	9.905893206596374512e-01	9.973673820495605469e-01	9.969885349273681641e-01	9.979100823402404785e-01	9.860771894454956055e-01	9.916832447052001953e-01	9.968413710594177246e-01	9.977755546569824219e-01	9.946418404579162598e-01	9.956796765327453613e-01	9.973677992820739746e-01	9.976445436477661133e-01	9.871786832809448242e-01	9.976211786270141602e-01	9.969233274459838867e-01	9.937253594398498535e-01	9.978852868080139160e-01	9.903526902198791504e-01	9.971484541893005371e-01	9.962234497070312500e-01	9.877560734748840332e-01	9.948952198028564453e-01	9.973872303962707520e-01	9.971617460250854492e-01	9.728172421455383301e-01	9.959183931350708008e-01	9.978815317153930664e-01	9.982495903968811035e-01	9.948738217353820801e-01	9.966544508934020996e-01	9.976930618286132812e-01	9.983792304992675781e-01	9.939477443695068359e-01	9.979386925697326660e-01	9.976571798324584961e-01
9.860684275627136230e-01	9.919053912162780762e-01	9.946994781494140625e-01	9.936366081237792969e-01	9.929689168930053711e-01	9.966973066329956055e-01	9.948449134826660156e-01	9.831292629241943359e-01	9.935389757156372070e-01	9.954631924629211426e-01	9.959080815315246582e-01	9.966128468513488770e-01	9.963344931602478027e-01	9.953135251998901367e-01	9.960119128227233887e-01	9.906781315803527832e-01	9.972366690635681152e-01	9.960078001022338867e-01	9.961672425270080566e-01	9.894918799400329590e-01	9.940141439437866211e-01	9.930660724639892578e-01	9.952434301376342773e-01	9.943480491638183594e-01	9.971668124198913574e-01	9.954084753990173340e-01	9.960529804229736328e-01	9.890646338462829590e-01	9.977608919143676758e-01	9.965541362762451172e-01	9.963193535804748535e-01	9.969971179962158203e-01	9.918290972709655762e-01	9.956692457199096680e-01	9.946221709251403809e-01	9.873335361480712891e-01	9.949310421943664551e-01	9.971340298652648926e-01	9.939183592796325684e-01	9.829610586166381836e-01	9.957211017608642578e-01	9.957606792449951172e-01	9.983421564102172852e-01	9.937626719474792480e-01	9.972183108329772949e-01	9.972634315490722656e-01	9.984841942787170410e-01	9.922020435333251953e-01	9.974264502525329590e-01	9.973897933959960938e-01
9.866541624069213867e-01	9.958028197288513184e-01	9.966130852699279785e-01	9.952957630157470703e-01	9.945147037506103516e-01	9.965512156486511230e-01	9.903211593627929688e-01	9.892265200614929199e-01	9.970490336418151855e-01	9.968310594558715820e-01	9.975540637969970703e-01	9.964977502822875977e-01	9.961211085319519043e-01	9.933910965919494629e-01	9.968786835670471191e-01	9.914913177490234375e-01	9.977075457572937012e-01	9.949542284011840820e-01	9.931941628456115723e-01	9.916626214981079102e-01	9.947851896286010742e-01	9.939663410186767578e-01	9.964903593063354492e-01	9.930343031883239746e-01	9.969703555107116699e-01	9.954084753990173340e-01	9.951461553573608398e-01	9.902613759040832520e-01	9.977608919143676758e-01	9.965763688087463379e-01	9.963193535804748535e-01	9.969971179962158203e-01	9.916671514511108398e-01	9.958284497261047363e-01	9.938805699348449707e-01	9.902458786964416504e-01	9.949310421943664551e-01	9.977062344551086426e-01	9.892939925193786621e-01	9.874421358108520508e-01	9.956864118576049805e-01	9.948185086250305176e-01	9.981433749198913574e-01	9.935302138328552246e-01	9.971604943275451660e-01	9.961166977882385254e-01	9.983336329460144043e-01	9.926666617393493652e-01	9.974390268325805664e-01	9.972746968269348145e-01
9.880616068840026855e-01	9.958028197288513184e-01	9.962927699089050293e-01	9.950248599052429199e-01	9.945508241653442383e-01	9.969734549522399902e-01	9.943082928657531738e-01	9.890717864036560059e-01	9.966508746147155762e-01	9.965944290161132812e-01	9.974522590637207031e-01	9.950176477432250977e-01	9.951915740966796875e-01	9.938805103302001953e-01	9.971700310707092285e-01	9.913868904113769531e-01	9.970461130142211914e-01	9.951062798500061035e-01	9.958885312080383301e-01	9.918775558471679688e-01	9.943233132362365723e-01	9.941091537475585938e-01	9.968635439872741699e-01	9.917443990707397461e-01	9.963337779045104980e-01	9.945114254951477051e-01	9.967629909515380859e-01	9.904260039329528809e-01	9.973191022872924805e-01	9.964387416839599609e-01	9.959990978240966797e-01	9.960093498229980469e-01	9.894313216209411621e-01	9.951083064079284668e-01	9.953651428222656250e-01	9.902839660644531250e-01	9.966049790382385254e-01	9.967581033706665039e-01	9.961484074592590332e-01	9.885494709014892578e-01	9.958668351173400879e-01	9.937375783920288086e-01	9.984662532806396484e-01	9.948286414146423340e-01	9.970988631248474121e-01	9.964100122451782227e-01	9.979134202003479004e-01	9.938305020332336426e-01	9.972475171089172363e-01	9.976220726966857910e-01
9.870107769966125488e-01	9.945636987686157227e-01	9.941650629043579102e-01	9.943082332611083984e-01	9.922837018966674805e-01	9.958742260932922363e-01	9.958315491676330566e-01	9.904664754867553711e-01	9.949866533279418945e-01	9.958395361900329590e-01	9.969947338104248047e-01	9.944535493850708008e-01	9.925093054771423340e-01	9.935247302055358887e-01	9.971700310707092285e-01	9.932121634483337402e-01	9.959758520126342773e-01	9.960634112358093262e-01	9.966565370559692383e-01	9.920209646224975586e-01	9.918093085289001465e-01	9.912676811218261719e-01	9.963198900222778320e-01	9.941310286521911621e-01	9.945482015609741211e-01	9.950308799743652344e-01	9.966022968292236328e-01	9.928751587867736816e-01	9.956391453742980957e-01	9.968448281288146973e-01	9.920050501823425293e-01	9.950568675994873047e-01	9.883384108543395996e-01	9.917501211166381836e-01	9.948029518127441406e-01	9.932194352149963379e-01	9.954984188079833984e-01	9.959005713462829590e-01	9.974094629287719727e-01	9.886688590049743652e-01	9.949351549148559570e-01	9.943065047264099121e-01	9.984027147293090820e-01	9.947394728660583496e-01	9.959808588027954102e-01	9.969369769096374512e-01	9.975168704986572266e-01	9.951776862144470215e-01	9.959926009178161621e-01	9.981822371482849121e-01
9.851159453392028809e-01	9.902983307838439941e-01	9.893060326576232910e-01	9.943082332611083984e-01	9.912409186363220215e-01	9.943301677703857422e-01	9.949823617935180664e-01	9.845470190048217773e-01	9.927027225494384766e-01	9.958395361900329590e-01	9.961981773376464844e-01	9.931835532188415527e-01	9.899098277091979980e-01	9.900100231170654297e-01	9.948065280914306641e-01	9.862064123153686523e-01	9.947729706764221191e-01	9.958513379096984863e-01	9.957249164581298828e-01	9.871913194656372070e-01	9.868109226226806641e-01	9.871873259544372559e-01	9.950481653213500977e-01	9.911610484123229980e-01	9.916770458221435547e-01	9.950308799743652344e-01	9.946964979171752930e-01	9.849547147750854492e-01	9.956391453742980957e-01	9.951676726341247559e-01	9.920050501823425293e-01	9.950568675994873047e-01	9.874838590621948242e-01	9.891504049301147461e-01	9.931319355964660645e-01	9.882223606109619141e-01	9.949693083763122559e-01	9.931648969650268555e-01	9.956443309783935547e-01	9.808575510978698730e-01	9.920982122421264648e-01	9.925109148025512695e-01	9.973691105842590332e-01	9.921615719795227051e-01	9.913870692253112793e-01	9.956892132759094238e-01	9.952344894409179688e-01	9.899260997772216797e-01	9.944366216659545898e-01	9.950591325759887695e-01
9.792002439498901367e-01	9.864344000816345215e-01	9.873914122581481934e-01	9.876404404640197754e-01	9.880707263946533203e-01	9.939163327217102051e-01	9.933074712753295898e-01	9.778640866279602051e-01	9.910698533058166504e-01	9.935581684112548828e-01	9.945718050003051758e-01	9.916561245918273926e-01	9.840723872184753418e-01	9.879800081253051758e-01	9.963490366935729980e-01	9.833515882492065430e-01	9.939950108528137207e-01	9.948140978813171387e-01	9.948719143867492676e-01	9.768856167793273926e-01	9.769071936607360840e-01	9.840145111083984375e-01	9.951368570327758789e-01	9.901816248893737793e-01	9.890308976173400879e-01	9.917199611663818359e-01	9.947966933250427246e-01	9.787936806678771973e-01	9.951122999191284180e-01	9.948212504386901855e-01	9.901337027549743652e-01	9.930635690689086914e-01	9.794875383377075195e-01	9.872222542762756348e-01	9.925299286842346191e-01	9.818329215049743652e-01	9.926177859306335449e-01	9.938570261001586914e-01	9.932050704956054688e-01	9.720181226730346680e-01	9.840278029441833496e-01	9.898683428764343262e-01	9.964792728424072266e-01	9.921615719795227051e-01	9.913870692253112793e-01	9.927408695220947266e-01	9.952344894409179688e-01	9.899260997772216797e-01	9.944366216659545898e-01	9.950591325759887695e-01
9.792002439498901367e-01	9.845787882804870605e-01	9.873914122581481934e-01	9.867920279502868652e-01	9.842270016670227051e-01	9.931647777557373047e-01	9.905015826225280762e-01	9.709423184394836426e-01	9.908750653266906738e-01	9.910191893577575684e-01	9.947991371154785156e-01	9.871934056282043457e-01	9.764186143875122070e-01	9.846070408821105957e-01	9.964579939842224121e-01	9.732077121734619141e-01	9.937683343887329102e-01	9.938753247261047363e-01	9.942887425422668457e-01	9.446128606796264648e-01	9.655777215957641602e-01	9.833024740219116211e-01	9.949936270713806152e-01	9.836838841438293457e-01	9.884953498840332031e-01	9.905351400375366211e-01	9.950186610221862793e-01	9.691476225852966309e-01	9.943977594375610352e-01	9.946596622467041016e-01	9.850233197212219238e-01	9.930635690689086914e-01	9.703595042228698730e-01	9.868991374969482422e-01	9.897508025169372559e-01	9.774772524833679199e-01	9.920437335968017578e-01	9.944092035293579102e-01	9.901763796806335449e-01	9.631142616271972656e-01	9.764003753662109375e-01	9.897323846817016602e-01	9.972479939460754395e-01	9.860782027244567871e-01	9.891573786735534668e-01	9.902787208557128906e-01	9.953464269638061523e-01	9.727048873901367188e-01	9.941254854202270508e-01	9.938830733299255371e-01
9.459133744239807129e-01	9.844122529029846191e-01	9.861310124397277832e-01	9.877077937126159668e-01	9.819082617759704590e-01	9.905411005020141602e-01	9.828165769577026367e-01	9.630050063133239746e-01	9.897478818893432617e-01	9.907357096672058105e-01	9.948955178260803223e-01	9.835402369499206543e-01	9.764186143875122070e-01	9.826482534408569336e-01	9.948107600212097168e-01	9.732077121734619141e-01	9.907714724540710449e-01	9.938753247261047363e-01	9.942887425422668457e-01	9.446128606796264648e-01	9.428930282592773438e-01	9.811223149299621582e-01	9.941380620002746582e-01	9.761166572570800781e-01	9.833260774612426758e-01	9.878834486007690430e-01	9.926112890243530273e-01	9.590488076210021973e-01	9.938230514526367188e-01	9.958374500274658203e-01	9.852123856544494629e-01	9.922703504562377930e-01	9.632955789566040039e-01	9.862024784088134766e-01	9.907621145248413086e-01	9.751175045967102051e-01	9.916632175445556641e-01	9.940668940544128418e-01	9.853521585464477539e-01	9.471505284309387207e-01	9.665579199790954590e-01	9.873448610305786133e-01	9.962086081504821777e-01	9.790796637535095215e-01	9.843848943710327148e-01	9.884951710700988770e-01	9.945832490921020508e-01	9.639623761177062988e-01	9.920448064804077148e-01	9.941269755363464355e-01
9.439026713371276855e-01	9.833754897117614746e-01	9.829795956611633301e-01	9.793778657913208008e-01	9.796761870384216309e-01	9.885028600692749023e-01	9.784485697746276855e-01	9.469811916351318359e-01	9.883861541748046875e-01	9.894300103187561035e-01	9.925374984741210938e-01	9.807710647583007812e-01	9.701860547065734863e-01	9.778375029563903809e-01	9.902858734130859375e-01	9.401671290397644043e-01	9.887837767601013184e-01	9.933989048004150391e-01	9.890767931938171387e-01	9.270950555801391602e-01	9.428930282592773438e-01	9.793474674224853516e-01	9.941380620002746582e-01	9.646602869033813477e-01	9.839468598365783691e-01	9.886362552642822266e-01	9.926112890243530273e-01	9.426969289779663086e-01	9.925807714462280273e-01	9.952126741409301758e-01	9.840862154960632324e-01	9.881961941719055176e-01	9.706991314888000488e-01	9.878874421119689941e-01	9.853943586349487305e-01	9.678300619125366211e-01	9.903378486633300781e-01	9.940668940544128418e-01	9.853521585464477539e-01	9.279034733772277832e-01	9.657940864562988281e-01	9.817957878112792969e-01	9.936362504959106445e-01	9.717586636543273926e-01	9.837070703506469727e-01	9.871582984924316406e-01	9.918608069419860840e-01	9.551606178283691406e-01	9.883840084075927734e-01	9.932951331138610840e-01
9.447551369667053223e-01	9.756242632865905762e-01	9.743308424949645996e-01	9.793002605438232422e-01	9.796761870384216309e-01	9.904530644416809082e-01	9.764146804809570312e-01	9.276872277259826660e-01	9.786785840988159180e-01	9.916657805442810059e-01	9.947068095207214355e-01	9.827142953872680664e-01	9.710600972175598145e-01	9.730131626129150391e-01	9.902871251106262207e-01	9.297950863838195801e-01	9.813728332519531250e-01	9.937508702278137207e-01	9.905812144279479980e-01	9.105528593063354492e-01	9.362409114837646484e-01	9.676632881164550781e-01	9.902821779251098633e-01	9.620770812034606934e-01	9.788335561752319336e-01	9.886795878410339355e-01	9.889587163925170898e-01	9.232503771781921387e-01	9.862000346183776855e-01	9.955555796623229980e-01	9.852849245071411133e-01	9.838415980339050293e-01	9.737490415573120117e-01	9.827655553817749023e-01	9.747962951660156250e-01	9.572402238845825195e-01	9.872000813484191895e-01	9.939607381820678711e-01	9.851763844490051270e-01	9.052026867866516113e-01	9.666759371757507324e-01	9.744051098823547363e-01	9.925687313079833984e-01	9.683001041412353516e-01	9.810391068458557129e-01	9.853885173797607422e-01	9.908031225204467773e-01	9.546124339103698730e-01	9.814957380294799805e-01	9.929828643798828125e-01
9.287227392196655273e-01	9.641902446746826172e-01	9.677427411079406738e-01	9.729703664779663086e-01	9.697148203849792480e-01	9.899537563323974609e-01	9.718629717826843262e-01	8.836359977722167969e-01	9.654604792594909668e-01	9.887993931770324707e-01	9.939917922019958496e-01	9.833707213401794434e-01	9.608986973762512207e-01	9.723533987998962402e-01	9.911075234413146973e-01	9.363192319869995117e-01	9.742029905319213867e-01	9.888746142387390137e-01	9.907370209693908691e-01	9.185523986816406250e-01	9.321601390838623047e-01	9.620457887649536133e-01	9.900066256523132324e-01	9.657684564590454102e-01	9.698408842086791992e-01	9.825406670570373535e-01	9.883270263671875000e-01	9.259940385818481445e-01	9.773622155189514160e-01	9.932775497436523438e-01	9.705166816711425781e-01	9.803523421287536621e-01	9.596051573753356934e-01	9.792410135269165039e-01	9.706884622573852539e-01	9.458533525466918945e-01	9.827607870101928711e-01	9.926410317420959473e-01	9.832752943038940430e-01	8.911482691764831543e-01	9.628745317459106445e-01	9.647827148437500000e-01	9.927743077278137207e-01	9.675896167755126953e-01	9.781742095947265625e-01	9.798146486282348633e-01	9.905346632003784180e-01	9.518030881881713867e-01	9.760549068450927734e-01	9.901260137557983398e-01
8.873187303543090820e-01	9.489537477493286133e-01	9.613707661628723145e-01	9.700474739074707031e-01	9.520174860954284668e-01	9.829576611518859863e-01	9.685931801795959473e-01	8.836359977722167969e-01	9.530922174453735352e-01	9.789818525314331055e-01	9.894633889198303223e-01	9.729780554771423340e-01	9.608986973762512207e-01	9.665676355361938477e-01	9.869023561477661133e-01	9.157977104187011719e-01	9.642000198364257812e-01	9.844585657119750977e-01	9.855431914329528809e-01	8.842567801475524902e-01	8.891374468803405762e-01	9.545533061027526855e-01	9.856374859809875488e-01	9.581398963928222656e-01	9.556987285614013672e-01	9.621211886405944824e-01	9.843954443931579590e-01	8.990300893783569336e-01	9.641584753990173340e-01	9.884138107299804688e-01	9.705166816711425781e-01	9.768934845924377441e-01	9.240170717239379883e-01	9.725204110145568848e-01	9.659713506698608398e-01	9.458533525466918945e-01	9.695946574211120605e-01	9.857288002967834473e-01	9.775186777114868164e-01	8.328691124916076660e-01	9.474294185638427734e-01	9.659140706062316895e-01	9.912340044975280762e-01	9.502745866775512695e-01	9.697034955024719238e-01	9.757010340690612793e-01	9.880933761596679688e-01	9.274885654449462891e-01	9.719495773315429688e-01	9.865120649337768555e-01
8.145307302474975586e-01	9.136425256729125977e-01	9.603685140609741211e-01	9.554561972618103027e-01	9.342703819274902344e-01	9.688896536827087402e-01	9.659954309463500977e-01	8.335513472557067871e-01	9.503266215324401855e-01	9.714047908782958984e-01	9.887517094612121582e-01	9.555155634880065918e-01	9.058291316032409668e-01	9.520573616027832031e-01	9.867298603057861328e-01	8.979791998863220215e-01	9.569780230522155762e-01	9.817978143692016602e-01	9.803468585014343262e-01	8.527041077613830566e-01	8.475227355957031250e-01	9.440990090370178223e-01	9.856374859809875488e-01	9.342575669288635254e-01	9.556987285614013672e-01	9.621211886405944824e-01	9.806186556816101074e-01	8.679903745651245117e-01	9.524990320205688477e-01	9.884138107299804688e-01	9.685416817665100098e-01	9.727833271026611328e-01	8.817006945610046387e-01	9.539703130722045898e-01	9.701199531555175781e-01	9.161429405212402344e-01	9.513749480247497559e-01	9.745254516601562500e-01	9.721468687057495117e-01	8.071099519729614258e-01	9.429461956024169922e-01	9.644963741302490234e-01	9.890940785408020020e-01	9.360268115997314453e-01	9.628999829292297363e-01	9.750011563301086426e-01	9.869014024734497070e-01	9.210033416748046875e-01	9.687508344650268555e-01	9.828155040740966797e-01
8.132832050323486328e-01	9.136425256729125977e-01	9.462459087371826172e-01	9.577391743659973145e-01	9.201424717903137207e-01	9.666863083839416504e-01	9.576429724693298340e-01	7.465183734893798828e-01	9.429298639297485352e-01	9.608610868453979492e-01	9.843851923942565918e-01	9.639346003532409668e-01	9.005514383316040039e-01	9.446674585342407227e-01	9.834190607070922852e-01	8.459851741790771484e-01	9.544712901115417480e-01	9.832832217216491699e-01	9.772256612777709961e-01	7.748612165451049805e-01	8.114165663719177246e-01	9.281777739524841309e-01	9.779287576675415039e-01	9.291299581527709961e-01	9.408465623855590820e-01	9.654123783111572266e-01	9.763583540916442871e-01	7.818495035171508789e-01	9.468962550163269043e-01	9.797450900077819824e-01	9.484016895294189453e-01	9.776454567909240723e-01	8.680667281150817871e-01	9.326505064964294434e-01	9.650598168373107910e-01	8.531008362770080566e-01	9.363581538200378418e-01	9.745254516601562500e-01	9.721468687057495117e-01	7.201239466667175293e-01	9.168002605438232422e-01	9.624745845794677734e-01	9.853467345237731934e-01	9.390680193901062012e-01	9.570501446723937988e-01	9.738773107528686523e-01	9.809306263923645020e-01	8.923494219779968262e-01	9.693298339843750000e-01	9.825162887573242188e-01
7.798599004745483398e-01	8.952198028564453125e-01	9.028578400611877441e-01	9.516644477844238281e-01	9.250556230545043945e-01	9.701045751571655273e-01	9.505794644355773926e-01	6.505519747734069824e-01	9.403440952301025391e-01	9.495397210121154785e-01	9.720388650894165039e-01	9.629730582237243652e-01	8.695014119148254395e-01	9.390286207199096680e-01	9.702908396720886230e-01	8.370286822319030762e-01	9.511291384696960449e-01	9.850611090660095215e-01	9.750775098800659180e-01	7.573337554931640625e-01	7.706264853477478027e-01	9.176893830299377441e-01	9.570560455322265625e-01	9.308398365974426270e-01	9.325314164161682129e-01	9.744740128517150879e-01	9.698505997657775879e-01	7.430112361907958984e-01	9.481370449066162109e-01	9.783455729484558105e-01	9.288539290428161621e-01	9.755961894989013672e-01	8.809685707092285156e-01	9.170085191726684570e-01	9.391092061996459961e-01	7.916320562362670898e-01	9.342658519744873047e-01	9.710056781768798828e-01	9.596057534217834473e-01	6.596953868865966797e-01	9.168002605438232422e-01	9.624745845794677734e-01	9.818050265312194824e-01	9.288198947906494141e-01	9.509156942367553711e-01	9.716545343399047852e-01	9.809306263923645020e-01	8.923494219779968262e-01	9.693298339843750000e-01	9.825162887573242188e-01
7.612839937210083008e-01	8.897184133529663086e-01	8.833640217781066895e-01	9.484401941299438477e-01	9.212298989295959473e-01	9.728639125823974609e-01	9.444895982742309570e-01	6.697331070899963379e-01	9.402531981468200684e-01	9.374912381172180176e-01	9.720388650894165039e-01	9.538658857345581055e-01	8.695014119148254395e-01	9.348333477973937988e-01	9.634140133857727051e-01	8.370286822319030762e-01	9.511747360229492188e-01	9.850611090660095215e-01	9.715285897254943848e-01	7.573337554931640625e-01	7.922570705413818359e-01	8.962118625640869141e-01	9.586600065231323242e-01	9.106280207633972168e-01	9.283250570297241211e-01	9.617757201194763184e-01	9.657849073410034180e-01	7.261143326759338379e-01	9.494228363037109375e-01	9.765844345092773438e-01	9.308161139488220215e-01	9.717786312103271484e-01	8.769963979721069336e-01	9.170085191726684570e-01	9.190216660499572754e-01	7.916320562362670898e-01	9.342658519744873047e-01	9.718167781829833984e-01	9.612449407577514648e-01	6.724690794944763184e-01	8.861137628555297852e-01	9.495028853416442871e-01	9.765352606773376465e-01	9.267286062240600586e-01	9.534668326377868652e-01	9.609298110008239746e-01	9.766984581947326660e-01	8.588675260543823242e-01	9.619656205177307129e-01	9.775844812393188477e-01
7.748311161994934082e-01	9.002816677093505859e-01	9.113103151321411133e-01	9.227374792098999023e-01	9.173102974891662598e-01	9.725042581558227539e-01	9.388213753700256348e-01	6.674971580505371094e-01	9.383847117424011230e-01	9.485129117965698242e-01	9.670819640159606934e-01	9.348567724227905273e-01	8.725989460945129395e-01	9.321909546852111816e-01	9.609961509704589844e-01	7.989090085029602051e-01	9.520821571350097656e-01	9.707872867584228516e-01	9.703469872474670410e-01	7.710546851158142090e-01	8.119212388992309570e-01	8.962118625640869141e-01	9.586600065231323242e-01	8.910927772521972656e-01	9.243060350418090820e-01	9.542766809463500977e-01	9.601017236709594727e-01	7.261143326759338379e-01	9.494228363037109375e-01	9.758194684982299805e-01	9.338173866271972656e-01	9.642115235328674316e-01	8.807711601257324219e-01	9.410590529441833496e-01	9.340928196907043457e-01	7.567446827888488770e-01	9.384674429893493652e-01	9.723280072212219238e-01	9.510299563407897949e-01	6.961964368820190430e-01	8.900560140609741211e-01	9.261925220489501953e-01	9.745326638221740723e-01	9.180671572685241699e-01	9.515574574470520020e-01	9.457648992538452148e-01	9.780877828598022461e-01	8.547449707984924316e-01	9.527623653411865234e-01	9.695746302604675293e-01
7.811178565025329590e-01	8.969840407371520996e-01	9.071573019027709961e-01	9.165526628494262695e-01	9.173102974891662598e-01	9.690442085266113281e-01	8.963007926940917969e-01	6.674971580505371094e-01	9.121953845024108887e-01	9.379426240921020508e-01	9.667453169822692871e-01	9.361938238143920898e-01	8.531760573387145996e-01	9.260880351066589355e-01	9.612935781478881836e-01	8.064836859703063965e-01	9.364035725593566895e-01	9.650730490684509277e-01	9.646795988082885742e-01	7.604690790176391602e-01	8.208487033843994141e-01	8.877538442611694336e-01	9.554952383041381836e-01	8.822846412658691406e-01	8.961764574050903320e-01	9.502357244491577148e-01	9.522143006324768066e-01	7.339325547218322754e-01	9.280894398689270020e-01	9.693408608436584473e-01	9.330561161041259766e-01	9.487573504447937012e-01	8.684411048889160156e-01	9.479130506515502930e-01	9.245849251747131348e-01	7.677956819534301758e-01	9.249652028083801270e-01	9.595705270767211914e-01	9.295029640197753906e-01	7.149702906608581543e-01	8.820710778236389160e-01	9.151764512062072754e-01	9.774761199951171875e-01	9.077900648117065430e-01	9.408274292945861816e-01	9.328158497810363770e-01	9.806205034255981445e-01	8.450593948364257812e-01	9.379228353500366211e-01	9.642856717109680176e-01
7.973653078079223633e-01	9.184056520462036133e-01	8.958845138549804688e-01	9.074262380599975586e-01	8.919722437858581543e-01	9.580982327461242676e-01	9.124060273170471191e-01	6.463884115219116211e-01	9.000737667083740234e-01	9.187321662902832031e-01	9.527127146720886230e-01	9.351181387901306152e-01	8.476526141166687012e-01	9.196680188179016113e-01	9.565901756286621094e-01	8.166692256927490234e-01	9.110755324363708496e-01	9.444416761398315430e-01	9.627550840377807617e-01	7.614976763725280762e-01	8.204560875892639160e-01	8.887166380882263184e-01	9.470329880714416504e-01	9.030699729919433594e-01	8.828483223915100098e-01	9.379860758781433105e-01	9.579074978828430176e-01	7.311419248580932617e-01	9.008992314338684082e-01	9.545167088508605957e-01	9.077510237693786621e-01	9.474737644195556641e-01	8.629503250122070312e-01	9.479130506515502930e-01	9.245849251747131348e-01	8.025211691856384277e-01	9.156984090805053711e-01	9.595705270767211914e-01	9.267234802246093750e-01	6.788393855094909668e-01	8.608810901641845703e-01	8.949261307716369629e-01	9.772366881370544434e-01	9.052464365959167480e-01	9.037775397300720215e-01	9.195151925086975098e-01	9.791639447212219238e-01	8.535312414169311523e-01	9.145835041999816895e-01	9.598267674446105957e-01
7.973653078079223633e-01	9.184056520462036133e-01	8.884342908859252930e-01	9.138756394386291504e-01	8.809001445770263672e-01	9.581257104873657227e-01	9.124060273170471191e-01	6.518020629882812500e-01	8.935217261314392090e-01	9.127262234687805176e-01	9.373496174812316895e-01	9.303075671195983887e-01	8.286097049713134766e-01	9.132724404335021973e-01	9.578501582145690918e-01	8.286340236663818359e-01	9.056051969528198242e-01	9.461585879325866699e-01	9.671260118484497070e-01	7.294220924377441406e-01	7.929955124855041504e-01	8.436021208763122559e-01	9.433408975601196289e-01	8.908527493476867676e-01	8.790094852447509766e-01	9.298437237739562988e-01	9.638847112655639648e-01	7.440040707588195801e-01	8.781989812850952148e-01	9.507511258125305176e-01	8.930068612098693848e-01	9.497423768043518066e-01	8.453848361968994141e-01	9.438325166702270508e-01	9.391804933547973633e-01	8.207367062568664551e-01	9.050399065017700195e-01	9.552441835403442383e-01	9.586949944496154785e-01	6.759322881698608398e-01	8.365150690078735352e-01	8.887475132942199707e-01	9.692968726158142090e-01	8.941567540168762207e-01	8.781387209892272949e-01	9.207308888435363770e-01	9.751891493797302246e-01	8.285563588142395020e-01	9.050719141960144043e-01	9.590041637420654297e-01
7.727717161178588867e-01	9.063406586647033691e-01	9.216570258140563965e-01	9.188880324363708496e-01	8.814984560012817383e-01	9.569739699363708496e-01	9.575013518333435059e-01	5.908337831497192383e-01	9.015747308731079102e-01	9.327370524406433105e-01	9.477248787879943848e-01	9.303075671195983887e-01	8.413106799125671387e-01	8.950866460800170898e-01	9.553990364074707031e-01	8.286340236663818359e-01	9.056051969528198242e-01	9.438700079917907715e-01	9.693401455879211426e-01	6.901937127113342285e-01	8.085179328918457031e-01	8.436021208763122559e-01	9.481549859046936035e-01	8.908527493476867676e-01	8.767011165618896484e-01	9.298437237739562988e-01	9.638847112655639648e-01	6.989389657974243164e-01	8.830245733261108398e-01	9.566156864166259766e-01	8.930068612098693848e-01	9.497423768043518066e-01	8.453848361968994141e-01	9.396134018898010254e-01	9.488499164581298828e-01	7.934305667877197266e-01	9.050399065017700195e-01	9.548560380935668945e-01	9.642139077186584473e-01	6.370042562484741211e-01	8.414203524589538574e-01	8.627744317054748535e-01	9.647297859191894531e-01	8.909815549850463867e-01	8.856215476989746094e-01	9.081555604934692383e-01	9.724826216697692871e-01	8.127270340919494629e-01	9.037504792213439941e-01	9.553586244583129883e-01
7.527933120727539062e-01	8.597741723060607910e-01	9.224510192871093750e-01	9.032728672027587891e-01	8.793129920959472656e-01	9.493534564971923828e-01	9.532572627067565918e-01	5.154556632041931152e-01	9.074406027793884277e-01	9.475370049476623535e-01	9.635632634162902832e-01	9.255896210670471191e-01	8.384886980056762695e-01	8.580329418182373047e-01	9.645516872406005859e-01	7.854959368705749512e-01	9.221917986869812012e-01	9.415158629417419434e-01	9.723947644233703613e-01	6.474447250366210938e-01	7.961696982383728027e-01	8.025969862937927246e-01	9.595804810523986816e-01	8.654987812042236328e-01	8.902343511581420898e-01	9.063670635223388672e-01	9.654625654220581055e-01	5.960724353790283203e-01	8.999081850051879883e-01	9.644961357116699219e-01	9.283333420753479004e-01	9.462454319000244141e-01	8.127217888832092285e-01	8.936206102371215820e-01	9.481747150421142578e-01	7.104170322418212891e-01	9.230719804763793945e-01	9.512748718261718750e-01	9.612154364585876465e-01	5.654068589210510254e-01	8.665035963058471680e-01	8.269016146659851074e-01	9.701497554779052734e-01	8.814108967781066895e-01	9.095832705497741699e-01	8.789904117584228516e-01	9.757587909698486328e-01	7.801325321197509766e-01	9.214183688163757324e-01	9.480310678482055664e-01
7.265240550041198730e-01	8.364185094833374023e-01	9.224510192871093750e-01	9.127847552299499512e-01	8.711451292037963867e-01	9.523528814315795898e-01	9.396973252296447754e-01	4.724827110767364502e-01	9.041394591331481934e-01	9.475370049476623535e-01	9.692073464393615723e-01	9.264411926269531250e-01	8.379969000816345215e-01	8.575427532196044922e-01	9.680234789848327637e-01	7.754060626029968262e-01	9.273397922515869141e-01	9.307975769042968750e-01	9.726561903953552246e-01	6.467904448509216309e-01	7.805649042129516602e-01	8.150236010551452637e-01	9.607746601104736328e-01	8.629151582717895508e-01	8.945311307907104492e-01	9.159569144248962402e-01	9.645219445228576660e-01	6.039690375328063965e-01	9.091825485229492188e-01	9.667045474052429199e-01	9.331689476966857910e-01	9.484252929687500000e-01	7.815678715705871582e-01	9.005281329154968262e-01	9.398101568222045898e-01	6.953147649765014648e-01	9.278520941734313965e-01	9.638969898223876953e-01	9.568476080894470215e-01	5.276333689689636230e-01	8.665035963058471680e-01	8.510452508926391602e-01	9.701497554779052734e-01	8.920325040817260742e-01	9.120030999183654785e-01	8.789904117584228516e-01	9.789152145385742188e-01	7.801325321197509766e-01	9.214183688163757324e-01	9.480310678482055664e-01
7.234927415847778320e-01	8.703885674476623535e-01	9.082932472229003906e-01	9.151944518089294434e-01	8.654757142066955566e-01	9.659398198127746582e-01	9.339813590049743652e-01	5.102896094322204590e-01	9.001096487045288086e-01	9.431927800178527832e-01	9.656107425689697266e-01	9.412487745285034180e-01	8.528137207031250000e-01	8.837332725524902344e-01	9.649618268013000488e-01	7.975457906723022461e-01	9.279951453208923340e-01	9.418475627899169922e-01	9.681630730628967285e-01	7.126545310020446777e-01	7.831857800483703613e-01	8.637471795082092285e-01	9.521759748458862305e-01	8.971244692802429199e-01	8.883262276649475098e-01	9.159569144248962402e-01	9.645219445228576660e-01	6.553632616996765137e-01	9.137693643569946289e-01	9.591898322105407715e-01	9.233559370040893555e-01	9.589414000511169434e-01	7.900538444519042969e-01	9.309177994728088379e-01	9.193290472030639648e-01	7.340371012687683105e-01	9.256619215011596680e-01	9.639062285423278809e-01	9.499765038490295410e-01	5.298388600349426270e-01	8.778527975082397461e-01	8.795614242553710938e-01	9.756316542625427246e-01	9.182476401329040527e-01	9.163707494735717773e-01	8.975389003753662109e-01	9.768990278244018555e-01	8.088583946228027344e-01	9.314655065536499023e-01	9.487153887748718262e-01
7.834675908088684082e-01	8.703885674476623535e-01	9.082932472229003906e-01	9.290390014648437500e-01	8.654757142066955566e-01	9.659398198127746582e-01	9.328901171684265137e-01	5.914059877395629883e-01	9.001096487045288086e-01	9.383087158203125000e-01	9.656107425689697266e-01	9.412487745285034180e-01	8.620447516441345215e-01	8.940451741218566895e-01	9.649618268013000488e-01	7.908036708831787109e-01	9.177911281585693359e-01	9.418475627899169922e-01	9.681630730628967285e-01	7.450442910194396973e-01	8.264946341514587402e-01	8.580725789070129395e-01	9.477258920669555664e-01	8.991934657096862793e-01	8.899646401405334473e-01	9.401759505271911621e-01	9.595106244087219238e-01	7.078488469123840332e-01	8.967760205268859863e-01	9.578394293785095215e-01	9.220843315124511719e-01	9.574241042137145996e-01	8.533198237419128418e-01	9.262011647224426270e-01	9.217949509620666504e-01	7.966224551200866699e-01	9.101445674896240234e-01	9.667378664016723633e-01	9.506925344467163086e-01	6.077727079391479492e-01	8.840577006340026855e-01	8.789186477661132812e-01	9.736430048942565918e-01	9.088982343673706055e-01	9.151533842086791992e-01	9.067253470420837402e-01	9.763203859329223633e-01	8.425408005714416504e-01	9.213099479675292969e-01	9.518342614173889160e-01
8.168810606002807617e-01	8.707409501075744629e-01	9.040551185607910156e-01	9.304419159889221191e-01	8.847965002059936523e-01	9.616429805755615234e-01	9.365015029907226562e-01	6.094860434532165527e-01	9.060766100883483887e-01	9.473015666007995605e-01	9.670186042785644531e-01	9.391933679580688477e-01	8.871847391128540039e-01	8.825924992561340332e-01	9.583161473274230957e-01	7.925928831100463867e-01	9.218556880950927734e-01	9.485220909118652344e-01	9.718186259269714355e-01	7.516662478446960449e-01	8.401005864143371582e-01	8.321748375892639160e-01	9.553908109664916992e-01	8.874563574790954590e-01	8.964320421218872070e-01	9.386058449745178223e-01	9.608268141746520996e-01	7.153587937355041504e-01	8.845968842506408691e-01	9.645858407020568848e-01	9.268140792846679688e-01	9.574241042137145996e-01	8.533198237419128418e-01	9.188495278358459473e-01	9.217949509620666504e-01	8.132079839706420898e-01	9.101445674896240234e-01	9.630985260009765625e-01	9.469466805458068848e-01	6.251450777053833008e-01	8.869227170944213867e-01	8.672721982002258301e-01	9.746836423873901367e-01	8.987246751785278320e-01	9.198139309883117676e-01	9.157310724258422852e-01	9.766403436660766602e-01	8.451423645019531250e-01	9.118196368217468262e-01	9.575311541557312012e-01
8.500762581825256348e-01	8.708719015121459961e-01	8.934426903724670410e-01	9.271789789199829102e-01	9.015107154846191406e-01	9.562459588050842285e-01	9.307867288589477539e-01	6.159195303916931152e-01	9.096766710281372070e-01	9.553766846656799316e-01	9.689127206802368164e-01	9.388689398765563965e-01	8.965006470680236816e-01	8.855099678039550781e-01	9.638428092002868652e-01	8.125565052032470703e-01	9.188511967658996582e-01	9.531615972518920898e-01	9.748886227607727051e-01	7.765585780143737793e-01	8.626062870025634766e-01	8.414109349250793457e-01	9.597254395484924316e-01	8.836921453475952148e-01	9.234846830368041992e-01	9.333780407905578613e-01	9.600751399993896484e-01	7.386931180953979492e-01	8.848368525505065918e-01	9.695973396301269531e-01	9.305224418640136719e-01	9.615237712860107422e-01	8.806950449943542480e-01	9.164473414421081543e-01	9.263688325881958008e-01	7.721945047378540039e-01	9.191786646842956543e-01	9.637409448623657227e-01	9.442106485366821289e-01	6.391534209251403809e-01	8.930124640464782715e-01	8.625838160514831543e-01	9.736404418945312500e-01	9.149630069732666016e-01	9.143643975257873535e-01	9.241431355476379395e-01	9.768061041831970215e-01	8.621821403503417969e-01	9.112251400947570801e-01	9.613526463508605957e-01
8.357542753219604492e-01	8.795500993728637695e-01	8.937352895736694336e-01	9.180388450622558594e-01	9.185964465141296387e-01	9.599274396896362305e-01	9.226006865501403809e-01	6.012979745864868164e-01	9.103826880455017090e-01	9.461910724639892578e-01	9.640334248542785645e-01	9.435189366340637207e-01	9.119859337806701660e-01	8.836147785186767578e-01	9.584122896194458008e-01	8.319126367568969727e-01	9.188242554664611816e-01	9.549298286437988281e-01	9.707930088043212891e-01	7.632820606231689453e-01	8.490847349166870117e-01	8.411127328872680664e-01	9.499728679656982422e-01	8.836921453475952148e-01	9.234846830368041992e-01	9.338032603263854980e-01	9.525185823440551758e-01	7.174644470214843750e-01	8.968980908393859863e-01	9.688774347305297852e-01	9.305224418640136719e-01	9.686862230300903320e-01	8.806950449943542480e-01	9.167633056640625000e-01	9.131018519401550293e-01	7.654074430465698242e-01	9.295499920845031738e-01	9.656568765640258789e-01	9.302601814270019531e-01	6.335517168045043945e-01	8.931620717048645020e-01	8.612049818038940430e-01	9.724553227424621582e-01	9.107744693756103516e-01	9.166896343231201172e-01	9.228881001472473145e-01	9.707378745079040527e-01	8.509640693664550781e-01	9.098039865493774414e-01	9.591147899627685547e-01
8.128628134727478027e-01	8.928762078285217285e-01	8.749896287918090820e-01	9.247015714645385742e-01	9.198698997497558594e-01	9.599274396896362305e-01	9.265971183776855469e-01	6.601685881614685059e-01	9.006245136260986328e-01	9.461910724639892578e-01	9.536239504814147949e-01	9.436424970626831055e-01	9.129245281219482422e-01	8.761814236640930176e-01	9.451349377632141113e-01	8.319126367568969727e-01	9.259165525436401367e-01	9.588437676429748535e-01	9.658844470977783203e-01	7.521430253982543945e-01	8.414017558097839355e-01	8.336659073829650879e-01	9.372259974479675293e-01	9.025572538375854492e-01	9.234123826026916504e-01	9.315375685691833496e-01	9.472068548202514648e-01	7.314591407775878906e-01	8.958677649497985840e-01	9.698339104652404785e-01	9.122827053070068359e-01	9.697992801666259766e-01	8.889193534851074219e-01	9.224301576614379883e-01	9.021320939064025879e-01	7.929237484931945801e-01	9.340142011642456055e-01	9.696125984191894531e-01	9.416306614875793457e-01	6.671697497367858887e-01	8.914054036140441895e-01	8.577831387519836426e-01	9.697846770286560059e-01	9.074870944023132324e-01	9.278587698936462402e-01	9.140346646308898926e-01	9.649032950401306152e-01	8.450986742973327637e-01	9.139396548271179199e-01	9.588248133659362793e-01
7.871392369270324707e-01	9.026259183883666992e-01	8.660358190536499023e-01	9.211960434913635254e-01	9.080145359039306641e-01	9.617203474044799805e-01	9.178429245948791504e-01	6.808350086212158203e-01	8.852187991142272949e-01	9.413871169090270996e-01	9.519265294075012207e-01	9.439275264739990234e-01	9.066168069839477539e-01	8.780818581581115723e-01	9.343892335891723633e-01	8.184229731559753418e-01	9.224113821983337402e-01	9.601242542266845703e-01	9.637175202369689941e-01	7.509678006172180176e-01	8.408041000366210938e-01	8.271946907043457031e-01	9.324082136154174805e-01	8.831790089607238770e-01	9.056352376937866211e-01	9.355714321136474609e-01	9.433060884475708008e-01	7.330961823463439941e-01	8.899116516113281250e-01	9.708923101425170898e-01	9.000562429428100586e-01	9.695913195610046387e-01	8.666350841522216797e-01	9.172880053520202637e-01	8.866974115371704102e-01	8.218487501144409180e-01	9.248706698417663574e-01	9.689333438873291016e-01	9.472734928131103516e-01	6.625552177429199219e-01	8.963829278945922852e-01	8.719137907028198242e-01	9.694969654083251953e-01	8.896235227584838867e-01	9.279626607894897461e-01	9.170815944671630859e-01	9.673146009445190430e-01	8.412774205207824707e-01	8.995697498321533203e-01	9.606710076332092285e-01
7.871392369270324707e-01	9.026259183883666992e-01	8.435866236686706543e-01	9.284626245498657227e-01	8.952166438102722168e-01	9.574961066246032715e-01	9.104023575782775879e-01	6.808350086212158203e-01	8.668897151947021484e-01	9.424677491188049316e-01	9.565568566322326660e-01	9.260014891624450684e-01	8.912660479545593262e-01	8.786242008209228516e-01	9.338932633399963379e-01	7.912529110908508301e-01	9.188222885131835938e-01	9.616820216178894043e-01	9.672274589538574219e-01	7.344213724136352539e-01	8.325470685958862305e-01	8.327900171279907227e-01	9.335228204727172852e-01	8.293850421905517578e-01	9.068754315376281738e-01	9.345340132713317871e-01	9.488376379013061523e-01	7.099741101264953613e-01	8.859003186225891113e-01	9.722487330436706543e-01	8.783109188079833984e-01	9.618999958038330078e-01	8.509851694107055664e-01	9.172880053520202637e-01	8.798323273658752441e-01	8.088148832321166992e-01	9.248706698417663574e-01	9.645959138870239258e-01	9.472734928131103516e-01	6.370576620101928711e-01	8.926820755004882812e-01	8.584231138229370117e-01	9.699855446815490723e-01	8.500592112541198730e-01	9.213420748710632324e-01	8.889553546905517578e-01	9.698637127876281738e-01	8.201998472213745117e-01	9.014673829078674316e-01	9.538419246673583984e-01
7.156343460083007812e-01	8.781886100769042969e-01	8.243238925933837891e-01	9.071095585823059082e-01	8.912971019744873047e-01	9.438811540603637695e-01	8.965207934379577637e-01	6.384330987930297852e-01	8.503875136375427246e-01	9.387828707695007324e-01	9.445001482963562012e-01	9.101714491844177246e-01	8.571965098381042480e-01	8.485738039016723633e-01	9.264882206916809082e-01	7.481775283813476562e-01	9.094399809837341309e-01	9.464182257652282715e-01	9.590207338333129883e-01	6.861014962196350098e-01	8.081802129745483398e-01	8.170291781425476074e-01	9.166675806045532227e-01	7.987237572669982910e-01	8.909455537796020508e-01	9.345340132713317871e-01	9.370958805084228516e-01	7.099741101264953613e-01	8.859003186225891113e-01	9.619734883308410645e-01	8.676289319992065430e-01	9.484999775886535645e-01	8.325753211975097656e-01	9.011235833168029785e-01	8.581483364105224609e-01	7.876899242401123047e-01	9.110795259475708008e-01	9.562149047851562500e-01	9.394719600677490234e-01	6.085832715034484863e-01	8.672827482223510742e-01	8.584231138229370117e-01	9.622704386711120605e-01	8.500592112541198730e-01	9.077166914939880371e-01	8.889553546905517578e-01	9.648559689521789551e-01	8.201998472213745117e-01	9.014673829078674316e-01	9.538419246673583984e-01
6.972163915634155273e-01	8.371773362159729004e-01	8.169198632240295410e-01	9.049398303031921387e-01	8.912971019744873047e-01	9.361959695816040039e-01	8.804589509963989258e-01	5.829426646232604980e-01	8.527624607086181641e-01	9.126991033554077148e-01	9.376103281974792480e-01	8.995379805564880371e-01	8.476187586784362793e-01	7.922956943511962891e-01	9.383720755577087402e-01	7.203301787376403809e-01	8.882904052734375000e-01	9.278029203414916992e-01	9.413442611694335938e-01	6.884976029396057129e-01	7.922562360763549805e-01	7.586601972579956055e-01	9.144176840782165527e-01	8.090924620628356934e-01	8.786996006965637207e-01	8.748888373374938965e-01	9.276958703994750977e-01	6.867100596427917480e-01	8.806199431419372559e-01	9.489413499832153320e-01	8.388193845748901367e-01	9.363279342651367188e-01	8.325753211975097656e-01	8.790507316589355469e-01	8.455692529678344727e-01	7.876899242401123047e-01	9.018195271492004395e-01	9.484845399856567383e-01	9.177214503288269043e-01	5.756002664566040039e-01	8.561214804649353027e-01	7.900663018226623535e-01	9.556082487106323242e-01	8.359501957893371582e-01	9.051476716995239258e-01	8.582730889320373535e-01	9.653798341751098633e-01	7.924314737319946289e-01	8.887027502059936523e-01	9.482616186141967773e-01
6.813209056854248047e-01	7.658678293228149414e-01	8.050294518470764160e-01	8.807958960533142090e-01	8.865576982498168945e-01	9.216327071189880371e-01	8.725810647010803223e-01	5.453872084617614746e-01	8.349674344062805176e-01	8.893812298774719238e-01	9.376103281974792480e-01	8.860223293304443359e-01	8.181192874908447266e-01	7.253469824790954590e-01	9.383720755577087402e-01	7.203301787376403809e-01	8.882904052734375000e-01	9.316365122795104980e-01	9.413442611694335938e-01	6.325870752334594727e-01	7.498861551284790039e-01	6.845068931579589844e-01	9.263224601745605469e-01	7.892831563949584961e-01	8.602199554443359375e-01	8.671009540557861328e-01	9.374483227729797363e-01	6.289399266242980957e-01	8.597850203514099121e-01	9.468442797660827637e-01	8.167647123336791992e-01	9.232872724533081055e-01	7.958596348762512207e-01	8.323533535003662109e-01	8.674942255020141602e-01	7.164462804794311523e-01	8.750006556510925293e-01	9.428454637527465820e-01	9.028197526931762695e-01	5.348033308982849121e-01	8.239170908927917480e-01	7.587687373161315918e-01	9.654027819633483887e-01	8.292938470840454102e-01	8.939645290374755859e-01	8.560726642608642578e-01	9.657046198844909668e-01	7.704205513000488281e-01	8.812046647071838379e-01	9.553293585777282715e-01
6.046691536903381348e-01	7.108514904975891113e-01	7.854910492897033691e-01	8.679851293563842773e-01	8.396006822586059570e-01	9.117043018341064453e-01	8.541427850723266602e-01	5.231778621673583984e-01	8.182730078697204590e-01	8.615279793739318848e-01	9.367024898529052734e-01	8.793767094612121582e-01	7.781439423561096191e-01	6.804366707801818848e-01	9.485025405883789062e-01	7.035878896713256836e-01	8.679466843605041504e-01	9.209740757942199707e-01	9.466249346733093262e-01	5.859425067901611328e-01	6.751497387886047363e-01	6.271224617958068848e-01	9.396131038665771484e-01	7.927646636962890625e-01	7.816733717918395996e-01	8.184527754783630371e-01	9.346935153007507324e-01	5.923371315002441406e-01	7.714134454727172852e-01	9.335137009620666504e-01	7.871894240379333496e-01	9.182729721069335938e-01	7.195369005203247070e-01	8.127899169921875000e-01	8.620246052742004395e-01	6.896296739578247070e-01	8.366702795028686523e-01	9.428454637527465820e-01	8.834323287010192871e-01	4.753092825412750244e-01	7.808623909950256348e-01	7.050131559371948242e-01	9.688803553581237793e-01	8.201816082000732422e-01	8.703664541244506836e-01	8.453761339187622070e-01	9.660484194755554199e-01	7.099648118019104004e-01	8.653489947319030762e-01	9.497068524360656738e-01
5.524570345878601074e-01	7.108514904975891113e-01	7.521119117736816406e-01	8.342829346656799316e-01	7.818967700004577637e-01	9.154043793678283691e-01	8.011013865470886230e-01	4.777696430683135986e-01	7.704718708992004395e-01	8.281573057174682617e-01	9.341629743576049805e-01	8.493130803108215332e-01	7.125508189201354980e-01	6.705664992332458496e-01	9.417590498924255371e-01	6.605191230773925781e-01	8.134087324142456055e-01	9.174188375473022461e-01	9.401177763938903809e-01	5.504583716392517090e-01	6.166022419929504395e-01	6.008147597312927246e-01	9.287174940109252930e-01	7.596113681793212891e-01	7.816733717918395996e-01	8.401851654052734375e-01	9.346935153007507324e-01	5.226931571960449219e-01	7.714134454727172852e-01	9.224328398704528809e-01	7.553127408027648926e-01	9.046734571456909180e-01	6.483933329582214355e-01	8.079338073730468750e-01	8.270748257637023926e-01	6.340165138244628906e-01	7.990401983261108398e-01	9.129950404167175293e-01	8.647637963294982910e-01	4.035576283931732178e-01	7.153916954994201660e-01	6.553489565849304199e-01	9.668568372726440430e-01	7.672454118728637695e-01	8.177363276481628418e-01	8.293207287788391113e-01	9.626777172088623047e-01	6.240322589874267578e-01	8.044124245643615723e-01	9.374069571495056152e-01
5.183379054069519043e-01	6.915152072906494141e-01	7.095313668251037598e-01	8.235324025154113770e-01	7.356212139129638672e-01	8.958823680877685547e-01	7.602658271789550781e-01	4.151616394519805908e-01	7.341083884239196777e-01	8.118981719017028809e-01	9.192519187927246094e-01	8.460255861282348633e-01	6.680567860603332520e-01	6.270323395729064941e-01	9.262328743934631348e-01	5.537595152854919434e-01	7.784732580184936523e-01	9.016909599304199219e-01	9.280745983123779297e-01	4.862227141857147217e-01	5.814471840858459473e-01	5.592276453971862793e-01	9.093980789184570312e-01	7.155253291130065918e-01	7.347364425659179688e-01	8.349646329879760742e-01	9.123513698577880859e-01	4.239161312580108643e-01	7.334086298942565918e-01	9.089718461036682129e-01	7.311499714851379395e-01	9.073068499565124512e-01	6.377530097961425781e-01	7.943415045738220215e-01	7.765384316444396973e-01	5.379002094268798828e-01	7.822692394256591797e-01	8.933839201927185059e-01	8.383127450942993164e-01	3.562188446521759033e-01	6.270552873611450195e-01	6.248195171356201172e-01	9.524745941162109375e-01	7.023373842239379883e-01	7.738670706748962402e-01	8.215008378028869629e-01	9.557391405105590820e-01	5.324438810348510742e-01	7.545523047447204590e-01	9.198307991027832031e-01
5.130834579467773438e-01	6.472303867340087891e-01	6.347295641899108887e-01	7.961686849594116211e-01	7.285801172256469727e-01	8.822484612464904785e-01	7.350062727928161621e-01	3.978304862976074219e-01	7.341083884239196777e-01	7.923494577407836914e-01	8.858513832092285156e-01	8.337429165840148926e-01	6.146821975708007812e-01	6.270323395729064941e-01	8.938751220703125000e-01	4.804787933826446533e-01	7.614856958389282227e-01	8.879806995391845703e-01	9.138153791427612305e-01	4.862227141857147217e-01	5.542041063308715820e-01	5.585677623748779297e-01	8.608416318893432617e-01	6.694369912147521973e-01	7.115734219551086426e-01	8.026818633079528809e-01	8.916118741035461426e-01	3.706489801406860352e-01	7.318916320800781250e-01	8.881418108940124512e-01	6.855107545852661133e-01	9.093075990676879883e-01	6.332828402519226074e-01	7.709972262382507324e-01	6.948313713073730469e-01	5.379002094268798828e-01	7.708014845848083496e-01	8.788438439369201660e-01	8.450071811676025391e-01	3.188905417919158936e-01	6.091489195823669434e-01	6.110687255859375000e-01	9.319429993629455566e-01	6.663789153099060059e-01	7.511534690856933594e-01	7.895548343658447266e-01	9.444255232810974121e-01	4.746807515621185303e-01	7.381402850151062012e-01	8.938543200492858887e-01
4.447038173675537109e-01	6.319450139999389648e-01	6.162424087524414062e-01	7.587400078773498535e-01	6.729508042335510254e-01	8.774451017379760742e-01	6.962007880210876465e-01	3.088217377662658691e-01	6.884943842887878418e-01	7.858837246894836426e-01	8.666072487831115723e-01	7.663589715957641602e-01	5.646252632141113281e-01	6.368317604064941406e-01	8.723118305206298828e-01	3.615073859691619873e-01	7.462707161903381348e-01	8.808446526527404785e-01	8.987228274345397949e-01	2.821899354457855225e-01	5.542041063308715820e-01	5.585677623748779297e-01	8.608416318893432617e-01	6.694369912147521973e-01	6.861290335655212402e-01	8.104807734489440918e-01	8.916118741035461426e-01	2.462865114212036133e-01	7.318916320800781250e-01	8.735359311103820801e-01	6.794607043266296387e-01	8.846779465675354004e-01	5.767229199409484863e-01	7.602138519287109375e-01	6.571728587150573730e-01	4.732855260372161865e-01	7.138655185699462891e-01	8.777483105659484863e-01	8.175125718116760254e-01	2.486930489540100098e-01	5.354781150817871094e-01	6.481867432594299316e-01	9.182291030883789062e-01	6.033086180686950684e-01	7.426577806472778320e-01	7.667054533958435059e-01	9.244350790977478027e-01	3.384322226047515869e-01	7.528747916221618652e-01	8.884267807006835938e-01
3.571266829967498779e-01	5.585359930992126465e-01	5.783892869949340820e-01	7.587400078773498535e-01	6.017364263534545898e-01	8.676396012306213379e-01	6.494716405868530273e-01	3.030065298080444336e-01	6.137275695800781250e-01	7.362821698188781738e-01	8.424087166786193848e-01	7.544361352920532227e-01	5.061138272285461426e-01	6.168465018272399902e-01	8.421759009361267090e-01	3.958642482757568359e-01	7.139816880226135254e-01	8.770492672920227051e-01	8.772605061531066895e-01	2.034715414047241211e-01	3.722489476203918457e-01	5.561624765396118164e-01	8.354501128196716309e-01	5.830030441284179688e-01	6.351787447929382324e-01	8.077210783958435059e-01	8.530115485191345215e-01	2.108391076326370239e-01	6.815955638885498047e-01	8.717685341835021973e-01	6.564018130302429199e-01	8.460097908973693848e-01	4.965631365776062012e-01	7.602138519287109375e-01	6.571728587150573730e-01	5.211224555969238281e-01	6.415530443191528320e-01	8.601459860801696777e-01	7.170909643173217773e-01	2.233787924051284790e-01	5.354781150817871094e-01	6.481867432594299316e-01	9.075402021408081055e-01	6.033086180686950684e-01	7.426577806472778320e-01	7.566050291061401367e-01	9.093652367591857910e-01	3.384322226047515869e-01	7.528747916221618652e-01	8.822408318519592285e-01
2.984328567981719971e-01	4.801366627216339111e-01	4.897517561912536621e-01	7.568107247352600098e-01	5.054639577865600586e-01	8.467803597450256348e-01	6.762918829917907715e-01	2.499374151229858398e-01	5.217106938362121582e-01	7.366777658462524414e-01	7.861139774322509766e-01	7.422704696655273438e-01	4.057759940624237061e-01	5.887400507926940918e-01	7.884672880172729492e-01	3.147348761558532715e-01	6.614808440208435059e-01	8.486278057098388672e-01	8.415836095809936523e-01	1.079025492072105408e-01	2.786626219749450684e-01	4.915739297866821289e-01	7.890713810920715332e-01	5.692418217658996582e-01	5.934656262397766113e-01	7.640615701675415039e-01	8.013497591018676758e-01	1.434828788042068481e-01	5.959842205047607422e-01	8.603532910346984863e-01	6.130651235580444336e-01	8.324639797210693359e-01	4.101538658142089844e-01	6.643206477165222168e-01	5.424900650978088379e-01	4.776326119899749756e-01	5.759945511817932129e-01	8.507551550865173340e-01	7.417644262313842773e-01	1.474626064300537109e-01	5.415797829627990723e-01	6.530523896217346191e-01	8.789587616920471191e-01	4.851394593715667725e-01	6.887260079383850098e-01	7.432715892791748047e-01	8.673329353332519531e-01	2.068924605846405029e-01	7.016727924346923828e-01	8.819909691810607910e-01
2.530714273452758789e-01	4.801366627216339111e-01	4.093416035175323486e-01	7.297691106796264648e-01	3.906720876693725586e-01	8.198900222778320312e-01	6.484959721565246582e-01	1.973368078470230103e-01	4.496791362762451172e-01	6.558353304862976074e-01	7.861139774322509766e-01	7.286596894264221191e-01	4.057759940624237061e-01	4.814280569553375244e-01	7.475109696388244629e-01	2.278385609388351440e-01	5.958922505378723145e-01	7.930594086647033691e-01	8.415836095809936523e-01	7.398983091115951538e-02	2.388646304607391357e-01	3.910252451896667480e-01	7.116984128952026367e-01	5.532922744750976562e-01	5.240945219993591309e-01	6.887096762657165527e-01	7.611993551254272461e-01	8.170783519744873047e-02	5.279813408851623535e-01	8.111453652381896973e-01	5.000457763671875000e-01	8.324639797210693359e-01	3.449042439460754395e-01	6.206243038177490234e-01	5.144091844558715820e-01	4.411228597164154053e-01	5.080791115760803223e-01	8.153376579284667969e-01	7.417644262313842773e-01	1.084921732544898987e-01	3.728162646293640137e-01	5.309587717056274414e-01	8.430118560791015625e-01	4.250126481056213379e-01	6.182529330253601074e-01	6.385007500648498535e-01	8.302440047264099121e-01	1.466105878353118896e-01	6.426651477813720703e-01	8.014485836029052734e-01
2.453927695751190186e-01	2.574332654476165771e-01	3.386696279048919678e-01	5.258234143257141113e-01	3.019243180751800537e-01	7.740557789802551270e-01	6.030316352844238281e-01	1.433980762958526611e-01	3.801797926425933838e-01	6.544946432113647461e-01	7.059623003005981445e-01	6.271550655364990234e-01	3.426826000213623047e-01	3.836310505867004395e-01	7.357457876205444336e-01	1.443840265274047852e-01	5.426053404808044434e-01	7.768853306770324707e-01	8.110097646713256836e-01	1.077152863144874573e-01	2.158900797367095947e-01	2.637745440006256104e-01	7.116984128952026367e-01	4.222475886344909668e-01	4.601015746593475342e-01	6.887096762657165527e-01	7.368276119232177734e-01	9.125256538391113281e-02	4.686588346958160400e-01	8.111453652381896973e-01	4.213288724422454834e-01	7.468240261077880859e-01	2.735112309455871582e-01	5.012331008911132812e-01	5.263227820396423340e-01	2.942709624767303467e-01	4.531179070472717285e-01	7.956945896148681641e-01	7.003599405288696289e-01	1.010845080018043518e-01	3.434010744094848633e-01	4.143064320087432861e-01	8.200345039367675781e-01	3.372649252414703369e-01	5.526801943778991699e-01	5.709548592567443848e-01	8.278217911720275879e-01	1.432661116123199463e-01	5.674521327018737793e-01	7.587388753890991211e-01
2.453927695751190186e-01	2.195852398872375488e-01	3.386696279048919678e-01	5.258234143257141113e-01	1.827425360679626465e-01	7.201987504959106445e-01	5.336132049560546875e-01	1.704707592725753784e-01	3.801797926425933838e-01	5.993593335151672363e-01	6.342517733573913574e-01	4.714251756668090820e-01	2.746531963348388672e-01	3.784205615520477295e-01	6.842929720878601074e-01	1.526851505041122437e-01	4.902115762233734131e-01	7.223295569419860840e-01	7.597315311431884766e-01	1.639877855777740479e-01	1.586068123579025269e-01	2.548056840896606445e-01	6.221883893013000488e-01	3.372923135757446289e-01	3.834420740604400635e-01	5.956661105155944824e-01	7.074360847473144531e-01	1.275009512901306152e-01	4.147048890590667725e-01	7.374995350837707520e-01	3.261765241622924805e-01	5.868794918060302734e-01	1.960249543190002441e-01	4.512860178947448730e-01	4.858676195144653320e-01	2.398362606763839722e-01	4.064952135086059570e-01	7.446178197860717773e-01	6.139107942581176758e-01	1.463432013988494873e-01	3.105947077274322510e-01	3.419343829154968262e-01	7.638998031616210938e-01	2.827081680297851562e-01	4.750262498855590820e-01	5.144168138504028320e-01	7.915750145912170410e-01	1.421629339456558228e-01	5.072600841522216797e-01	6.929301619529724121e-01
1.423345506191253662e-01	2.303563803434371948e-01	1.889287531375885010e-01	3.659533560276031494e-01	1.397283673286437988e-01	6.388977766036987305e-01	4.695404171943664551e-01	1.729766726493835449e-01	3.476206660270690918e-01	4.624970555305480957e-01	4.741678237915039062e-01	3.574680387973785400e-01	2.007132619619369507e-01	3.368822634220123291e-01	5.902478694915771484e-01	1.374514997005462646e-01	3.974170088768005371e-01	6.278321743011474609e-01	6.981662511825561523e-01	1.342964470386505127e-01	1.111647114157676697e-01	2.472465932369232178e-01	5.140088796615600586e-01	2.482803612947463989e-01	3.155885338783264160e-01	5.199238061904907227e-01	6.123389005661010742e-01	1.250102370977401733e-01	3.393555283546447754e-01	6.450051069259643555e-01	1.923482418060302734e-01	5.868794918060302734e-01	1.465914994478225708e-01	3.760195672512054443e-01	3.374842703342437744e-01	1.989072561264038086e-01	3.671963810920715332e-01	6.457755565643310547e-01	5.309401750564575195e-01	1.447676122188568115e-01	2.635405361652374268e-01	2.414837032556533813e-01	6.711817383766174316e-01	2.313086092472076416e-01	3.590890765190124512e-01	4.322137236595153809e-01	7.155603170394897461e-01	1.012123450636863708e-01	3.890445828437805176e-01	6.163224577903747559e-01
9.287237375974655151e-02	2.148135304450988770e-01	1.889287531375885010e-01	2.849142253398895264e-01	1.416915804147720337e-01	5.818398594856262207e-01	2.899763584136962891e-01	9.497942775487899780e-02	3.272814154624938965e-01	3.699141442775726318e-01	4.181225299835205078e-01	3.424146771430969238e-01	2.007132619619369507e-01	3.450225591659545898e-01	5.023211836814880371e-01	1.374514997005462646e-01	3.168036937713623047e-01	6.257660388946533203e-01	6.006421446800231934e-01	1.342964470386505127e-01	7.765855640172958374e-02	2.264297455549240112e-01	4.723218083381652832e-01	1.853432208299636841e-01	2.532238066196441650e-01	5.199642181396484375e-01	4.986538290977478027e-01	1.011027470231056213e-01	2.718171477317810059e-01	6.124172210693359375e-01	2.066520750522613525e-01	5.142981410026550293e-01	1.429776549339294434e-01	3.347401022911071777e-01	2.432055622339248657e-01	1.417857110500335693e-01	3.232989609241485596e-01	5.857554674148559570e-01	4.064368605613708496e-01	7.412117719650268555e-02	1.613791584968566895e-01	2.583626210689544678e-01	6.043432354927062988e-01	1.642321348190307617e-01	2.318573594093322754e-01	4.256072044372558594e-01	5.908830761909484863e-01	2.618409693241119385e-02	3.038305044174194336e-01	6.194754242897033691e-01
9.448692202568054199e-02	1.654861718416213989e-01	1.549968272447586060e-01	2.971322238445281982e-01	2.417681813240051270e-01	5.446472764015197754e-01	2.285812348127365112e-01	8.051909506320953369e-02	2.332657724618911743e-01	4.096935689449310303e-01	4.849967956542968750e-01	3.112747371196746826e-01	1.501072198152542114e-01	3.924505710601806641e-01	4.312710165977478027e-01	1.604506224393844604e-01	3.188842833042144775e-01	6.279227137565612793e-01	5.142607092857360840e-01	1.235111728310585022e-01	9.320836514234542847e-02	2.087557911872863770e-01	4.460010528564453125e-01	2.340649217367172241e-01	2.278757244348526001e-01	5.483043789863586426e-01	3.998891115188598633e-01	1.011027470231056213e-01	2.281130850315093994e-01	6.064892411231994629e-01	2.529813349246978760e-01	5.142981410026550293e-01	1.503397077322006226e-01	3.175027668476104736e-01	2.432055622339248657e-01	1.768886446952819824e-01	2.811742424964904785e-01	5.491167306900024414e-01	4.064368605613708496e-01	3.903206437826156616e-02	1.306278407573699951e-01	3.395074903964996338e-01	5.442569255828857422e-01	1.715265363454818726e-01	1.676004230976104736e-01	4.701776802539825439e-01	5.160595774650573730e-01	9.274341911077499390e-02	2.496892213821411133e-01	6.271032691001892090e-01
1.110779270529747009e-01	1.289783120155334473e-01	1.843347251415252686e-01	2.808430790901184082e-01	2.312439829111099243e-01	4.933715760707855225e-01	2.513009607791900635e-01	9.160625934600830078e-02	1.801405847072601318e-01	4.209013283252716064e-01	4.959210753440856934e-01	3.814561069011688232e-01	1.332376301288604736e-01	3.147531449794769287e-01	4.249142706394195557e-01	1.736540943384170532e-01	2.499783337116241455e-01	5.613862276077270508e-01	5.465875864028930664e-01	1.613430529832839966e-01	1.065839231014251709e-01	1.776243895292282104e-01	3.965779840946197510e-01	2.609545886516571045e-01	2.165669351816177368e-01	5.071091651916503906e-01	4.164008796215057373e-01	1.739928126335144043e-01	2.454840838909149170e-01	5.932168364524841309e-01	2.657046020030975342e-01	4.639142751693725586e-01	1.276004314422607422e-01	2.603315711021423340e-01	2.327153831720352173e-01	1.494027823209762573e-01	3.019767999649047852e-01	5.097687244415283203e-01	3.884438872337341309e-01	2.485407888889312744e-02	1.565170139074325562e-01	3.243300318717956543e-01	5.026777386665344238e-01	2.317054718732833862e-01	1.753930598497390747e-01	4.360272288322448730e-01	5.316460728645324707e-01	1.307449638843536377e-01	2.287272065877914429e-01	5.153240561485290527e-01
1.250528693199157715e-01	6.106090545654296875e-02	2.079405933618545532e-01	2.627693712711334229e-01	1.833171993494033813e-01	4.472043216228485107e-01	1.444026976823806763e-01	9.835870563983917236e-02	2.528851032257080078e-01	3.848013281822204590e-01	4.646032154560089111e-01	3.281317353248596191e-01	1.476625949144363403e-01	2.121864110231399536e-01	4.248124361038208008e-01	1.574684679508209229e-01	2.746497392654418945e-01	5.199046730995178223e-01	4.922317862510681152e-01	1.766855418682098389e-01	1.316320896148681641e-01	1.001560464501380920e-01	3.882723450660705566e-01	2.475593388080596924e-01	2.250985950231552124e-01	4.248324632644653320e-01	3.821366131305694580e-01	1.528837233781814575e-01	2.645720839500427246e-01	5.460376143455505371e-01	2.761279046535491943e-01	3.938127756118774414e-01	1.211269125342369080e-01	1.708861887454986572e-01	1.973512917757034302e-01	2.719994634389877319e-02	2.396624386310577393e-01	4.899951219558715820e-01	2.829985320568084717e-01	6.566030532121658325e-02	1.897577643394470215e-01	2.296604812145233154e-01	5.004177093505859375e-01	2.334865182638168335e-01	2.414583712816238403e-01	4.360272288322448730e-01	5.154387950897216797e-01	1.307449638843536377e-01	2.287272065877914429e-01	5.153240561485290527e-01
1.354878693819046021e-01	-1.239767819643020630e-01	1.656363457441329956e-01	1.844384670257568359e-01	1.149492636322975159e-01	4.252276122570037842e-01	1.546770632266998291e-01	6.445037573575973511e-02	1.217739507555961609e-01	3.828161358833312988e-01	3.496097624301910400e-01	2.588705718517303467e-01	1.050354167819023132e-01	1.432769894599914551e-01	2.735049128532409668e-01	-3.348502516746520996e-02	2.317970693111419678e-01	5.513078570365905762e-01	4.310812950134277344e-01	9.663160890340805054e-02	9.363037347793579102e-02	2.442137710750102997e-02	3.430500924587249756e-01	1.631256192922592163e-01	1.586419045925140381e-01	3.828963637351989746e-01	3.177879750728607178e-01	2.779616788029670715e-02	9.368643164634704590e-02	5.052943825721740723e-01	2.761279046535491943e-01	3.074201047420501709e-01	8.086123317480087280e-02	1.460997164249420166e-01	1.481815725564956665e-01	2.719994634389877319e-02	2.396624386310577393e-01	5.197125673294067383e-01	3.046702742576599121e-01	3.993058949708938599e-02	9.038333594799041748e-02	1.677598357200622559e-01	4.383552372455596924e-01	1.702786684036254883e-01	2.432092279195785522e-01	3.448055684566497803e-01	4.215670228004455566e-01	7.185325771570205688e-02	2.075191587209701538e-01	4.967173635959625244e-01
1.354878693819046021e-01	-1.239767819643020630e-01	8.850505203008651733e-02	1.239824220538139343e-01	7.029217481613159180e-02	3.981096446514129639e-01	1.163826882839202881e-01	3.787738457322120667e-02	1.217739507555961609e-01	3.670780956745147705e-01	3.496097624301910400e-01	1.769831478595733643e-01	6.837473809719085693e-02	1.432769894599914551e-01	2.735049128532409668e-01	-3.348502516746520996e-02	1.483444571495056152e-01	5.939840674400329590e-01	3.695869445800781250e-01	6.841675937175750732e-02	9.363037347793579102e-02	-1.360192801803350449e-02	2.612304985523223877e-01	6.721702963113784790e-02	8.879408985376358032e-02	3.828963637351989746e-01	2.838938832283020020e-01	1.366307027637958527e-02	9.368643164634704590e-02	4.849076271057128906e-01	2.041898965835571289e-01	3.118714094161987305e-01	9.739268571138381958e-02	1.248478516936302185e-01	1.018280833959579468e-01	7.562161423265933990e-03	1.435917168855667114e-01	5.477456450462341309e-01	2.227254062891006470e-01	3.414878621697425842e-02	3.019526414573192596e-02	1.589887291193008423e-01	3.839940130710601807e-01	1.077511236071586609e-01	9.482240676879882812e-02	3.386702239513397217e-01	3.003377318382263184e-01	3.339204937219619751e-02	1.357488632202148438e-01	4.944809377193450928e-01
1.559896022081375122e-01	-8.510890603065490723e-02	5.728493910282850266e-03	5.908742919564247131e-02	9.944155067205429077e-02	3.342732191085815430e-01	2.376426383852958679e-02	6.541232764720916748e-02	2.687006630003452301e-02	2.968049049377441406e-01	2.432983517646789551e-01	9.169454872608184814e-02	4.969052225351333618e-02	1.843880265951156616e-01	1.936803013086318970e-01	-4.417896270751953125e-02	8.556961268186569214e-02	4.807595908641815186e-01	2.781258523464202881e-01	9.409201890230178833e-02	6.216236948966979980e-02	4.218510538339614868e-02	1.452063024044036865e-01	1.582751050591468811e-02	3.553044050931930542e-02	3.678568005561828613e-01	1.580800116062164307e-01	3.311915695667266846e-02	2.910996600985527039e-02	3.801771700382232666e-01	1.043337285518646240e-01	2.985796332359313965e-01	9.866279363632202148e-02	1.248478516936302185e-01	2.570946887135505676e-02	-4.132800269871950150e-03	1.114282384514808655e-01	4.710061848163604736e-01	1.071647405624389648e-01	4.926276206970214844e-02	-2.223878633230924606e-03	1.912525296211242676e-01	2.941875755786895752e-01	4.797076061367988586e-02	6.249975785613059998e-02	3.156357407569885254e-01	2.796959877014160156e-01	-6.114048417657613754e-03	6.069149821996688843e-02	3.793235421180725098e-01
1.441790163516998291e-01	-8.510890603065490723e-02	-2.899977564811706543e-02	9.388311952352523804e-02	9.944155067205429077e-02	3.342732191085815430e-01	3.210153058171272278e-02	9.933593869209289551e-02	2.430821210145950317e-02	2.968049049377441406e-01	1.894267201423645020e-01	9.123499691486358643e-02	6.421900540590286255e-02	1.579584479331970215e-01	1.310232728719711304e-01	3.614162281155586243e-02	6.665161997079849243e-02	3.671922981739044189e-01	2.682660520076751709e-01	1.021943464875221252e-01	9.412633627653121948e-02	3.686008602380752563e-02	6.406948715448379517e-02	3.124696761369705200e-02	5.205651372671127319e-02	3.348978161811828613e-01	9.530989080667495728e-02	6.934672594070434570e-02	1.275925617665052414e-02	3.783625662326812744e-01	6.288418918848037720e-02	2.292340546846389771e-01	1.104602664709091187e-01	1.246379464864730835e-01	-4.706311225891113281e-02	4.565002769231796265e-02	1.015783697366714478e-01	4.042046964168548584e-01	1.181077212095260620e-01	7.411172240972518921e-02	-2.772931568324565887e-02	1.266974210739135742e-01	2.012002319097518921e-01	3.614369407296180725e-02	6.048579141497612000e-02	2.118318974971771240e-01	2.807335257530212402e-01	1.054464373737573624e-02	2.037378959357738495e-02	2.907258570194244385e-01
1.224303320050239563e-01	3.888825699687004089e-02	-6.810837890952825546e-03	8.939711749553680420e-02	1.537810564041137695e-01	2.709811031818389893e-01	5.588491261005401611e-02	5.778753012418746948e-02	5.168243497610092163e-02	2.312242686748504639e-01	1.647797524929046631e-01	8.096906542778015137e-02	6.794411689043045044e-02	1.521983891725540161e-01	1.056630089879035950e-01	6.287341471761465073e-03	6.395822763442993164e-02	2.454901188611984253e-01	3.066678345203399658e-01	0.000000000000000000e+00	0.000000000000000000e+00	8.916429430246353149e-02	2.022250927984714508e-02	3.424705937504768372e-02	7.976005226373672485e-02	2.429060190916061401e-01	1.392004191875457764e-01	3.169491142034530640e-02	4.343111440539360046e-02	3.085342645645141602e-01	6.248303875327110291e-02	1.507495939731597900e-01	1.244201287627220154e-01	1.420727521181106567e-01	-4.638986662030220032e-02	2.158484235405921936e-02	1.362838000059127808e-01	2.720915973186492920e-01	1.653028726577758789e-01	7.411172240972518921e-02	-3.734676539897918701e-02	1.140879988670349121e-01	2.263781279325485229e-01	7.786761038005352020e-03	5.067113786935806274e-02	1.437871605157852173e-01	2.816820740699768066e-01	-4.545247554779052734e-02	4.777500778436660767e-02	2.095032632350921631e-01
1.224303320050239563e-01	0.000000000000000000e+00	0.000000000000000000e+00	0.000000000000000000e+00	0.000000000000000000e+00	0.000000000000000000e+00	0.000000000000000000e+00	5.778753012418746948e-02	0.000000000000000000e+00	0.000000000000000000e+00	0.000000000000000000e+00	0.000000000000000000e+00	0.000000000000000000e+00	1.521983891725540161e-01	1.056630089879035950e-01	0.000000000000000000e+00	6.395822763442993164e-02	2.454901188611984253e-01	0.000000000000000000e+00	0.000000000000000000e+00	0.000000000000000000e+00	0.000000000000000000e+00	0.000000000000000000e+00	0.000000000000000000e+00	7.976005226373672485e-02	0.000000000000000000e+00	0.000000000000000000e+00	0.000000000000000000e+00	0.000000000000000000e+00	3.085342645645141602e-01	0.000000000000000000e+00	0.000000000000000000e+00	0.000000000000000000e+00	0.000000000000000000e+00	0.000000000000000000e+00	0.000000000000000000e+00	0.000000000000000000e+00	0.000000000000000000e+00	0.000000000000000000e+00	0.000000000000000000e+00	0.000000000000000000e+00	0.000000000000000000e+00	0.000000000000000000e+00	0.000000000000000000e+00	0.000000000000000000e+00	0.000000000000000000e+00	0.000000000000000000e+00	0.000000000000000000e+00	0.000000000000000000e+00	0.000000000000000000e+00
0.000000000000000000e+00	0.000000000000000000e+00	0.000000000000000000e+00	0.000000000000000000e+00	0.000000000000000000e+00	0.000000000000000000e+00	0.000000000000000000e+00	0.000000000000000000e+00	0.000000000000000000e+00	0.000000000000000000e+00	0.000000000000000000e+00	0.000000000000000000e+00	0.000000000000000000e+00	0.000000000000000000e+00	0.000000000000000000e+00	0.000000000000000000e+00	0.000000000000000000e+00	0.000000000000000000e+00	0.000000000000000000e+00	0.000000000000000000e+00	0.000000000000000000e+00	0.000000000000000000e+00	0.000000000000000000e+00	0.000000000000000000e+00	0.000000000000000000e+00	0.000000000000000000e+00	0.000000000000000000e+00	0.000000000000000000e+00	0.000000000000000000e+00	0.000000000000000000e+00	0.000000000000000000e+00	0.000000000000000000e+00	0.000000000000000000e+00	0.000000000000000000e+00	0.000000000000000000e+00	0.000000000000000000e+00	0.000000000000000000e+00	0.000000000000000000e+00	0.000000000000000000e+00	0.000000000000000000e+00	0.000000000000000000e+00	0.000000000000000000e+00	0.000000000000000000e+00	0.000000000000000000e+00	0.000000000000000000e+00	0.000000000000000000e+00	0.000000000000000000e+00	0.000000000000000000e+00	0.000000000000000000e+00	0.000000000000000000e+00
0.000000000000000000e+00	0.000000000000000000e+00	0.000000000000000000e+00	0.000000000000000000e+00	0.000000000000000000e+00	0.000000000000000000e+00	0.000000000000000000e+00	0.000000000000000000e+00	0.000000000000000000e+00	0.000000000000000000e+00	0.000000000000000000e+00	0.000000000000000000e+00	0.000000000000000000e+00	0.000000000000000000e+00	0.000000000000000000e+00	0.000000000000000000e+00	0.000000000000000000e+00	0.000000000000000000e+00	0.000000000000000000e+00	0.000000000000000000e+00	0.000000000000000000e+00	0.000000000000000000e+00	0.000000000000000000e+00	0.000000000000000000e+00	0.000000000000000000e+00	0.000000000000000000e+00	0.000000000000000000e+00	0.000000000000000000e+00	0.000000000000000000e+00	0.000000000000000000e+00	0.000000000000000000e+00	0.000000000000000000e+00	0.000000000000000000e+00	0.000000000000000000e+00	0.000000000000000000e+00	0.000000000000000000e+00	0.000000000000000000e+00	0.000000000000000000e+00	0.000000000000000000e+00	0.000000000000000000e+00	0.000000000000000000e+00	0.000000000000000000e+00	0.000000000000000000e+00	0.000000000000000000e+00	0.000000000000000000e+00	0.000000000000000000e+00	0.000000000000000000e+00	0.000000000000000000e+00	0.000000000000000000e+00	0.000000000000000000e+00
0.000000000000000000e+00	0.000000000000000000e+00	0.000000000000000000e+00	0.000000000000000000e+00	0.000000000000000000e+00	0.000000000000000000e+00	0.000000000000000000e+00	0.000000000000000000e+00	0.000000000000000000e+00	0.000000000000000000e+00	0.000000000000000000e+00	0.000000000000000000e+00	0.000000000000000000e+00	0.000000000000000000e+00	0.000000000000000000e+00	0.000000000000000000e+00	0.000000000000000000e+00	0.000000000000000000e+00	0.000000000000000000e+00	0.000000000000000000e+00	0.000000000000000000e+00	0.000000000000000000e+00	0.000000000000000000e+00	0.000000000000000000e+00	0.000000000000000000e+00	0.000000000000000000e+00	0.000000000000000000e+00	0.000000000000000000e+00	0.000000000000000000e+00	0.000000000000000000e+00	0.000000000000000000e+00	0.000000000000000000e+00	0.000000000000000000e+00	0.000000000000000000e+00	0.000000000000000000e+00	0.000000000000000000e+00	0.000000000000000000e+00	0.000000000000000000e+00	0.000000000000000000e+00	0.000000000000000000e+00	0.000000000000000000e+00	0.000000000000000000e+00	0.000000000000000000e+00	0.000000000000000000e+00	0.000000000000000000e+00	0.000000000000000000e+00	0.000000000000000000e+00	0.000000000000000000e+00	0.000000000000000000e+00	0.000000000000000000e+00
0.000000000000000000e+00	0.000000000000000000e+00	0.000000000000000000e+00	0.000000000000000000e+00	0.000000000000000000e+00	0.000000000000000000e+00	0.000000000000000000e+00	0.000000000000000000e+00	0.000000000000000000e+00	0.000000000000000000e+00	0.000000000000000000e+00	0.000000000000000000e+00	0.000000000000000000e+00	0.000000000000000000e+00	0.000000000000000000e+00	0.000000000000000000e+00	0.000000000000000000e+00	0.000000000000000000e+00	0.000000000000000000e+00	0.000000000000000000e+00	0.000000000000000000e+00	0.000000000000000000e+00	0.000000000000000000e+00	0.000000000000000000e+00	0.000000000000000000e+00	0.000000000000000000e+00	0.000000000000000000e+00	0.000000000000000000e+00	0.000000000000000000e+00	0.000000000000000000e+00	0.000000000000000000e+00	0.000000000000000000e+00	0.000000000000000000e+00	0.000000000000000000e+00	0.000000000000000000e+00	0.000000000000000000e+00	0.000000000000000000e+00	0.000000000000000000e+00	0.000000000000000000e+00	0.000000000000000000e+00	0.000000000000000000e+00	0.000000000000000000e+00	0.000000000000000000e+00	0.000000000000000000e+00	0.000000000000000000e+00	0.000000000000000000e+00	0.000000000000000000e+00	0.000000000000000000e+00	0.000000000000000000e+00	0.000000000000000000e+00
0.000000000000000000e+00	0.000000000000000000e+00	0.000000000000000000e+00	0.000000000000000000e+00	0.000000000000000000e+00	0.000000000000000000e+00	0.000000000000000000e+00	0.000000000000000000e+00	0.000000000000000000e+00	0.000000000000000000e+00	0.000000000000000000e+00	0.000000000000000000e+00	0.000000000000000000e+00	0.000000000000000000e+00	0.000000000000000000e+00	0.000000000000000000e+00	0.000000000000000000e+00	0.000000000000000000e+00	0.000000000000000000e+00	0.000000000000000000e+00	0.000000000000000000e+00	0.000000000000000000e+00	0.000000000000000000e+00	0.000000000000000000e+00	0.000000000000000000e+00	0.000000000000000000e+00	0.000000000000000000e+00	0.000000000000000000e+00	0.000000000000000000e+00	0.000000000000000000e+00	0.000000000000000000e+00	0.000000000000000000e+00	0.000000000000000000e+00	0.000000000000000000e+00	0.000000000000000000e+00	0.000000000000000000e+00	0.000000000000000000e+00	0.000000000000000000e+00	0.000000000000000000e+00	0.000000000000000000e+00	0.000000000000000000e+00	0.000000000000000000e+00	0.000000000000000000e+00	0.000000000000000000e+00	0.000000000000000000e+00	0.000000000000000000e+00	0.000000000000000000e+00	0.000000000000000000e+00	0.000000000000000000e+00	0.000000000000000000e+00
0.000000000000000000e+00	0.000000000000000000e+00	0.000000000000000000e+00	0.000000000000000000e+00	0.000000000000000000e+00	0.000000000000000000e+00	0.000000000000000000e+00	0.000000000000000000e+00	0.000000000000000000e+00	0.000000000000000000e+00	0.000000000000000000e+00	0.000000000000000000e+00	0.000000000000000000e+00	0.000000000000000000e+00	0.000000000000000000e+00	0.000000000000000000e+00	0.000000000000000000e+00	0.000000000000000000e+00	0.000000000000000000e+00	0.000000000000000000e+00	0.000000000000000000e+00	0.000000000000000000e+00	0.000000000000000000e+00	0.000000000000000000e+00	0.000000000000000000e+00	0.000000000000000000e+00	0.000000000000000000e+00	0.000000000000000000e+00	0.000000000000000000e+00	0.000000000000000000e+00	0.000000000000000000e+00	0.000000000000000000e+00	0.000000000000000000e+00	0.000000000000000000e+00	0.000000000000000000e+00	0.000000000000000000e+00	0.000000000000000000e+00	0.000000000000000000e+00	0.000000000000000000e+00	0.000000000000000000e+00	0.000000000000000000e+00	0.000000000000000000e+00	0.000000000000000000e+00	0.000000000000000000e+00	0.000000000000000000e+00	0.000000000000000000e+00	0.000000000000000000e+00	0.000000000000000000e+00	0.000000000000000000e+00	0.000000000000000000e+00
0.000000000000000000e+00	0.000000000000000000e+00	0.000000000000000000e+00	0.000000000000000000e+00	0.000000000000000000e+00	0.000000000000000000e+00	0.000000000000000000e+00	0.000000000000000000e+00	0.000000000000000000e+00	0.000000000000000000e+00	0.000000000000000000e+00	0.000000000000000000e+00	0.000000000000000000e+00	0.000000000000000000e+00	0.000000000000000000e+00	0.000000000000000000e+00	0.000000000000000000e+00	0.000000000000000000e+00	0.000000000000000000e+00	0.000000000000000000e+00	0.000000000000000000e+00	0.000000000000000000e+00	0.000000000000000000e+00	0.000000000000000000e+00	0.000000000000000000e+00	0.000000000000000000e+00	0.000000000000000000e+00	0.000000000000000000e+00	0.000000000000000000e+00	0.000000000000000000e+00	0.000000000000000000e+00	0.000000000000000000e+00	0.000000000000000000e+00	0.000000000000000000e+00	0.000000000000000000e+00	0.000000000000000000e+00	0.000000000000000000e+00	0.000000000000000000e+00	0.000000000000000000e+00	0.000000000000000000e+00	0.000000000000000000e+00	0.000000000000000000e+00	0.000000000000000000e+00	0.000000000000000000e+00	0.000000000000000000e+00	0.000000000000000000e+00	0.000000000000000000e+00	0.000000000000000000e+00	0.000000000000000000e+00	0.000000000000000000e+00
0.000000000000000000e+00	0.000000000000000000e+00	0.000000000000000000e+00	0.000000000000000000e+00	0.000000000000000000e+00	0.000000000000000000e+00	0.000000000000000000e+00	0.000000000000000000e+00	0.000000000000000000e+00	0.000000000000000000e+00	0.000000000000000000e+00	0.000000000000000000e+00	0.000000000000000000e+00	0.000000000000000000e+00	0.000000000000000000e+00	0.000000000000000000e+00	0.000000000000000000e+00	0.000000000000000000e+00	0.000000000000000000e+00	0.000000000000000000e+00	0.000000000000000000e+00	0.000000000000000000e+00	0.000000000000000000e+00	0.000000000000000000e+00	0.000000000000000000e+00	0.000000000000000000e+00	0.000000000000000000e+00	0.000000000000000000e+00	0.000000000000000000e+00	0.000000000000000000e+00	0.000000000000000000e+00	0.000000000000000000e+00	0.000000000000000000e+00	0.000000000000000000e+00	0.000000000000000000e+00	0.000000000000000000e+00	0.000000000000000000e+00	0.000000000000000000e+00	0.000000000000000000e+00	0.000000000000000000e+00	0.000000000000000000e+00	0.000000000000000000e+00	0.000000000000000000e+00	0.000000000000000000e+00	0.000000000000000000e+00	0.000000000000000000e+00	0.000000000000000000e+00	0.000000000000000000e+00	0.000000000000000000e+00	0.000000000000000000e+00
0.000000000000000000e+00	0.000000000000000000e+00	0.000000000000000000e+00	0.000000000000000000e+00	0.000000000000000000e+00	0.000000000000000000e+00	0.000000000000000000e+00	0.000000000000000000e+00	0.000000000000000000e+00	0.000000000000000000e+00	0.000000000000000000e+00	0.000000000000000000e+00	0.000000000000000000e+00	0.000000000000000000e+00	0.000000000000000000e+00	0.000000000000000000e+00	0.000000000000000000e+00	0.000000000000000000e+00	0.000000000000000000e+00	0.000000000000000000e+00	0.000000000000000000e+00	0.000000000000000000e+00	0.000000000000000000e+00	0.000000000000000000e+00	0.000000000000000000e+00	0.000000000000000000e+00	0.000000000000000000e+00	0.000000000000000000e+00	0.000000000000000000e+00	0.000000000000000000e+00	0.000000000000000000e+00	0.000000000000000000e+00	0.000000000000000000e+00	0.000000000000000000e+00	0.000000000000000000e+00	0.000000000000000000e+00	0.000000000000000000e+00	0.000000000000000000e+00	0.000000000000000000e+00	0.000000000000000000e+00	0.000000000000000000e+00	0.000000000000000000e+00	0.000000000000000000e+00	0.000000000000000000e+00	0.000000000000000000e+00	0.000000000000000000e+00	0.000000000000000000e+00	0.000000000000000000e+00	0.000000000000000000e+00	0.000000000000000000e+00
0.000000000000000000e+00	0.000000000000000000e+00	0.000000000000000000e+00	0.000000000000000000e+00	0.000000000000000000e+00	0.000000000000000000e+00	0.000000000000000000e+00	0.000000000000000000e+00	0.000000000000000000e+00	0.000000000000000000e+00	0.000000000000000000e+00	0.000000000000000000e+00	0.000000000000000000e+00	0.000000000000000000e+00	0.000000000000000000e+00	0.000000000000000000e+00	0.000000000000000000e+00	0.000000000000000000e+00	0.000000000000000000e+00	0.000000000000000000e+00	0.000000000000000000e+00	0.000000000000000000e+00	0.000000000000000000e+00	0.000000000000000000e+00	0.000000000000000000e+00	0.000000000000000000e+00	0.000000000000000000e+00	0.000000000000000000e+00	0.000000000000000000e+00	0.000000000000000000e+00	0.000000000000000000e+00	0.000000000000000000e+00	0.000000000000000000e+00	0.000000000000000000e+00	0.000000000000000000e+00	0.000000000000000000e+00	0.000000000000000000e+00	0.000000000000000000e+00	0.000000000000000000e+00	0.000000000000000000e+00	0.000000000000000000e+00	0.000000000000000000e+00	0.000000000000000000e+00	0.000000000000000000e+00	0.000000000000000000e+00	0.000000000000000000e+00	0.000000000000000000e+00	0.000000000000000000e+00	0.000000000000000000e+00	0.000000000000000000e+00
0.000000000000000000e+00	0.000000000000000000e+00	0.000000000000000000e+00	0.000000000000000000e+00	0.000000000000000000e+00	0.000000000000000000e+00	0.000000000000000000e+00	0.000000000000000000e+00	0.000000000000000000e+00	0.000000000000000000e+00	0.000000000000000000e+00	0.000000000000000000e+00	0.000000000000000000e+00	0.000000000000000000e+00	0.000000000000000000e+00	0.000000000000000000e+00	0.000000000000000000e+00	0.000000000000000000e+00	0.000000000000000000e+00	0.000000000000000000e+00	0.000000000000000000e+00	0.000000000000000000e+00	0.000000000000000000e+00	0.000000000000000000e+00	0.000000000000000000e+00	0.000000000000000000e+00	0.000000000000000000e+00	0.000000000000000000e+00	0.000000000000000000e+00	0.000000000000000000e+00	0.000000000000000000e+00	0.000000000000000000e+00	0.000000000000000000e+00	0.000000000000000000e+00	0.000000000000000000e+00	0.000000000000000000e+00	0.000000000000000000e+00	0.000000000000000000e+00	0.000000000000000000e+00	0.000000000000000000e+00	0.000000000000000000e+00	0.000000000000000000e+00	0.000000000000000000e+00	0.000000000000000000e+00	0.000000000000000000e+00	0.000000000000000000e+00	0.000000000000000000e+00	0.000000000000000000e+00	0.000000000000000000e+00	0.000000000000000000e+00
0.000000000000000000e+00	0.000000000000000000e+00	0.000000000000000000e+00	0.000000000000000000e+00	0.000000000000000000e+00	0.000000000000000000e+00	0.000000000000000000e+00	0.000000000000000000e+00	0.000000000000000000e+00	0.000000000000000000e+00	0.000000000000000000e+00	0.000000000000000000e+00	0.000000000000000000e+00	0.000000000000000000e+00	0.000000000000000000e+00	0.000000000000000000e+00	0.000000000000000000e+00	0.000000000000000000e+00	0.000000000000000000e+00	0.000000000000000000e+00	0.000000000000000000e+00	0.000000000000000000e+00	0.000000000000000000e+00	0.000000000000000000e+00	0.000000000000000000e+00	0.000000000000000000e+00	0.000000000000000000e+00	0.000000000000000000e+00	0.000000000000000000e+00	0.000000000000000000e+00	0.000000000000000000e+00	0.000000000000000000e+00	0.000000000000000000e+00	0.000000000000000000e+00	0.000000000000000000e+00	0.000000000000000000e+00	0.000000000000000000e+00	0.000000000000000000e+00	0.000000000000000000e+00	0.000000000000000000e+00	0.000000000000000000e+00	0.000000000000000000e+00	0.000000000000000000e+00	0.000000000000000000e+00	0.000000000000000000e+00	0.000000000000000000e+00	0.000000000000000000e+00	0.000000000000000000e+00	0.000000000000000000e+00	0.000000000000000000e+00
0.000000000000000000e+00	0.000000000000000000e+00	0.000000000000000000e+00	0.000000000000000000e+00	0.000000000000000000e+00	0.000000000000000000e+00	0.000000000000000000e+00	0.000000000000000000e+00	0.000000000000000000e+00	0.000000000000000000e+00	0.000000000000000000e+00	0.000000000000000000e+00	0.000000000000000000e+00	0.000000000000000000e+00	0.000000000000000000e+00	0.000000000000000000e+00	0.000000000000000000e+00	0.000000000000000000e+00	0.000000000000000000e+00	0.000000000000000000e+00	0.000000000000000000e+00	0.000000000000000000e+00	0.000000000000000000e+00	0.000000000000000000e+00	0.000000000000000000e+00	0.000000000000000000e+00	0.000000000000000000e+00	0.000000000000000000e+00	0.000000000000000000e+00	0.000000000000000000e+00	0.000000000000000000e+00	0.000000000000000000e+00	0.000000000000000000e+00	0.000000000000000000e+00	0.000000000000000000e+00	0.000000000000000000e+00	0.000000000000000000e+00	0.000000000000000000e+00	0.000000000000000000e+00	0.000000000000000000e+00	0.000000000000000000e+00	0.000000000000000000e+00	0.000000000000000000e+00	0.000000000000000000e+00	0.000000000000000000e+00	0.000000000000000000e+00	0.000000000000000000e+00	0.000000000000000000e+00	0.000000000000000000e+00	0.000000000000000000e+00
0.000000000000000000e+00	0.000000000000000000e+00	0.000000000000000000e+00	0.000000000000000000e+00	0.000000000000000000e+00	0.000000000000000000e+00	0.000000000000000000e+00	0.000000000000000000e+00	0.000000000000000000e+00	0.000000000000000000e+00	0.000000000000000000e+00	0.000000000000000000e+00	0.000000000000000000e+00	0.000000000000000000e+00	0.000000000000000000e+00	0.000000000000000000e+00	0.000000000000000000e+00	0.000000000000000000e+00	0.000000000000000000e+00	0.000000000000000000e+00	0.000000000000000000e+00	0.000000000000000000e+00	0.000000000000000000e+00	0.000000000000000000e+00	0.000000000000000000e+00	0.000000000000000000e+00	0.000000000000000000e+00	0.000000000000000000e+00	0.000000000000000000e+00	0.000000000000000000e+00	0.000000000000000000e+00	0.000000000000000000e+00	0.000000000000000000e+00	0.000000000000000000e+00	0.000000000000000000e+00	0.000000000000000000e+00	0.000000000000000000e+00	0.000000000000000000e+00	0.000000000000000000e+00	0.000000000000000000e+00	0.000000000000000000e+00	0.000000000000000000e+00	0.000000000000000000e+00	0.000000000000000000e+00	0.000000000000000000e+00	0.000000000000000000e+00	0.000000000000000000e+00	0.000000000000000000e+00	0.000000000000000000e+00	0.000000000000000000e+00
0.000000000000000000e+00	0.000000000000000000e+00	0.000000000000000000e+00	0.000000000000000000e+00	0.000000000000000000e+00	0.000000000000000000e+00	0.000000000000000000e+00	0.000000000000000000e+00	0.000000000000000000e+00	0.000000000000000000e+00	0.000000000000000000e+00	0.000000000000000000e+00	0.000000000000000000e+00	0.000000000000000000e+00	0.000000000000000000e+00	0.000000000000000000e+00	0.000000000000000000e+00	0.000000000000000000e+00	0.000000000000000000e+00	0.000000000000000000e+00	0.000000000000000000e+00	0.000000000000000000e+00	0.000000000000000000e+00	0.000000000000000000e+00	0.000000000000000000e+00	0.000000000000000000e+00	0.000000000000000000e+00	0.000000000000000000e+00	0.000000000000000000e+00	0.000000000000000000e+00	0.000000000000000000e+00	0.000000000000000000e+00	0.000000000000000000e+00	0.000000000000000000e+00	0.000000000000000000e+00	0.000000000000000000e+00	0.000000000000000000e+00	0.000000000000000000e+00	0.000000000000000000e+00	0.000000000000000000e+00	0.000000000000000000e+00	0.000000000000000000e+00	0.000000000000000000e+00	0.000000000000000000e+00	0.000000000000000000e+00	0.000000000000000000e+00	0.000000000000000000e+00	0.000000000000000000e+00	0.000000000000000000e+00	0.000000000000000000e+00
0.000000000000000000e+00	0.000000000000000000e+00	0.000000000000000000e+00	0.000000000000000000e+00	0.000000000000000000e+00	0.000000000000000000e+00	0.000000000000000000e+00	0.000000000000000000e+00	0.000000000000000000e+00	0.000000000000000000e+00	0.000000000000000000e+00	0.000000000000000000e+00	0.000000000000000000e+00	0.000000000000000000e+00	0.000000000000000000e+00	0.000000000000000000e+00	0.000000000000000000e+00	0.000000000000000000e+00	0.000000000000000000e+00	0.000000000000000000e+00	0.000000000000000000e+00	0.000000000000000000e+00	0.000000000000000000e+00	0.000000000000000000e+00	0.000000000000000000e+00	0.000000000000000000e+00	0.000000000000000000e+00	0.000000000000000000e+00	0.000000000000000000e+00	0.000000000000000000e+00	0.000000000000000000e+00	0.000000000000000000e+00	0.000000000000000000e+00	0.000000000000000000e+00	0.000000000000000000e+00	0.000000000000000000e+00	0.000000000000000000e+00	0.000000000000000000e+00	0.000000000000000000e+00	0.000000000000000000e+00	0.000000000000000000e+00	0.000000000000000000e+00	0.000000000000000000e+00	0.000000000000000000e+00	0.000000000000000000e+00	0.000000000000000000e+00	0.000000000000000000e+00	0.000000000000000000e+00	0.000000000000000000e+00	0.000000000000000000e+00
0.000000000000000000e+00	0.000000000000000000e+00	0.000000000000000000e+00	0.000000000000000000e+00	0.000000000000000000e+00	0.000000000000000000e+00	0.000000000000000000e+00	0.000000000000000000e+00	0.000000000000000000e+00	0.000000000000000000e+00	0.000000000000000000e+00	0.000000000000000000e+00	0.000000000000000000e+00	0.000000000000000000e+00	0.000000000000000000e+00	0.000000000000000000e+00	0.000000000000000000e+00	0.000000000000000000e+00	0.000000000000000000e+00	0.000000000000000000e+00	0.000000000000000000e+00	0.000000000000000000e+00	0.000000000000000000e+00	0.000000000000000000e+00	0.000000000000000000e+00	0.000000000000000000e+00	0.000000000000000000e+00	0.000000000000000000e+00	0.000000000000000000e+00	0.000000000000000000e+00	0.000000000000000000e+00	0.000000000000000000e+00	0.000000000000000000e+00	0.000000000000000000e+00	0.000000000000000000e+00	0.000000000000000000e+00	0.000000000000000000e+00	0.000000000000000000e+00	0.000000000000000000e+00	0.000000000000000000e+00	0.000000000000000000e+00	0.000000000000000000e+00	0.000000000000000000e+00	0.000000000000000000e+00	0.000000000000000000e+00	0.000000000000000000e+00	0.000000000000000000e+00	0.000000000000000000e+00	0.000000000000000000e+00	0.000000000000000000e+00
0.000000000000000000e+00	0.000000000000000000e+00	0.000000000000000000e+00	0.000000000000000000e+00	0.000000000000000000e+00	0.000000000000000000e+00	0.000000000000000000e+00	0.000000000000000000e+00	0.000000000000000000e+00	0.000000000000000000e+00	0.000000000000000000e+00	0.000000000000000000e+00	0.000000000000000000e+00	0.000000000000000000e+00	0.000000000000000000e+00	0.000000000000000000e+00	0.000000000000000000e+00	0.000000000000000000e+00	0.000000000000000000e+00	0.000000000000000000e+00	0.000000000000000000e+00	0.000000000000000000e+00	0.000000000000000000e+00	0.000000000000000000e+00	0.000000000000000000e+00	0.000000000000000000e+00	0.000000000000000000e+00	0.000000000000000000e+00	0.000000000000000000e+00	0.000000000000000000e+00	0.000000000000000000e+00	0.000000000000000000e+00	0.000000000000000000e+00	0.000000000000000000e+00	0.000000000000000000e+00	0.000000000000000000e+00	0.000000000000000000e+00	0.000000000000000000e+00	0.000000000000000000e+00	0.000000000000000000e+00	0.000000000000000000e+00	0.000000000000000000e+00	0.000000000000000000e+00	0.000000000000000000e+00	0.000000000000000000e+00	0.000000000000000000e+00	0.000000000000000000e+00	0.000000000000000000e+00	0.000000000000000000e+00	0.000000000000000000e+00
0.000000000000000000e+00	0.000000000000000000e+00	0.000000000000000000e+00	0.000000000000000000e+00	0.000000000000000000e+00	0.000000000000000000e+00	0.000000000000000000e+00	0.000000000000000000e+00	0.000000000000000000e+00	0.000000000000000000e+00	0.000000000000000000e+00	0.000000000000000000e+00	0.000000000000000000e+00	0.000000000000000000e+00	0.000000000000000000e+00	0.000000000000000000e+00	0.000000000000000000e+00	0.000000000000000000e+00	0.000000000000000000e+00	0.000000000000000000e+00	0.000000000000000000e+00	0.000000000000000000e+00	0.000000000000000000e+00	0.000000000000000000e+00	0.000000000000000000e+00	0.000000000000000000e+00	0.000000000000000000e+00	0.000000000000000000e+00	0.000000000000000000e+00	0.000000000000000000e+00	0.000000000000000000e+00	0.000000000000000000e+00	0.000000000000000000e+00	0.000000000000000000e+00	0.000000000000000000e+00	0.000000000000000000e+00	0.000000000000000000e+00	0.000000000000000000e+00	0.000000000000000000e+00	0.000000000000000000e+00	0.000000000000000000e+00	0.000000000000000000e+00	0.000000000000000000e+00	0.000000000000000000e+00	0.000000000000000000e+00	0.000000000000000000e+00	0.000000000000000000e+00	0.000000000000000000e+00	0.000000000000000000e+00	0.000000000000000000e+00
0.000000000000000000e+00	0.000000000000000000e+00	0.000000000000000000e+00	0.000000000000000000e+00	0.000000000000000000e+00	0.000000000000000000e+00	0.000000000000000000e+00	0.000000000000000000e+00	0.000000000000000000e+00	0.000000000000000000e+00	0.000000000000000000e+00	0.000000000000000000e+00	0.000000000000000000e+00	0.000000000000000000e+00	0.000000000000000000e+00	0.000000000000000000e+00	0.000000000000000000e+00	0.000000000000000000e+00	0.000000000000000000e+00	0.000000000000000000e+00	0.000000000000000000e+00	0.000000000000000000e+00	0.000000000000000000e+00	0.000000000000000000e+00	0.000000000000000000e+00	0.000000000000000000e+00	0.000000000000000000e+00	0.000000000000000000e+00	0.000000000000000000e+00	0.000000000000000000e+00	0.000000000000000000e+00	0.000000000000000000e+00	0.000000000000000000e+00	0.000000000000000000e+00	0.000000000000000000e+00	0.000000000000000000e+00	0.000000000000000000e+00	0.000000000000000000e+00	0.000000000000000000e+00	0.000000000000000000e+00	0.000000000000000000e+00	0.000000000000000000e+00	0.000000000000000000e+00	0.000000000000000000e+00	0.000000000000000000e+00	0.000000000000000000e+00	0.000000000000000000e+00	0.000000000000000000e+00	0.000000000000000000e+00	0.000000000000000000e+00
0.000000000000000000e+00	0.000000000000000000e+00	0.000000000000000000e+00	0.000000000000000000e+00	0.000000000000000000e+00	0.000000000000000000e+00	0.000000000000000000e+00	0.000000000000000000e+00	0.000000000000000000e+00	0.000000000000000000e+00	0.000000000000000000e+00	0.000000000000000000e+00	0.000000000000000000e+00	0.000000000000000000e+00	0.000000000000000000e+00	0.000000000000000000e+00	0.000000000000000000e+00	0.000000000000000000e+00	0.000000000000000000e+00	0.000000000000000000e+00	0.000000000000000000e+00	0.000000000000000000e+00	0.000000000000000000e+00	0.000000000000000000e+00	0.000000000000000000e+00	0.000000000000000000e+00	0.000000000000000000e+00	0.000000000000000000e+00	0.000000000000000000e+00	0.000000000000000000e+00	0.000000000000000000e+00	0.000000000000000000e+00	0.000000000000000000e+00	0.000000000000000000e+00	0.000000000000000000e+00	0.000000000000000000e+00	0.000000000000000000e+00	0.000000000000000000e+00	0.000000000000000000e+00	0.000000000000000000e+00	0.000000000000000000e+00	0.000000000000000000e+00	0.000000000000000000e+00	0.000000000000000000e+00	0.000000000000000000e+00	0.000000000000000000e+00	0.000000000000000000e+00	0.000000000000000000e+00	0.000000000000000000e+00	0.000000000000000000e+00
0.000000000000000000e+00	0.000000000000000000e+00	0.000000000000000000e+00	0.000000000000000000e+00	0.000000000000000000e+00	0.000000000000000000e+00	0.000000000000000000e+00	0.000000000000000000e+00	0.000000000000000000e+00	0.000000000000000000e+00	0.000000000000000000e+00	0.000000000000000000e+00	0.000000000000000000e+00	0.000000000000000000e+00	0.000000000000000000e+00	0.000000000000000000e+00	0.000000000000000000e+00	0.000000000000000000e+00	0.000000000000000000e+00	0.000000000000000000e+00	0.000000000000000000e+00	0.000000000000000000e+00	0.000000000000000000e+00	0.000000000000000000e+00	0.000000000000000000e+00	0.000000000000000000e+00	0.000000000000000000e+00	0.000000000000000000e+00	0.000000000000000000e+00	0.000000000000000000e+00	0.000000000000000000e+00	0.000000000000000000e+00	0.000000000000000000e+00	0.000000000000000000e+00	0.000000000000000000e+00	0.000000000000000000e+00	0.000000000000000000e+00	0.000000000000000000e+00	0.000000000000000000e+00	0.000000000000000000e+00	0.000000000000000000e+00	0.000000000000000000e+00	0.000000000000000000e+00	0.000000000000000000e+00	0.000000000000000000e+00	0.000000000000000000e+00	0.000000000000000000e+00	0.000000000000000000e+00	0.000000000000000000e+00	0.000000000000000000e+00
0.000000000000000000e+00	0.000000000000000000e+00	0.000000000000000000e+00	0.000000000000000000e+00	0.000000000000000000e+00	0.000000000000000000e+00	0.000000000000000000e+00	0.000000000000000000e+00	0.000000000000000000e+00	0.000000000000000000e+00	0.000000000000000000e+00	0.000000000000000000e+00	0.000000000000000000e+00	0.000000000000000000e+00	0.000000000000000000e+00	0.000000000000000000e+00	0.000000000000000000e+00	0.000000000000000000e+00	0.000000000000000000e+00	0.000000000000000000e+00	0.000000000000000000e+00	0.000000000000000000e+00	0.000000000000000000e+00	0.000000000000000000e+00	0.000000000000000000e+00	0.000000000000000000e+00	0.000000000000000000e+00	0.000000000000000000e+00	0.000000000000000000e+00	0.000000000000000000e+00	0.000000000000000000e+00	0.000000000000000000e+00	0.000000000000000000e+00	0.000000000000000000e+00	0.000000000000000000e+00	0.000000000000000000e+00	0.000000000000000000e+00	0.000000000000000000e+00	0.000000000000000000e+00	0.000000000000000000e+00	0.000000000000000000e+00	0.000000000000000000e+00	0.000000000000000000e+00	0.000000000000000000e+00	0.000000000000000000e+00	0.000000000000000000e+00	0.000000000000000000e+00	0.000000000000000000e+00	0.000000000000000000e+00	0.000000000000000000e+00
0.000000000000000000e+00	0.000000000000000000e+00	0.000000000000000000e+00	0.000000000000000000e+00	0.000000000000000000e+00	0.000000000000000000e+00	0.000000000000000000e+00	0.000000000000000000e+00	0.000000000000000000e+00	0.000000000000000000e+00	0.000000000000000000e+00	0.000000000000000000e+00	0.000000000000000000e+00	0.000000000000000000e+00	0.000000000000000000e+00	0.000000000000000000e+00	0.000000000000000000e+00	0.000000000000000000e+00	0.000000000000000000e+00	0.000000000000000000e+00	0.000000000000000000e+00	0.000000000000000000e+00	0.000000000000000000e+00	0.000000000000000000e+00	0.000000000000000000e+00	0.000000000000000000e+00	0.000000000000000000e+00	0.000000000000000000e+00	0.000000000000000000e+00	0.000000000000000000e+00	0.000000000000000000e+00	0.000000000000000000e+00	0.000000000000000000e+00	0.000000000000000000e+00	0.000000000000000000e+00	0.000000000000000000e+00	0.000000000000000000e+00	0.000000000000000000e+00	0.000000000000000000e+00	0.000000000000000000e+00	0.000000000000000000e+00	0.000000000000000000e+00	0.000000000000000000e+00	0.000000000000000000e+00	0.000000000000000000e+00	0.000000000000000000e+00	0.000000000000000000e+00	0.000000000000000000e+00	0.000000000000000000e+00	0.000000000000000000e+00
0.000000000000000000e+00	0.000000000000000000e+00	0.000000000000000000e+00	0.000000000000000000e+00	0.000000000000000000e+00	0.000000000000000000e+00	0.000000000000000000e+00	0.000000000000000000e+00	0.000000000000000000e+00	0.000000000000000000e+00	0.000000000000000000e+00	0.000000000000000000e+00	0.000000000000000000e+00	0.000000000000000000e+00	0.000000000000000000e+00	0.000000000000000000e+00	0.000000000000000000e+00	0.000000000000000000e+00	0.000000000000000000e+00	0.000000000000000000e+00	0.000000000000000000e+00	0.000000000000000000e+00	0.000000000000000000e+00	0.000000000000000000e+00	0.000000000000000000e+00	0.000000000000000000e+00	0.000000000000000000e+00	0.000000000000000000e+00	0.000000000000000000e+00	0.000000000000000000e+00	0.000000000000000000e+00	0.000000000000000000e+00	0.000000000000000000e+00	0.000000000000000000e+00	0.000000000000000000e+00	0.000000000000000000e+00	0.000000000000000000e+00	0.000000000000000000e+00	0.000000000000000000e+00	0.000000000000000000e+00	0.000000000000000000e+00	0.000000000000000000e+00	0.000000000000000000e+00	0.000000000000000000e+00	0.000000000000000000e+00	0.000000000000000000e+00	0.000000000000000000e+00	0.000000000000000000e+00	0.000000000000000000e+00	0.000000000000000000e+00
0.000000000000000000e+00	0.000000000000000000e+00	0.000000000000000000e+00	0.000000000000000000e+00	0.000000000000000000e+00	0.000000000000000000e+00	0.000000000000000000e+00	0.000000000000000000e+00	0.000000000000000000e+00	0.000000000000000000e+00	0.000000000000000000e+00	0.000000000000000000e+00	0.000000000000000000e+00	0.000000000000000000e+00	0.000000000000000000e+00	0.000000000000000000e+00	0.000000000000000000e+00	0.000000000000000000e+00	0.000000000000000000e+00	0.000000000000000000e+00	0.000000000000000000e+00	0.000000000000000000e+00	0.000000000000000000e+00	0.000000000000000000e+00	0.000000000000000000e+00	0.000000000000000000e+00	0.000000000000000000e+00	0.000000000000000000e+00	0.000000000000000000e+00	0.000000000000000000e+00	0.000000000000000000e+00	0.000000000000000000e+00	0.000000000000000000e+00	0.000000000000000000e+00	0.000000000000000000e+00	0.000000000000000000e+00	0.000000000000000000e+00	0.000000000000000000e+00	0.000000000000000000e+00	0.000000000000000000e+00	0.000000000000000000e+00	0.000000000000000000e+00	0.000000000000000000e+00	0.000000000000000000e+00	0.000000000000000000e+00	0.000000000000000000e+00	0.000000000000000000e+00	0.000000000000000000e+00	0.000000000000000000e+00	0.000000000000000000e+00
[truncated: 50 more columns]
