# Supplementary material for: Molecular basis of XPF-ERCC1 targeting to SLX4-dependent DNA repair pathways
Source: Nat Commun. 2025 Dec 16;17:522. doi: 10.1038/s41467-025-67216-3 (PMC12804970; doi:10.1038/s41467-025-67216-3)
Supplement: Supplementary file 6 — Source data [file 41467_2025_67216_MOESM6_ESM.zip › Feng_etal_Source_Data/SupplementaryFig6b/PlotsXPFDNA34A.csv]

1.000000000000000000e+00 1.000000000000000000e+00 1.000000000000000000e+00 1.000000000000000000e+00 1.000000000000000000e+00
9.999965885764784401e-01 9.999999024380629153e-01 9.999999857111876445e-01 9.999982497788094671e-01 9.999982713791275568e-01
9.999884920277997136e-01 9.999991014430430480e-01 9.999993761154539751e-01 9.999838650145616015e-01 9.999907541934190958e-01
9.999899266684746379e-01 9.999905481791009354e-01 9.997076831220246262e-01 9.997639699144833525e-01 9.999589299603220960e-01
9.999705986321641982e-01 9.999032069255601174e-01 9.993619406356621937e-01 9.992823883970151089e-01 9.999017417915445627e-01
9.999781063730759367e-01 9.997309428267652232e-01 9.995072555800432745e-01 9.994530562371678473e-01 9.998688921579728106e-01
9.999694696758115731e-01 9.997955751611146136e-01 9.999362838211918181e-01 9.995992364560678523e-01 9.998561755948156549e-01
9.999529692756550237e-01 9.996406105011087506e-01 9.998425123563666750e-01 9.995387449969004301e-01 9.997645977207556545e-01
9.997247600409054913e-01 9.993819790767709543e-01 9.994936526329079030e-01 9.987681926210408845e-01 9.994437236141100467e-01
9.981194186056117079e-01 9.988921599518576500e-01 9.997149517483286951e-01 9.967986334126520687e-01 9.992271750089670723e-01
9.986291975085925809e-01 9.986471829912665354e-01 9.994576836071310533e-01 9.981641770300138106e-01 9.990149366769717210e-01
9.989355406631216239e-01 9.988352738215449111e-01 9.979136739682967772e-01 9.944141308399526702e-01 9.982895079685282225e-01
9.988301365202880699e-01 9.980952558011121356e-01 9.964865240198780283e-01 9.905693461787912213e-01 9.968324524414960974e-01
9.977626163468663600e-01 9.947140856518906782e-01 9.936220329524869666e-01 9.832742096908990703e-01 9.955582836326242191e-01
9.983316787330321906e-01 9.918145729963934176e-01 9.974241029841736106e-01 9.837555745846838784e-01 9.959242106029942976e-01
9.987962751611216827e-01 9.943163211651171451e-01 9.956601632693673487e-01 9.845982271679931674e-01 9.954850734428530856e-01
9.981043410505024971e-01 9.950337026895562653e-01 9.936089279097471971e-01 9.803533055385470485e-01 9.942981103384461727e-01
9.978896013358108386e-01 9.951339699451878795e-01 9.953190322866074524e-01 9.845146242132974956e-01 9.940730935868521412e-01
9.981714259766927277e-01 9.949357855811205020e-01 9.919175776393144295e-01 9.807008032324684432e-01 9.944435628543050187e-01
9.987328086346727307e-01 9.941658797578274420e-01 9.914461440101113299e-01 9.860662288520389840e-01 9.948667190887945377e-01
9.985427290204539341e-01 9.914967883108768421e-01 9.916433847311468819e-01 9.822024092352524827e-01 9.944127009150369734e-01
9.969971025524966279e-01 9.882609355096994008e-01 9.898942674955030219e-01 9.777155606268868038e-01 9.921384637788630556e-01
9.963530653259425884e-01 9.872838518554633014e-01 9.854223776416407565e-01 9.754956901527828128e-01 9.900253474717847224e-01
9.966574770715379561e-01 9.858971794947515299e-01 9.810217077084302240e-01 9.697606374492463432e-01 9.878971153697695406e-01
9.955803807609759914e-01 9.789709372995080150e-01 9.727147979741538331e-01 9.570119150814526687e-01 9.841299364053028853e-01
9.928403773565785961e-01 9.628448287573737607e-01 9.551177907946547530e-01 9.398662436385805119e-01 9.777787204121106690e-01
9.894561869089188999e-01 9.397769022657941340e-01 9.404331744193317189e-01 9.291484063202317678e-01 9.722810689033534182e-01
9.877445306139982506e-01 9.206351182254733923e-01 9.342000163029519078e-01 9.149081690192961691e-01 9.665668769336559496e-01
9.840015056604020094e-01 9.145735302737035832e-01 9.286483158526616100e-01 8.952264568874481743e-01 9.557654520879902416e-01
9.803418056767971844e-01 9.028460856187393579e-01 9.255086368703118183e-01 8.729433670804174206e-01 9.446000542676293854e-01
9.785752293366241084e-01 8.980881743108239945e-01 9.241858207191812058e-01 8.486753815127859868e-01 9.321904695818761244e-01
9.745194826040864955e-01 8.918415286141292420e-01 9.127735395904140736e-01 8.455778490761284294e-01 9.207047416871940726e-01
9.671611983387422562e-01 8.682339308152123847e-01 8.862035508214044510e-01 8.291765888555473474e-01 9.090497055726384223e-01
9.657809182973832174e-01 8.161323399335799200e-01 8.751332654655032961e-01 8.176761609879924508e-01 9.036319161719448267e-01
9.651289627462372733e-01 7.704238456653146327e-01 8.770048542661432744e-01 7.976233114120307999e-01 8.958443299205288701e-01
9.559358844691581147e-01 7.734679070452711303e-01 8.856609114603831712e-01 7.923075433038259119e-01 8.900583057656149544e-01
9.455503467651199534e-01 7.959509962130774108e-01 8.827170240975259485e-01 7.922728670619753055e-01 8.877800649192515436e-01
9.479103650557776373e-01 7.895067641254588375e-01 8.869729623139841479e-01 7.985357534389099232e-01 8.863635702848651210e-01
9.543118829283796511e-01 7.525594297574714764e-01 9.094747243670600056e-01 7.870740946679550820e-01 8.787301320831493179e-01
9.563527026652379748e-01 7.491512878697337285e-01 9.127607251599361149e-01 7.895667996660872268e-01 8.756068460069459380e-01
9.595533951897470271e-01 7.740032758424305603e-01 8.983625703901662041e-01 7.868348809072133188e-01 8.807497594838290533e-01
9.609847874209170859e-01 7.866872247298321019e-01 8.888501568336127923e-01 7.916756734122600836e-01 8.873258653023160525e-01
9.622656087597368790e-01 8.016521373407196061e-01 8.868314280413682749e-01 8.017125998210350435e-01 8.936663151005197481e-01
9.536788739247121782e-01 8.054257348939045658e-01 8.744186470643402487e-01 8.089611998017556260e-01 8.969402513477520156e-01
9.418582611817708505e-01 8.092402224727044402e-01 8.762385685746693076e-01 8.153877356133948373e-01 8.970411108907988540e-01
9.453566996570362813e-01 8.166490702921431755e-01 8.771726692365896527e-01 8.138131539946862336e-01 8.996318450907844211e-01
9.521442533468047476e-01 8.113593091991732065e-01 8.830677271176725629e-01 8.066130955991530627e-01 8.989953699710536705e-01
9.551875184990540335e-01 7.922613044639931212e-01 8.711759692705396407e-01 7.911799109850961020e-01 8.907224368682898907e-01
9.513700065330787936e-01 7.772597711812375687e-01 8.447566483846675744e-01 7.671096581889899069e-01 8.729386460613649534e-01
9.453795864898243417e-01 7.610531727017885162e-01 8.348217273275486683e-01 7.482511037375590979e-01 8.531931716351128792e-01
9.373362285169217767e-01 7.338572331903571166e-01 7.723685198592752377e-01 7.202231046041561724e-01 8.276131826587601603e-01
9.222417059343617218e-01 7.187580436857895494e-01 6.802997100747646408e-01 6.842610725895104107e-01 7.971217356994984016e-01
9.003979947523189642e-01 6.826873664027004462e-01 6.216904734463420956e-01 6.444316361289196271e-01 7.663262251970548444e-01
8.737885948884250853e-01 6.193583747198692091e-01 5.738192057804724078e-01 6.119554602453898262e-01 7.314711231190417218e-01
8.450689217190640035e-01 5.674875383530952888e-01 6.005278894594808792e-01 5.942611382963212119e-01 7.051498206320299111e-01
8.134668051616429363e-01 5.200440943272226502e-01 6.103276515872672059e-01 5.624685632941214264e-01 6.690814625362075940e-01
7.747654597897112305e-01 4.981138785033278893e-01 5.285476802408901609e-01 5.199031883357916328e-01 6.224947053659791729e-01
7.458218175004114325e-01 4.551039745594471775e-01 4.694523306860155509e-01 4.765317361626257298e-01 5.688996554621789103e-01
6.952387759182300231e-01 3.792608368040000788e-01 4.455949539622724442e-01 4.397089942268386786e-01 5.142698645274188518e-01
6.035170654688575276e-01 3.271108353882096198e-01 3.916768155440691346e-01 4.047639499760311566e-01 4.560221730147809849e-01
5.523366248066835515e-01 3.325305457162170408e-01 3.466176744827034750e-01 3.589590627677508028e-01 3.926076077541727494e-01
4.934547959681381823e-01 3.152259335816001706e-01 3.210625337040111660e-01 3.059855704172658175e-01 3.233735706780264119e-01
4.134814669760702444e-01 2.166106425835828964e-01 1.669293645100860257e-01 2.512088341320505847e-01 2.562134312793556967e-01
3.771897905260224726e-01 9.844706777195984249e-02 6.774071402214204562e-02 2.245633299447816478e-01 2.218054964112327332e-01
3.208361208418508137e-01 5.214340400943896087e-02 7.497918112576362759e-02 2.074091622928792011e-01 2.064303133783663147e-01
2.508472278774086517e-01 1.085003651253035328e-01 7.801516208945835640e-02 1.881138528267504439e-01 1.928420792795958738e-01
2.003335352336253483e-01 1.586114600999421476e-01 6.165952291037210542e-02 1.700993774175547091e-01 1.615369769758673579e-01
1.789907124511848635e-01 1.254394317707425710e-01 4.617074934325238189e-02 1.465906162063230489e-01 1.230225870861816340e-01
2.288468276484850461e-01 6.323268653285606111e-02 2.754985871374305770e-02 1.144414740597061164e-01 9.325435988795478803e-02
2.024989422038291076e-01 1.903031252019907194e-02 4.571370415273734444e-02 1.026988679305255031e-01 8.537072917665140814e-02
1.125173217050419866e-01 -7.205399292416107306e-03 6.331377782310641800e-02 8.448753854974315469e-02 6.839801212955427812e-02
0.000000000000000000e+00 0.000000000000000000e+00 0.000000000000000000e+00 6.376431738262604287e-02 4.280084182460772851e-02
0.000000000000000000e+00 0.000000000000000000e+00 0.000000000000000000e+00 4.093267617977872780e-02 2.309834505449728792e-02
0.000000000000000000e+00 0.000000000000000000e+00 0.000000000000000000e+00 3.558600156334289222e-02 2.159065369769794934e-02
0.000000000000000000e+00 0.000000000000000000e+00 0.000000000000000000e+00 2.470231559911797992e-02 9.762786201907550435e-03
0.000000000000000000e+00 0.000000000000000000e+00 0.000000000000000000e+00 1.294576670497048741e-02 -1.173463336784188451e-03
0.000000000000000000e+00 0.000000000000000000e+00 0.000000000000000000e+00 1.377399362226588465e-02 -3.488759186760080622e-03
0.000000000000000000e+00 0.000000000000000000e+00 0.000000000000000000e+00 1.211632452936094867e-02 -9.070550160956267660e-05
0.000000000000000000e+00 0.000000000000000000e+00 0.000000000000000000e+00 8.370577173939923801e-03 -5.862655990829680058e-03
0.000000000000000000e+00 0.000000000000000000e+00 0.000000000000000000e+00 -1.895990582301501247e-03 -1.938436517374677107e-02
0.000000000000000000e+00 0.000000000000000000e+00 0.000000000000000000e+00 -7.624307842809627950e-03 -2.470101638256982576e-02
0.000000000000000000e+00 0.000000000000000000e+00 0.000000000000000000e+00 -8.247520607888119554e-03 -2.207466808696103427e-02
0.000000000000000000e+00 0.000000000000000000e+00 0.000000000000000000e+00 -4.731721474955634214e-03 -1.107578277032817034e-02
0.000000000000000000e+00 0.000000000000000000e+00 0.000000000000000000e+00 -4.200455987501284377e-03 -7.073421193511345711e-03
0.000000000000000000e+00 0.000000000000000000e+00 0.000000000000000000e+00 7.887495323398153969e-04 -4.652822856505996370e-03
0.000000000000000000e+00 0.000000000000000000e+00 0.000000000000000000e+00 2.051111365306866781e-03 5.036660663270411779e-03
0.000000000000000000e+00 0.000000000000000000e+00 0.000000000000000000e+00 -7.247504910862254644e-03 2.070403535704735086e-03
0.000000000000000000e+00 0.000000000000000000e+00 0.000000000000000000e+00 -7.425064370925495497e-03 2.805431067501721384e-03
0.000000000000000000e+00 0.000000000000000000e+00 0.000000000000000000e+00 -9.583033496557457828e-03 1.727654126442602228e-04
0.000000000000000000e+00 0.000000000000000000e+00 0.000000000000000000e+00 -9.997265887746685162e-03 -1.183612678867334775e-02
0.000000000000000000e+00 0.000000000000000000e+00 0.000000000000000000e+00 -1.502297782196396030e-02 -1.702333075553613684e-02
0.000000000000000000e+00 0.000000000000000000e+00 0.000000000000000000e+00 -1.054588948561020062e-02 -1.806437183743604333e-02
0.000000000000000000e+00 0.000000000000000000e+00 0.000000000000000000e+00 -1.317284692124645953e-02 -2.917765614971358501e-02
0.000000000000000000e+00 0.000000000000000000e+00 0.000000000000000000e+00 -1.160564666004339912e-02 -3.146645520805688157e-02
0.000000000000000000e+00 0.000000000000000000e+00 0.000000000000000000e+00 -2.905050486540603112e-03 -1.546988874645930170e-02
0.000000000000000000e+00 0.000000000000000000e+00 0.000000000000000000e+00 -5.135982903752008000e-03 -9.521575713381674050e-03
0.000000000000000000e+00 0.000000000000000000e+00 0.000000000000000000e+00 9.034028382670489634e-04 -3.351431599718248354e-03
0.000000000000000000e+00 0.000000000000000000e+00 0.000000000000000000e+00 1.486704094164479316e-02 9.725395170694810243e-03
